# Supplementary material for: Transcriptomic analysis of Pacific white shrimp (Litopenaeus vannamei, Boone 1931) in response to acute hepatopancreatic necrosis disease caused by Vibrio parahaemolyticus
Source: PLoS One. 2019 Aug 13;14(8):e0220993. doi: 10.1371/journal.pone.0220993 (PMC6692014; doi:10.1371/journal.pone.0220993)
Supplement: S1 Table — (XLSX) [file pone.0220993.s004.xlsx]

## Sheet: Hoja1
S1 Table. MixS descriptors.
Item	Description
submitted_to_insdc	SRA(SRR7986779, SRR7986780)
investigation_type	Eucaryote
project_name	PRJNA495361- hepatopancreas transcriptomic profile of Litopenaeus vannamei during AHPND
lat_lon	24.13479936N 110.42805254W
geo_loc_name	Mexico: Baja California Sur
collection_date	2017-05-01
env_biome	ENVO:00002030 (aquatic biome)
env_feature	ENVO:01001254
env_material	ENVO:00002149
ploidy	Diploid
sequencing_meth	Illumina HiSeq System
assembly	Trinity (v2.4.0)
annot_source	SwissProt/UniProtKBINV/GO/EggNOG/Pfam/KEGG
