# Supplementary material for: Transcriptomic analysis of Pacific white shrimp (Litopenaeus vannamei, Boone 1931) in response to acute hepatopancreatic necrosis disease caused by Vibrio parahaemolyticus
Source: PLoS One. 2019 Aug 13;14(8):e0220993. doi: 10.1371/journal.pone.0220993 (PMC6692014; doi:10.1371/journal.pone.0220993)
Supplement: S2 Table — (XLSX) [file pone.0220993.s005.xlsx]

## Sheet: Hoja1
S2 Table. List and annotation of Up-regulated transcripts.
Transcript ID	Swissprot BLASTx Hits (Uniprot ID)	Swissprot BLASTx Hits (Protein Name)	UniRef90 BLASTx Hits (Uniprot ID)	UniRef90 BLASTx Hits (Protein Name)	prot_id	prot_coords	Swissprot BLASTp Hits (Uniprot ID)	Swissprot BLASTp Hits (Protein name)	UniRef90 BLASTp (Uniprot ID)	UniRef90 BLASTp (Protein Name)	logCPM (Fold Change)	PValue	PFAM	SignalP	TmHMM	EggNog	KEGG	Gene Ontology BLAST	Gene Ontology PFAM
TRINITY_DN46224_c4_g2_i1	COMP_BOVIN	Cartilage oligomeric matrix protein (COMP)	R9R483	Thrombospondin II	TRINITY_DN46224_c4_g2_i1.p1	1075-335[-]					11.6542	1.68214e-246	.	.	.	.	.	.	.
TRINITY_DN46224_c4_g2_i1	COMP_BOVIN	Cartilage oligomeric matrix protein (COMP)	R9R483	Thrombospondin II	TRINITY_DN46224_c4_g2_i1.p2	1119-1820[+]	TSP4_MOUSE	Thrombospondin-4	E9K6N5	Thrombospondin protein	11.6542	1.68214e-246	PF05735.11^TSP_C^Thrombospondin C-terminal region^12-199^E:1.1e-79	.	.	ENOG410XQKE^thrombospondin	KEGG:mmu:21828`KO:K04659	GO:0005604^cellular_component^basement membrane`GO:0005783^cellular_component^endoplasmic reticulum`GO:0031012^cellular_component^extracellular matrix`GO:0005615^cellular_component^extracellular space`GO:0016529^cellular_component^sarcoplasmic reticulum`GO:0005509^molecular_function^calcium ion binding`GO:0008083^molecular_function^growth factor activity`GO:0008201^molecular_function^heparin bind…	GO:0005509^molecular_function^calcium ion binding`GO:0007155^biological_process^cell adhesion`GO:0005576^cellular_component^extracellular region
TRINITY_DN46224_c4_g2_i1	COMP_BOVIN	Cartilage oligomeric matrix protein (COMP)	R9R483	Thrombospondin II	TRINITY_DN46224_c4_g2_i1.p3	1499-1128[-]					11.6542	1.68214e-246	.	.	.	.	.	.	.
TRINITY_DN47295_c1_g1_i14			A0A1I9UVP1	Polephole-like protein	TRINITY_DN47295_c1_g1_i14.p1	2266-62[-]			A0A1I9UVP1	Polephole-like protein	9.79643	1.16089e-143	.	.	.	.	.	.	.
TRINITY_DN47295_c1_g1_i14			A0A1I9UVP1	Polephole-like protein	TRINITY_DN47295_c1_g1_i14.p2	1497-1937[+]					9.79643	1.16089e-143	.	.	.	.	.	.	.
TRINITY_DN47295_c1_g1_i14			A0A1I9UVP1	Polephole-like protein	TRINITY_DN47295_c1_g1_i14.p3	1949-2314[+]					9.79643	1.16089e-143	.	.	.	.	.	.	.
TRINITY_DN46680_c1_g1_i2	LAC1_TRAVI	Laccase-1 (EC 1.10.3.2) (Benzenediol:oxygen oxidoreductase 1) (Diphenol oxidase 1) (Urishiol oxidase 1)	A0A0P6AWC6	Multicopper oxidase	TRINITY_DN46680_c1_g1_i2.p1	367-1611[+]	LAC1_PYCCI	Laccase (EC 1.10.3.2) (Benzenediol:oxygen oxidoreductase) (Diphenol oxidase) (Ligninolytic phenoloxidase) (Urishiol oxidase)	A0A0P5XEI9	Putative Multicopper oxidase	9.77118	6.19435e-28	PF07732.14^Cu-oxidase_3^Multicopper oxidase^63-174^E:1.1e-34`PF00394.21^Cu-oxidase^Multicopper oxidase^187-341^E:5.8e-28	sigP:1^17^0.684^YES	.	.	.	GO:0005576^cellular_component^extracellular region`GO:0005507^molecular_function^copper ion binding`GO:0052716^molecular_function^hydroquinone:oxygen oxidoreductase activity`GO:0046274^biological_process^lignin catabolic process	GO:0005507^molecular_function^copper ion binding`GO:0055114^biological_process^oxidation-reduction process
TRINITY_DN46680_c1_g1_i2	LAC1_TRAVI	Laccase-1 (EC 1.10.3.2) (Benzenediol:oxygen oxidoreductase 1) (Diphenol oxidase 1) (Urishiol oxidase 1)	A0A0P6AWC6	Multicopper oxidase	TRINITY_DN46680_c1_g1_i2.p2	831-412[-]					9.77118	6.19435e-28	.	.	.	.	.	.	.
TRINITY_DN46680_c1_g1_i2	LAC1_TRAVI	Laccase-1 (EC 1.10.3.2) (Benzenediol:oxygen oxidoreductase 1) (Diphenol oxidase 1) (Urishiol oxidase 1)	A0A0P6AWC6	Multicopper oxidase	TRINITY_DN46680_c1_g1_i2.p3	1611-1258[-]					9.77118	6.19435e-28	.	.	.	.	.	.	.
TRINITY_DN42661_c0_g1_i7	STAB2_MOUSE	Stabilin-2 (Fasciclin, EGF-like, laminin-type EGF-like and link domain-containing scavenger receptor 2) (FEEL-2) [Cleaved into: Short form stabilin-2]	Q75WG2	Thrombospondin	TRINITY_DN42661_c0_g1_i7.p1	1-327[+]	STAB2_MOUSE	Stabilin-2 (Fasciclin, EGF-like, laminin-type EGF-like and link domain-containing scavenger receptor 2) (FEEL-2) [Cleaved into: Short form stabilin-2]	Q75WG2	Thrombospondin	9.48085	9.2918e-62	PF12947.6^EGF_3^EGF domain^1-31^E:2.5e-10`PF07645.14^EGF_CA^Calcium-binding EGF domain^3-29^E:0.00019`PF12661.6^hEGF^Human growth factor-like EGF^3-24^E:0.058`PF07645.14^EGF_CA^Calcium-binding EGF domain^33-72^E:7e-08`PF12947.6^EGF_3^EGF domain^37-72^E:2e-11`PF12661.6^hEGF^Human growth factor-like EGF^44-65^E:0.003`PF12662.6^cEGF^Complement Clr-like EGF-like^58-77^E:4.4e-08`PF07645.14^EGF_CA^Calc…	.	.	ENOG4110T5S^Stabilin 2	KEGG:mmu:192188`KO:K19013	GO:0005829^cellular_component^cytosol`GO:0009897^cellular_component^external side of plasma membrane`GO:0005887^cellular_component^integral component of plasma membrane`GO:0005509^molecular_function^calcium ion binding`GO:0005540^molecular_function^hyaluronic acid binding`GO:0030169^molecular_function^low-density lipoprotein particle binding`GO:0005041^molecular_function^low-density lipoprotein p…	GO:0005509^molecular_function^calcium ion binding
TRINITY_DN46547_c1_g1_i7			A0A1I9UVP1	Polephole-like protein	TRINITY_DN46547_c1_g1_i7.p1	713-51[-]			A0A1I9UVP1	Polephole-like protein	9.25402	1.39805e-25	.	.	.	.	.	.	.
TRINITY_DN44586_c0_g1_i8			A0A0K2VIQ3	Uncharacterized protein	TRINITY_DN44586_c0_g1_i8.p1	566-1249[+]			A0A0K2VIQ3	Uncharacterized protein	9.02647	4.77062e-31	PF00030.18^Crystall^Beta/Gamma crystallin^28-109^E:5.7e-06	sigP:1^23^0.708^YES	ExpAA=18.56^PredHel=1^Topology=i7-26o	.	.	.	.
TRINITY_DN44586_c0_g1_i8			A0A0K2VIQ3	Uncharacterized protein	TRINITY_DN44586_c0_g1_i8.p2	1063-629[-]					9.02647	4.77062e-31	.	.	.	.	.	.	.
TRINITY_DN43539_c1_g1_i8	EF1A_DANRE	Elongation factor 1-alpha (EF-1-alpha)	UPI00083F8B01		.	.					8.81529	7.23774e-44	.	.	.	.	KEGG:dre:30516`KO:K03231	GO:0005737^cellular_component^cytoplasm`GO:0005622^cellular_component^intracellular`GO:0005525^molecular_function^GTP binding`GO:0003924^molecular_function^GTPase activity`GO:0003746^molecular_function^translation elongation factor activity	.
TRINITY_DN44646_c2_g1_i5	BHMT1_XENLA	Betaine--homocysteine S-methyltransferase 1 (EC 2.1.1.5)	UPI00083F9CD2		TRINITY_DN44646_c2_g1_i5.p1	1755-493[-]	BHMT1_XENLA	Betaine--homocysteine S-methyltransferase 1 (EC 2.1.1.5)	UPI00083F9CD2		8.78591	5.46865e-81	PF02574.15^S-methyl_trans^Homocysteine S-methyltransferase^39-329^E:3.4e-45	.	.	.	KEGG:xla:495275`KO:K00544	GO:0005737^cellular_component^cytoplasm`GO:0047150^molecular_function^betaine-homocysteine S-methyltransferase activity`GO:0008270^molecular_function^zinc ion binding`GO:0006579^biological_process^amino-acid betaine catabolic process`GO:0009086^biological_process^methionine biosynthetic process	.
TRINITY_DN44646_c2_g1_i5	BHMT1_XENLA	Betaine--homocysteine S-methyltransferase 1 (EC 2.1.1.5)	UPI00083F9CD2		TRINITY_DN44646_c2_g1_i5.p2	866-1327[+]			A0A1I8IES6	Uncharacterized protein	8.78591	5.46865e-81	.	.	.	.	.	.	.
TRINITY_DN46406_c2_g3_i3					TRINITY_DN46406_c2_g3_i3.p1	308-3[-]					8.57543	3.25311e-21	.	.	.	.	.	.	.
TRINITY_DN42206_c4_g6_i3					TRINITY_DN42206_c4_g6_i3.p1	113-541[+]					8.21136	3.72499e-45	.	.	.	.	.	.	.
TRINITY_DN38829_c5_g1_i4					TRINITY_DN38829_c5_g1_i4.p1	328-2[-]					8.15494	1.56801e-48	.	.	ExpAA=18.76^PredHel=1^Topology=i13-35o	.	.	.	.
TRINITY_DN46538_c1_g1_i1			E9FRH4	Uncharacterized protein	TRINITY_DN46538_c1_g1_i1.p1	918-256[-]	CRG11_LITCT	Gamma-crystallin M1-1 (Gamma M1-1)	A0A1D2MRJ1	Gamma-crystallin-1 (Fragment)	8.13188	2.1206e-27	PF00030.18^Crystall^Beta/Gamma crystallin^29-106^E:0.00013	sigP:1^22^0.827^YES	.	.	.	GO:0005212^molecular_function^structural constituent of eye lens	.
TRINITY_DN42147_c1_g2_i4	RL13_DANRE	60S ribosomal protein L13	F5A6D3	60S ribosomal protein L13	TRINITY_DN42147_c1_g2_i4.p1	83-718[+]	RL13_DANRE	60S ribosomal protein L13	F5A6D3	60S ribosomal protein L13	7.80181	2.85757e-34	PF01294.17^Ribosomal_L13e^Ribosomal protein L13e^9-185^E:4.6e-76	.	.	COG4352^cytoplasmic translation	KEGG:dre:378961`KO:K02873	GO:0022625^cellular_component^cytosolic large ribosomal subunit`GO:0003723^molecular_function^RNA binding`GO:0003735^molecular_function^structural constituent of ribosome`GO:0051726^biological_process^regulation of cell cycle`GO:0006412^biological_process^translation	GO:0003735^molecular_function^structural constituent of ribosome`GO:0006412^biological_process^translation`GO:0005622^cellular_component^intracellular`GO:0005840^cellular_component^ribosome
TRINITY_DN41327_c1_g1_i4	NU5M_DROME	NADH-ubiquinone oxidoreductase chain 5 (EC 1.6.5.3) (NADH dehydrogenase subunit 5)	A7IYK1	NADH-ubiquinone oxidoreductase chain 4 (EC 1.6.5.3)	TRINITY_DN41327_c1_g1_i4.p1	446-9[-]	NU6M_ANOGA	NADH-ubiquinone oxidoreductase chain 6 (EC 1.6.5.3) (NADH dehydrogenase subunit 6)	A6YIK3	NADH-ubiquinone oxidoreductase chain 6 (EC 1.6.5.3)	7.62426	5.69151e-30	PF00499.19^Oxidored_q3^NADH-ubiquinone/plastoquinone oxidoreductase chain 6^2-133^E:4.3e-08	.	ExpAA=86.24^PredHel=4^Topology=i2-20o25-47i54-76o107-129i	.	KEGG:aga:ND6`KO:K03884	GO:0016021^cellular_component^integral component of membrane`GO:0031966^cellular_component^mitochondrial membrane`GO:0005739^cellular_component^mitochondrion`GO:0070469^cellular_component^respiratory chain`GO:0008137^molecular_function^NADH dehydrogenase (ubiquinone) activity	GO:0008137^molecular_function^NADH dehydrogenase (ubiquinone) activity`GO:0055114^biological_process^oxidation-reduction process
TRINITY_DN41327_c1_g1_i4	NU5M_DROME	NADH-ubiquinone oxidoreductase chain 5 (EC 1.6.5.3) (NADH dehydrogenase subunit 5)	A7IYK1	NADH-ubiquinone oxidoreductase chain 4 (EC 1.6.5.3)	TRINITY_DN41327_c1_g1_i4.p2	3304-3693[+]	NU5M_DROME	NADH-ubiquinone oxidoreductase chain 5 (EC 1.6.5.3) (NADH dehydrogenase subunit 5)	A0A0D5Y9F9	NADH-ubiquinone oxidoreductase chain 5 (EC 1.6.5.3)	7.62426	5.69151e-30	PF00361.19^Proton_antipo_M^Proton-conducting membrane transporter^1-70^E:6.9e-14`PF06455.10^NADH5_C^NADH dehydrogenase subunit 5 C-terminus^82-128^E:1.9e-11	.	ExpAA=46.73^PredHel=2^Topology=i21-43o58-80i	COG1009^subunit l	KEGG:dme:ND5`KO:K03883	GO:0016021^cellular_component^integral component of membrane`GO:0005743^cellular_component^mitochondrial inner membrane`GO:0070469^cellular_component^respiratory chain`GO:0008137^molecular_function^NADH dehydrogenase (ubiquinone) activity`GO:0042773^biological_process^ATP synthesis coupled electron transport	GO:0008137^molecular_function^NADH dehydrogenase (ubiquinone) activity`GO:0042773^biological_process^ATP synthesis coupled electron transport`GO:0055114^biological_process^oxidation-reduction process
TRINITY_DN47634_c6_g3_i9			B6ECP5	Cyclin B	TRINITY_DN47634_c6_g3_i9.p1	1476-3992[+]			B6ECP5	Cyclin B	7.61339	5.53307e-91	.	sigP:1^16^0.836^YES	.	.	.	.	.
TRINITY_DN47634_c6_g3_i9			B6ECP5	Cyclin B	TRINITY_DN47634_c6_g3_i9.p2	1387-854[-]	PLCL_MYTGA	Perlucin-like protein	E9LXE6	C-type lectin-1	7.61339	5.53307e-91	PF00059.20^Lectin_C^Lectin C-type domain^69-176^E:9.2e-08	sigP:1^38^0.771^YES	.	.	.	GO:0005576^cellular_component^extracellular region`GO:0030246^molecular_function^carbohydrate binding	.
TRINITY_DN41882_c5_g1_i1			Q20AS9	ENSANGP00000021035-like (Fragment)	.	.					7.5448	1.56507e-21	.	.	.	.	.	.	.
TRINITY_DN44586_c0_g1_i13	TBL3_BOVIN	Transducin beta-like protein 3	A0A0K2VIQ3	Uncharacterized protein	TRINITY_DN44586_c0_g1_i13.p1	549-1025[+]			A0A0K2VIQ3	Uncharacterized protein	7.52568	1.15266e-43	PF00030.18^Crystall^Beta/Gamma crystallin^30-109^E:9.8e-06	sigP:1^24^0.64^YES	ExpAA=22.08^PredHel=1^Topology=i7-29o	.	.	.	.
TRINITY_DN44586_c0_g1_i13	TBL3_BOVIN	Transducin beta-like protein 3	A0A0K2VIQ3	Uncharacterized protein	TRINITY_DN44586_c0_g1_i13.p2	421-2[-]					7.52568	1.15266e-43	PF08625.10^Utp13^Utp13 specific WD40 associated domain^3-37^E:6.3e-06	.	.	.	.	.	GO:0006364^biological_process^rRNA processing`GO:0032040^cellular_component^small-subunit processome
TRINITY_DN44586_c0_g1_i13	TBL3_BOVIN	Transducin beta-like protein 3	A0A0K2VIQ3	Uncharacterized protein	TRINITY_DN44586_c0_g1_i13.p3	1025-612[-]					7.52568	1.15266e-43	.	.	.	.	.	.	.
TRINITY_DN41804_c1_g2_i5	NAAT1_DROPS	Sodium-dependent nutrient amino acid transporter 1	A0A0P6AAE6	Transporter	TRINITY_DN41804_c1_g2_i5.p1	2264-264[-]	NAAT1_DROMO	Sodium-dependent nutrient amino acid transporter 1	A0A0P6AAE6	Transporter	7.48844	2.53338e-54	PF00209.17^SNF^Sodium:neurotransmitter symporter family^114-623^E:1.1e-161	.	ExpAA=258.36^PredHel=12^Topology=i123-140o150-169i201-223o284-302i311-333o357-379i392-414o456-478i491-513o523-545i564-586o606-628i	.	KEGG:dmo:Dmoj_GI11052`KO:K05038	GO:0005887^cellular_component^integral component of plasma membrane`GO:0042943^molecular_function^D-amino acid transmembrane transporter activity`GO:0015179^molecular_function^L-amino acid transmembrane transporter activity`GO:0005328^molecular_function^neurotransmitter:sodium symporter activity`GO:0015175^molecular_function^neutral amino acid transmembrane transporter activity`GO:0005283^molecul…	GO:0005328^molecular_function^neurotransmitter:sodium symporter activity`GO:0006836^biological_process^neurotransmitter transport`GO:0016021^cellular_component^integral component of membrane
TRINITY_DN39494_c1_g1_i8			A0A1L6BQD0	Peritrophin-like protein 1	.	.					7.38534	3.99166e-22	.	.	.	.	.	.	.
TRINITY_DN43965_c1_g1_i5	LIPR2_CAVPO	Pancreatic lipase-related protein 2 (PL-RP2) (EC 3.1.1.26) (EC 3.1.1.3) (GPL) (Galactolipase)	X2F0R9	Pancreatic lipase	TRINITY_DN43965_c1_g1_i5.p1	324-1817[+]	LIPR2_CAVPO	Pancreatic lipase-related protein 2 (PL-RP2) (EC 3.1.1.26) (EC 3.1.1.3) (GPL) (Galactolipase)	X2F0R9	Pancreatic lipase	7.37306	3.82355e-24	PF00151.18^Lipase^Lipase^47-366^E:2.6e-84`PF01477.22^PLAT^PLAT/LH2 domain^385-487^E:4.6e-05	sigP:1^25^0.562^YES	.	ENOG410Y92X^pancreatic	.	GO:0005615^cellular_component^extracellular space`GO:0102549^molecular_function^1-18:1-2-16:0-monogalactosyldiacylglycerol lipase activity`GO:0047372^molecular_function^acylglycerol lipase activity`GO:0005509^molecular_function^calcium ion binding`GO:0047714^molecular_function^galactolipase activity`GO:0004620^molecular_function^phospholipase activity`GO:0004806^molecular_function^triglyceride li…	GO:0005515^molecular_function^protein binding
TRINITY_DN43965_c1_g1_i5	LIPR2_CAVPO	Pancreatic lipase-related protein 2 (PL-RP2) (EC 3.1.1.26) (EC 3.1.1.3) (GPL) (Galactolipase)	X2F0R9	Pancreatic lipase	TRINITY_DN43965_c1_g1_i5.p2	652-233[-]					7.37306	3.82355e-24	.	.	ExpAA=20.43^PredHel=1^Topology=o102-124i	.	.	.	.
TRINITY_DN43107_c0_g1_i7	DPGN_DIPMA	Serine protease inhibitor dipetalogastin (Dipetalin) (Fragment)	A0A2G8L288	Kazal-type serine proteinase inhibitor 1 (Fragment)	TRINITY_DN43107_c0_g1_i7.p1	1369-269[-]	DPGN_DIPMA	Serine protease inhibitor dipetalogastin (Dipetalin) (Fragment)	A0A2G8L288	Kazal-type serine proteinase inhibitor 1 (Fragment)	7.32339	3.18084e-43	PF00050.20^Kazal_1^Kazal-type serine protease inhibitor domain^30-70^E:7.2e-07`PF07648.14^Kazal_2^Kazal-type serine protease inhibitor domain^35-70^E:1.3e-06`PF07648.14^Kazal_2^Kazal-type serine protease inhibitor domain^71-116^E:1.8e-10`PF00050.20^Kazal_1^Kazal-type serine protease inhibitor domain^75-116^E:0.00014`PF07648.14^Kazal_2^Kazal-type serine protease inhibitor domain^122-153^E:1.3e-08`…	sigP:1^17^0.695^YES	.	.	.	GO:0005576^cellular_component^extracellular region`GO:0004867^molecular_function^serine-type endopeptidase inhibitor activity`GO:0050819^biological_process^negative regulation of coagulation	GO:0005515^molecular_function^protein binding
TRINITY_DN40888_c0_g3_i1	LOLAL_DROME	Longitudinals lacking protein-like (Lola-like protein) (Protein Batman)	J7K492	X-box binding protein 1 splicing form	TRINITY_DN40888_c0_g3_i1.p1	3201-1939[-]	TTKA_DROME	Protein tramtrack, alpha isoform (Repressor protein fushi tarazu) (Tramtrack p88)	A0A0P4WSP0	Uncharacterized protein	7.23572	1.38422e-22	PF00651.30^BTB^BTB/POZ domain^22-114^E:2.5e-23	.	.	ENOG410XPVE^ZnF_C2H2	KEGG:dme:Dmel_CG1856`KO:K09237	GO:0005634^cellular_component^nucleus`GO:0005700^cellular_component^polytene chromosome`GO:0017053^cellular_component^transcriptional repressor complex`GO:0003682^molecular_function^chromatin binding`GO:0003677^molecular_function^DNA binding`GO:0046872^molecular_function^metal ion binding`GO:0031208^molecular_function^POZ domain binding`GO:1990841^molecular_function^promoter-specific chromatin bi…	GO:0005515^molecular_function^protein binding
TRINITY_DN40888_c0_g3_i1	LOLAL_DROME	Longitudinals lacking protein-like (Lola-like protein) (Protein Batman)	J7K492	X-box binding protein 1 splicing form	TRINITY_DN40888_c0_g3_i1.p2	1514-678[-]	XBP1_RAT	X-box-binding protein 1 (Hepatocarcinogenesis-related transcription factor) (HTF) [Cleaved into: X-box-binding protein 1, cytoplasmic form; X-box-binding protein 1, luminal form]	J9PVE0	X-box binding protein 1	7.23572	1.38422e-22	PF03131.16^bZIP_Maf^bZIP Maf transcription factor^83-151^E:3.6e-07`PF07716.14^bZIP_2^Basic region leucine zipper^90-137^E:3.6e-07`PF00170.20^bZIP_1^bZIP transcription factor^92-148^E:4.6e-08	.	.	ENOG410XSJI^X-box binding protein 1	KEGG:rno:289754`KO:K09027	GO:0005737^cellular_component^cytoplasm`GO:0005829^cellular_component^cytosol`GO:0005783^cellular_component^endoplasmic reticulum`GO:0030176^cellular_component^integral component of endoplasmic reticulum membrane`GO:0005634^cellular_component^nucleus`GO:0098793^cellular_component^presynapse`GO:0031490^molecular_function^chromatin DNA binding`GO:0001047^molecular_function^core promoter binding`GO:…	GO:0003677^molecular_function^DNA binding`GO:0006355^biological_process^regulation of transcription, DNA-templated`GO:0005634^cellular_component^nucleus`GO:0003700^molecular_function^DNA binding transcription factor activity
TRINITY_DN40888_c0_g3_i1	LOLAL_DROME	Longitudinals lacking protein-like (Lola-like protein) (Protein Batman)	J7K492	X-box binding protein 1 splicing form	TRINITY_DN40888_c0_g3_i1.p3	1012-1551[+]					7.23572	1.38422e-22	.	.	.	.	.	.	.
TRINITY_DN40888_c0_g3_i1	LOLAL_DROME	Longitudinals lacking protein-like (Lola-like protein) (Protein Batman)	J7K492	X-box binding protein 1 splicing form	TRINITY_DN40888_c0_g3_i1.p4	579-106[-]			J7K492	X-box binding protein 1 splicing form	7.23572	1.38422e-22	.	.	.	.	.	.	.
TRINITY_DN46432_c4_g2_i5	PLCL_MYTGA	Perlucin-like protein	A0A0N9QI80	C-type lectin	TRINITY_DN46432_c4_g2_i5.p1	794-90[-]					7.14172	1.04606e-38	.	.	.	.	.	.	.
TRINITY_DN43120_c2_g1_i2	CGT_HUMAN	2-hydroxyacylsphingosine 1-beta-galactosyltransferase (EC 2.4.1.47) (Ceramide UDP-galactosyltransferase) (Cerebroside synthase) (UDP-galactose-ceramide galactosyltransferase)	UPI00084A3D00		TRINITY_DN43120_c2_g1_i2.p1	1739-138[-]	CGT_HUMAN	2-hydroxyacylsphingosine 1-beta-galactosyltransferase (EC 2.4.1.47) (Ceramide UDP-galactosyltransferase) (Cerebroside synthase) (UDP-galactose-ceramide galactosyltransferase)	UPI00084A3D00		7.14105	8.18261e-39	PF00201.17^UDPGT^UDP-glucoronosyl and UDP-glucosyl transferase^21-504^E:2e-79`PF04101.15^Glyco_tran_28_C^Glycosyltransferase family 28 C-terminal domain^364-428^E:0.00018	sigP:1^17^0.799^YES	ExpAA=23.63^PredHel=1^Topology=o485-507i	COG1819^Transferase	KEGG:hsa:7368`KO:K04628	GO:0016021^cellular_component^integral component of membrane`GO:0043231^cellular_component^intracellular membrane-bounded organelle`GO:0005886^cellular_component^plasma membrane`GO:0015020^molecular_function^glucuronosyltransferase activity`GO:0047263^molecular_function^N-acylsphingosine galactosyltransferase activity`GO:0008489^molecular_function^UDP-galactose:glucosylceramide beta-1,4-galactosy…	GO:0016758^molecular_function^transferase activity, transferring hexosyl groups`GO:0008152^biological_process^metabolic process
TRINITY_DN43120_c2_g1_i2	CGT_HUMAN	2-hydroxyacylsphingosine 1-beta-galactosyltransferase (EC 2.4.1.47) (Ceramide UDP-galactosyltransferase) (Cerebroside synthase) (UDP-galactose-ceramide galactosyltransferase)	UPI00084A3D00		TRINITY_DN43120_c2_g1_i2.p2	421-987[+]			A0A182UJH9	Uncharacterized protein	7.14105	8.18261e-39	.	.	.	.	.	.	.
TRINITY_DN43120_c2_g1_i2	CGT_HUMAN	2-hydroxyacylsphingosine 1-beta-galactosyltransferase (EC 2.4.1.47) (Ceramide UDP-galactosyltransferase) (Cerebroside synthase) (UDP-galactose-ceramide galactosyltransferase)	UPI00084A3D00		TRINITY_DN43120_c2_g1_i2.p3	1264-1749[+]					7.14105	8.18261e-39	.	.	.	.	.	.	.
TRINITY_DN41562_c0_g2_i1	PRDX4_MOUSE	Peroxiredoxin-4 (EC 1.11.1.15) (Antioxidant enzyme AOE372) (Peroxiredoxin IV) (Prx-IV) (Thioredoxin peroxidase AO372) (Thioredoxin-dependent peroxide reductase A0372)	A0A0R5B2J4	Peroxiredoxin	TRINITY_DN41562_c0_g2_i1.p1	1729-992[-]	PRDX4_MOUSE	Peroxiredoxin-4 (EC 1.11.1.15) (Antioxidant enzyme AOE372) (Peroxiredoxin IV) (Prx-IV) (Thioredoxin peroxidase AO372) (Thioredoxin-dependent peroxide reductase A0372)	A0A0R5B2J4	Peroxiredoxin	7.08005	1.05826e-38	PF00578.20^AhpC-TSA^AhpC/TSA family^54-186^E:4e-35`PF08534.9^Redoxin^Redoxin^69-195^E:7.6e-15`PF10417.8^1-cysPrx_C^C-terminal domain of 1-Cys peroxiredoxin^207-233^E:4.3e-14	sigP:1^19^0.712^YES	.	COG0450^alkyl hydroperoxide reductase	KEGG:mmu:53381`KO:K03386	GO:0005737^cellular_component^cytoplasm`GO:0005829^cellular_component^cytosol`GO:0005783^cellular_component^endoplasmic reticulum`GO:0005615^cellular_component^extracellular space`GO:0005739^cellular_component^mitochondrion`GO:0005790^cellular_component^smooth endoplasmic reticulum`GO:0004601^molecular_function^peroxidase activity`GO:0051920^molecular_function^peroxiredoxin activity`GO:0042803^mo…	GO:0016209^molecular_function^antioxidant activity`GO:0016491^molecular_function^oxidoreductase activity`GO:0055114^biological_process^oxidation-reduction process`GO:0051920^molecular_function^peroxiredoxin activity
TRINITY_DN45352_c0_g1_i9			F8VBP6	Peritrophin	.	.					7.07252	5.67883e-27	.	.	.	.	.	.	.
TRINITY_DN41267_c2_g1_i6	LGUL_RAT	Lactoylglutathione lyase (EC 4.4.1.5) (Aldoketomutase) (Glyoxalase I) (Glx I) (Ketone-aldehyde mutase) (Methylglyoxalase) (S-D-lactoylglutathione methylglyoxal lyase)	A0A0P4W2W8	Uncharacterized protein	TRINITY_DN41267_c2_g1_i6.p1	388-936[+]	LGUL_RAT	Lactoylglutathione lyase (EC 4.4.1.5) (Aldoketomutase) (Glyoxalase I) (Glx I) (Ketone-aldehyde mutase) (Methylglyoxalase) (S-D-lactoylglutathione methylglyoxal lyase)	A0A0P4W2W8	Uncharacterized protein	7.06794	4.41777e-25	PF00903.24^Glyoxalase^Glyoxalase/Bleomycin resistance protein/Dioxygenase superfamily^31-172^E:4.1e-22`PF13669.5^Glyoxalase_4^Glyoxalase/Bleomycin resistance protein/Dioxygenase superfamily^31-154^E:2.4e-08	.	.	ENOG4111FDV^Lactoylglutathione lyase	KEGG:rno:294320`KO:K01759	GO:0005829^cellular_component^cytosol`GO:0070062^cellular_component^extracellular exosome`GO:0005634^cellular_component^nucleus`GO:0005886^cellular_component^plasma membrane`GO:0004462^molecular_function^lactoylglutathione lyase activity`GO:0008270^molecular_function^zinc ion binding`GO:0005975^biological_process^carbohydrate metabolic process`GO:0006749^biological_process^glutathione metabolic p…	.
TRINITY_DN43973_c2_g1_i26	NATT3_THANI	Natterin-3 (EC 3.4.-.-)	A0A0P4WU54	Uncharacterized protein	TRINITY_DN43973_c2_g1_i26.p1	1004-456[-]	NATT3_THANI	Natterin-3 (EC 3.4.-.-)	A0A0P4WU54	Uncharacterized protein	7.03283	2.4339e-96	PF11901.7^DUF3421^Protein of unknown function (DUF3421)^58-165^E:2.6e-36	.	.	.	.	GO:0005576^cellular_component^extracellular region`GO:0016787^molecular_function^hydrolase activity`GO:0090729^molecular_function^toxin activity	.
TRINITY_DN43973_c2_g1_i26	NATT3_THANI	Natterin-3 (EC 3.4.-.-)	A0A0P4WU54	Uncharacterized protein	TRINITY_DN43973_c2_g1_i26.p2	504-929[+]					7.03283	2.4339e-96	.	.	.	.	.	.	.
TRINITY_DN46707_c3_g3_i1					TRINITY_DN46707_c3_g3_i1.p1	662-315[-]					6.86297	3.59385e-42	.	.	.	.	.	.	.
TRINITY_DN44879_c8_g1_i3	GNMT_RAT	Glycine N-methyltransferase (EC 2.1.1.20) (Folate-binding protein)	A0A0P4WH90	Uncharacterized protein	TRINITY_DN44879_c8_g1_i3.p1	299-1210[+]	GNMT_RAT	Glycine N-methyltransferase (EC 2.1.1.20) (Folate-binding protein)	A0A0P4WH90	Uncharacterized protein	6.67039	6.88839e-24	PF03848.13^TehB^Tellurite resistance protein TehB^35-97^E:0.00014`PF05175.13^MTS^Methyltransferase small domain^41-136^E:0.00013`PF01209.17^Ubie_methyltran^ubiE/COQ5 methyltransferase family^44-174^E:1.1e-07`PF13489.5^Methyltransf_23^Methyltransferase domain^46-187^E:1.5e-10`PF13847.5^Methyltransf_31^Methyltransferase domain^60-178^E:1.4e-11`PF13649.5^Methyltransf_25^Methyltransferase domain^62-1…	.	.	ENOG410ZWXN^Glycine N-methyltransferase	KEGG:rno:25134`KO:K00552	GO:0005829^cellular_component^cytosol`GO:0034708^cellular_component^methyltransferase complex`GO:0005634^cellular_component^nucleus`GO:0005542^molecular_function^folic acid binding`GO:0016594^molecular_function^glycine binding`GO:0017174^molecular_function^glycine N-methyltransferase activity`GO:0042802^molecular_function^identical protein binding`GO:1904047^molecular_function^S-adenosyl-L-methio…	GO:0008168^molecular_function^methyltransferase activity`GO:0008152^biological_process^metabolic process
TRINITY_DN44879_c8_g1_i3	GNMT_RAT	Glycine N-methyltransferase (EC 2.1.1.20) (Folate-binding protein)	A0A0P4WH90	Uncharacterized protein	TRINITY_DN44879_c8_g1_i3.p2	684-361[-]			A0A146NAE7	Uncharacterized protein	6.67039	6.88839e-24	.	.	ExpAA=22.17^PredHel=1^Topology=i72-94o	.	.	.	.
TRINITY_DN43013_c3_g1_i1	CNOT9_XENTR	CCR4-NOT transcription complex subunit 9 (Cell differentiation protein RQCD1 homolog) (Rcd-1)	UPI000719DF86		TRINITY_DN43013_c3_g1_i1.p1	3646-2636[-]	CNOT9_XENTR	CCR4-NOT transcription complex subunit 9 (Cell differentiation protein RQCD1 homolog) (Rcd-1)	UPI000719DF86		6.65175	2.51562e-55	PF04078.12^Rcd1^Cell differentiation family, Rcd1-like^60-318^E:3.6e-135	sigP:1^19^0.497^YES	.	COG5209^cell differentiation protein Rcd1	KEGG:xtr:394620`KO:K12606	GO:0030014^cellular_component^CCR4-NOT complex`GO:0030015^cellular_component^CCR4-NOT core complex`GO:0005634^cellular_component^nucleus`GO:0000932^cellular_component^P-body`GO:0031047^biological_process^gene silencing by RNA`GO:0033147^biological_process^negative regulation of intracellular estrogen receptor signaling pathway`GO:0017148^biological_process^negative regulation of translation`GO:00…	.
TRINITY_DN43013_c3_g1_i1	CNOT9_XENTR	CCR4-NOT transcription complex subunit 9 (Cell differentiation protein RQCD1 homolog) (Rcd-1)	UPI000719DF86		TRINITY_DN43013_c3_g1_i1.p2	3824-3489[-]					6.65175	2.51562e-55	.	.	.	.	.	.	.
TRINITY_DN45711_c0_g1_i9					TRINITY_DN45711_c0_g1_i9.p1	820-278[-]					6.55668	5.06794e-63	.	.	ExpAA=25.32^PredHel=1^Topology=i111-133o	.	.	.	.
TRINITY_DN45711_c0_g1_i9					TRINITY_DN45711_c0_g1_i9.p2	786-1226[+]					6.55668	5.06794e-63	.	.	.	.	.	.	.
TRINITY_DN45711_c0_g1_i9					TRINITY_DN45711_c0_g1_i9.p3	1050-643[-]					6.55668	5.06794e-63	.	sigP:1^18^0.902^YES	.	.	.	.	.
TRINITY_DN45711_c0_g1_i9					TRINITY_DN45711_c0_g1_i9.p4	1174-848[-]					6.55668	5.06794e-63	.	.	.	.	.	.	.
TRINITY_DN42935_c3_g3_i8	AMY_PECMA	Alpha-amylase (EC 3.2.1.1) (1,4-alpha-D-glucan glucanohydrolase)	A0A076L316	Alpha-amylase (EC 3.2.1.1)	TRINITY_DN42935_c3_g3_i8.p1	3-2180[+]			A0A182Q601	Uncharacterized protein	6.45795	5.92441e-98	.	.	ExpAA=25.55^PredHel=1^Topology=i45-67o	.	.	.	.
TRINITY_DN42935_c3_g3_i8	AMY_PECMA	Alpha-amylase (EC 3.2.1.1) (1,4-alpha-D-glucan glucanohydrolase)	A0A076L316	Alpha-amylase (EC 3.2.1.1)	TRINITY_DN42935_c3_g3_i8.p2	2387-264[-]	AMY_PECMA	Alpha-amylase (EC 3.2.1.1) (1,4-alpha-D-glucan glucanohydrolase)	A0A076L316	Alpha-amylase (EC 3.2.1.1)	6.45795	5.92441e-98	PF00128.23^Alpha-amylase^Alpha amylase, catalytic domain^87-326^E:3.1e-11	sigP:1^20^0.762^YES	.	.	.	GO:0004556^molecular_function^alpha-amylase activity`GO:0103025^molecular_function^alpha-amylase activity (releasing maltohexaose)`GO:0046872^molecular_function^metal ion binding`GO:0005975^biological_process^carbohydrate metabolic process	GO:0003824^molecular_function^catalytic activity`GO:0005975^biological_process^carbohydrate metabolic process
TRINITY_DN42935_c3_g3_i8	AMY_PECMA	Alpha-amylase (EC 3.2.1.1) (1,4-alpha-D-glucan glucanohydrolase)	A0A076L316	Alpha-amylase (EC 3.2.1.1)	TRINITY_DN42935_c3_g3_i8.p3	2388-1624[-]					6.45795	5.92441e-98	.	.	.	.	.	.	.
TRINITY_DN42935_c3_g3_i8	AMY_PECMA	Alpha-amylase (EC 3.2.1.1) (1,4-alpha-D-glucan glucanohydrolase)	A0A076L316	Alpha-amylase (EC 3.2.1.1)	TRINITY_DN42935_c3_g3_i8.p4	921-490[-]					6.45795	5.92441e-98	.	.	.	.	.	.	.
TRINITY_DN42935_c3_g3_i8	AMY_PECMA	Alpha-amylase (EC 3.2.1.1) (1,4-alpha-D-glucan glucanohydrolase)	A0A076L316	Alpha-amylase (EC 3.2.1.1)	TRINITY_DN42935_c3_g3_i8.p5	1-354[+]					6.45795	5.92441e-98	.	.	ExpAA=21.00^PredHel=1^Topology=i31-50o	.	.	.	.
TRINITY_DN42935_c3_g3_i8	AMY_PECMA	Alpha-amylase (EC 3.2.1.1) (1,4-alpha-D-glucan glucanohydrolase)	A0A076L316	Alpha-amylase (EC 3.2.1.1)	TRINITY_DN42935_c3_g3_i8.p6	2-316[+]					6.45795	5.92441e-98	.	.	ExpAA=53.97^PredHel=2^Topology=i2-36o62-84i	.	.	.	.
TRINITY_DN44624_c0_g1_i2					TRINITY_DN44624_c0_g1_i2.p1	200-532[+]					6.42105	1.2936e-26	.	.	.	.	.	.	.
TRINITY_DN43169_c0_g1_i3			Q3SAV4	Peritrophin	TRINITY_DN43169_c0_g1_i3.p1	191-922[+]			Q3SAV4	Peritrophin	6.39211	5.68039e-95	PF01607.23^CBM_14^Chitin binding Peritrophin-A domain^41-92^E:2.1e-06`PF01607.23^CBM_14^Chitin binding Peritrophin-A domain^94-144^E:3.7e-08	.	.	.	.	.	GO:0008061^molecular_function^chitin binding`GO:0006030^biological_process^chitin metabolic process`GO:0005576^cellular_component^extracellular region
TRINITY_DN46406_c2_g2_i1					.	.					6.35413	1.0374e-22	.	.	.	.	.	.	.
TRINITY_DN38007_c0_g1_i5					TRINITY_DN38007_c0_g1_i5.p1	600-166[-]					6.34069	8.36744e-22	.	sigP:1^24^0.8^YES	ExpAA=41.32^PredHel=2^Topology=i2-24o59-78i	.	.	.	.
TRINITY_DN38007_c0_g1_i5					TRINITY_DN38007_c0_g1_i5.p2	344-736[+]					6.34069	8.36744e-22	.	.	.	.	.	.	.
TRINITY_DN41327_c1_g1_i7	NU4M_CERCA	NADH-ubiquinone oxidoreductase chain 4 (EC 1.6.5.3) (NADH dehydrogenase subunit 4)	A7IYK1	NADH-ubiquinone oxidoreductase chain 4 (EC 1.6.5.3)	TRINITY_DN41327_c1_g1_i7.p1	446-9[-]	NU6M_ANOGA	NADH-ubiquinone oxidoreductase chain 6 (EC 1.6.5.3) (NADH dehydrogenase subunit 6)	A6YIK3	NADH-ubiquinone oxidoreductase chain 6 (EC 1.6.5.3)	6.24435	1.11235e-33	PF00499.19^Oxidored_q3^NADH-ubiquinone/plastoquinone oxidoreductase chain 6^2-133^E:4.3e-08	.	ExpAA=86.24^PredHel=4^Topology=i2-20o25-47i54-76o107-129i	.	KEGG:aga:ND6`KO:K03884	GO:0016021^cellular_component^integral component of membrane`GO:0031966^cellular_component^mitochondrial membrane`GO:0005739^cellular_component^mitochondrion`GO:0070469^cellular_component^respiratory chain`GO:0008137^molecular_function^NADH dehydrogenase (ubiquinone) activity	GO:0008137^molecular_function^NADH dehydrogenase (ubiquinone) activity`GO:0055114^biological_process^oxidation-reduction process
TRINITY_DN44648_c1_g3_i3			B8R3L1	C-type lectin 5	TRINITY_DN44648_c1_g3_i3.p1	626-3[-]			B8R3L1	C-type lectin 5	6.07941	9.86486e-49	PF00059.20^Lectin_C^Lectin C-type domain^2-114^E:2.2e-12	.	.	.	.	.	.
TRINITY_DN44648_c1_g3_i3			B8R3L1	C-type lectin 5	TRINITY_DN44648_c1_g3_i3.p2	3-626[+]					6.07941	9.86486e-49	.	.	.	.	.	.	.
TRINITY_DN42485_c0_g1_i19	IF4G3_HUMAN	Eukaryotic translation initiation factor 4 gamma 3 (eIF-4-gamma 3) (eIF-4G 3) (eIF4G 3) (eIF-4-gamma II) (eIF4GII)	A0A0P4WBS7	Uncharacterized protein	TRINITY_DN42485_c0_g1_i19.p1	1733-1380[-]	IF4G3_HUMAN	Eukaryotic translation initiation factor 4 gamma 3 (eIF-4-gamma 3) (eIF-4G 3) (eIF4G 3) (eIF-4-gamma II) (eIF4GII)	A0A0P4WBS7	Uncharacterized protein	6.06954	2.55691e-24	PF02020.17^W2^eIF4-gamma/eIF5/eIF2-epsilon^37-114^E:5.8e-17	.	.	ENOG410XS4P^Eukaryotic translation initiation factor 4 gamma	KEGG:hsa:8672`KO:K03260	GO:0005829^cellular_component^cytosol`GO:0016281^cellular_component^eukaryotic translation initiation factor 4F complex`GO:0003723^molecular_function^RNA binding`GO:0000339^molecular_function^RNA cap binding`GO:0008135^molecular_function^translation factor activity, RNA binding`GO:0003743^molecular_function^translation initiation factor activity`GO:0006446^biological_process^regulation of transla…	GO:0005515^molecular_function^protein binding
TRINITY_DN42485_c0_g1_i19	IF4G3_HUMAN	Eukaryotic translation initiation factor 4 gamma 3 (eIF-4-gamma 3) (eIF-4G 3) (eIF4G 3) (eIF-4-gamma II) (eIF4GII)	A0A0P4WBS7	Uncharacterized protein	TRINITY_DN42485_c0_g1_i19.p2	841-1182[+]					6.06954	2.55691e-24	.	.	.	.	.	.	.
TRINITY_DN43643_c1_g1_i4	CLCA1_HORSE	Calcium-activated chloride channel regulator 1 (EC 3.4.-.-) (Calcium-activated chloride channel family member 1) (eCLCA1)	A0A2D3E2W0	Calcium-activated chloride channel regulator 2 (Fragment)	TRINITY_DN43643_c1_g1_i4.p1	2949-103[-]	CLCA1_HORSE	Calcium-activated chloride channel regulator 1 (EC 3.4.-.-) (Calcium-activated chloride channel family member 1) (eCLCA1)	A0A2D3E2W0	Calcium-activated chloride channel regulator 2 (Fragment)	6.02989	1.26822e-27	PF08434.10^CLCA^Calcium-activated chloride channel N terminal^31-308^E:1.7e-62`PF05762.13^VWA_CoxE^VWA domain containing CoxE-like protein^324-450^E:2.3e-08`PF13768.5^VWA_3^von Willebrand factor type A domain^332-466^E:3e-10`PF13519.5^VWA_2^von Willebrand factor type A domain^333-436^E:6.6e-13`PF00092.27^VWA^von Willebrand factor type A domain^333-489^E:3.2e-12	sigP:1^27^0.86^YES	ExpAA=20.23^PredHel=1^Topology=i5-27o	ENOG410XPSZ^chloride channel	KEGG:ecb:100009706`KO:K05027	GO:0005615^cellular_component^extracellular space`GO:0005887^cellular_component^integral component of plasma membrane`GO:0005902^cellular_component^microvillus`GO:0030141^cellular_component^secretory granule`GO:0005229^molecular_function^intracellular calcium activated chloride channel activity`GO:0046872^molecular_function^metal ion binding`GO:0008237^molecular_function^metallopeptidase activity…	.
TRINITY_DN43643_c1_g1_i4	CLCA1_HORSE	Calcium-activated chloride channel regulator 1 (EC 3.4.-.-) (Calcium-activated chloride channel family member 1) (eCLCA1)	A0A2D3E2W0	Calcium-activated chloride channel regulator 2 (Fragment)	TRINITY_DN43643_c1_g1_i4.p2	1217-1750[+]					6.02989	1.26822e-27	.	.	.	.	.	.	.
TRINITY_DN43643_c1_g1_i4	CLCA1_HORSE	Calcium-activated chloride channel regulator 1 (EC 3.4.-.-) (Calcium-activated chloride channel family member 1) (eCLCA1)	A0A2D3E2W0	Calcium-activated chloride channel regulator 2 (Fragment)	TRINITY_DN43643_c1_g1_i4.p3	2531-2839[+]					6.02989	1.26822e-27	.	.	.	.	.	.	.
TRINITY_DN43120_c2_g1_i5	CGT_HUMAN	2-hydroxyacylsphingosine 1-beta-galactosyltransferase (EC 2.4.1.47) (Ceramide UDP-galactosyltransferase) (Cerebroside synthase) (UDP-galactose-ceramide galactosyltransferase)	UPI00084A3D00		TRINITY_DN43120_c2_g1_i5.p1	1886-288[-]	CGT_HUMAN	2-hydroxyacylsphingosine 1-beta-galactosyltransferase (EC 2.4.1.47) (Ceramide UDP-galactosyltransferase) (Cerebroside synthase) (UDP-galactose-ceramide galactosyltransferase)	UPI00084A3D00		6.01494	2.07605e-37	PF00201.17^UDPGT^UDP-glucoronosyl and UDP-glucosyl transferase^20-503^E:2.1e-79`PF04101.15^Glyco_tran_28_C^Glycosyltransferase family 28 C-terminal domain^363-427^E:0.00018	sigP:1^16^0.878^YES	ExpAA=23.25^PredHel=1^Topology=o484-506i	COG1819^Transferase	KEGG:hsa:7368`KO:K04628	GO:0016021^cellular_component^integral component of membrane`GO:0043231^cellular_component^intracellular membrane-bounded organelle`GO:0005886^cellular_component^plasma membrane`GO:0015020^molecular_function^glucuronosyltransferase activity`GO:0047263^molecular_function^N-acylsphingosine galactosyltransferase activity`GO:0008489^molecular_function^UDP-galactose:glucosylceramide beta-1,4-galactosy…	GO:0016758^molecular_function^transferase activity, transferring hexosyl groups`GO:0008152^biological_process^metabolic process
TRINITY_DN43120_c2_g1_i5	CGT_HUMAN	2-hydroxyacylsphingosine 1-beta-galactosyltransferase (EC 2.4.1.47) (Ceramide UDP-galactosyltransferase) (Cerebroside synthase) (UDP-galactose-ceramide galactosyltransferase)	UPI00084A3D00		TRINITY_DN43120_c2_g1_i5.p2	1414-1983[+]					6.01494	2.07605e-37	.	.	ExpAA=17.48^PredHel=1^Topology=i171-188o	.	.	.	.
TRINITY_DN43120_c2_g1_i5	CGT_HUMAN	2-hydroxyacylsphingosine 1-beta-galactosyltransferase (EC 2.4.1.47) (Ceramide UDP-galactosyltransferase) (Cerebroside synthase) (UDP-galactose-ceramide galactosyltransferase)	UPI00084A3D00		TRINITY_DN43120_c2_g1_i5.p3	571-1137[+]			A0A182UJH9	Uncharacterized protein	6.01494	2.07605e-37	.	.	.	.	.	.	.
TRINITY_DN40996_c9_g1_i1					TRINITY_DN40996_c9_g1_i1.p1	2-394[+]					5.98212	6.06971e-44	PF01607.23^CBM_14^Chitin binding Peritrophin-A domain^78-124^E:2.3e-06	.	.	.	.	.	GO:0008061^molecular_function^chitin binding`GO:0006030^biological_process^chitin metabolic process`GO:0005576^cellular_component^extracellular region
TRINITY_DN46758_c0_g1_i31	LUCB_OPLGR	Oplophorus-luciferin 2-monooxygenase non-catalytic subunit	Q9GV46	Oplophorus-luciferin 2-monooxygenase non-catalytic subunit	TRINITY_DN46758_c0_g1_i31.p1	3-749[+]	LUCB_OPLGR	Oplophorus-luciferin 2-monooxygenase non-catalytic subunit	Q9GV46	Oplophorus-luciferin 2-monooxygenase non-catalytic subunit	5.96401	4.9514e-57	PF13306.5^LRR_5^Leucine rich repeats (6 copies)^74-143^E:0.078`PF13855.5^LRR_8^Leucine rich repeat^75-134^E:1.1e-11	.	.	.	KEGG:ag:BAB13775`KO:K21824	GO:0005576^cellular_component^extracellular region	GO:0005515^molecular_function^protein binding
TRINITY_DN44176_c0_g1_i2					TRINITY_DN44176_c0_g1_i2.p1	174-944[+]					5.86619	3.30452e-22	.	.	.	.	.	.	.
TRINITY_DN46167_c1_g1_i7	GPX_PROCL	Glutathione peroxidase (PcGPx) (Se-PcGPx) (EC 1.11.1.9)	A0A0S1SF97	Glutathione peroxidase	TRINITY_DN46167_c1_g1_i7.p1	597-1040[+]					5.86587	3.08577e-59	.	.	.	.	.	.	.
TRINITY_DN46167_c1_g1_i7	GPX_PROCL	Glutathione peroxidase (PcGPx) (Se-PcGPx) (EC 1.11.1.9)	A0A0S1SF97	Glutathione peroxidase	TRINITY_DN46167_c1_g1_i7.p2	1447-1037[-]	GPX_PROCL	Glutathione peroxidase (PcGPx) (Se-PcGPx) (EC 1.11.1.9)	A0A0S1SF97	Glutathione peroxidase	5.86587	3.08577e-59	PF00255.18^GSHPx^Glutathione peroxidase^1-73^E:4.1e-19	.	.	.	.	GO:0004602^molecular_function^glutathione peroxidase activity`GO:0006979^biological_process^response to oxidative stress	GO:0004602^molecular_function^glutathione peroxidase activity`GO:0006979^biological_process^response to oxidative stress`GO:0055114^biological_process^oxidation-reduction process
TRINITY_DN40606_c2_g1_i2	EST4A_MOUSE	Carboxylesterase 4A (EC 3.1.1.-)	UPI00084ADAE8		TRINITY_DN40606_c2_g1_i2.p1	2213-72[-]	EST4A_MOUSE	Carboxylesterase 4A (EC 3.1.1.-)	UPI00084ADAE8		5.86492	1.27557e-33	PF00135.27^COesterase^Carboxylesterase family^89-632^E:1.6e-110`PF07859.12^Abhydrolase_3^alpha/beta hydrolase fold^194-282^E:6.6e-11	.	ExpAA=22.73^PredHel=1^Topology=o683-705i	COG2272^Carboxylesterase	KEGG:mmu:234677	GO:0005576^cellular_component^extracellular region`GO:0052689^molecular_function^carboxylic ester hydrolase activity	GO:0016787^molecular_function^hydrolase activity`GO:0008152^biological_process^metabolic process
TRINITY_DN40606_c2_g1_i2	EST4A_MOUSE	Carboxylesterase 4A (EC 3.1.1.-)	UPI00084ADAE8		TRINITY_DN40606_c2_g1_i2.p2	1159-1587[+]					5.86492	1.27557e-33	.	.	.	.	.	.	.
TRINITY_DN40606_c2_g1_i2	EST4A_MOUSE	Carboxylesterase 4A (EC 3.1.1.-)	UPI00084ADAE8		TRINITY_DN40606_c2_g1_i2.p3	2214-1825[-]			V4APS2	Uncharacterized protein (Fragment)	5.86492	1.27557e-33	.	.	ExpAA=46.63^PredHel=2^Topology=o5-27i34-56o	.	.	.	.
TRINITY_DN40606_c2_g1_i2	EST4A_MOUSE	Carboxylesterase 4A (EC 3.1.1.-)	UPI00084ADAE8		TRINITY_DN40606_c2_g1_i2.p4	1620-1997[+]					5.86492	1.27557e-33	.	.	.	.	.	.	.
TRINITY_DN40606_c2_g1_i2	EST4A_MOUSE	Carboxylesterase 4A (EC 3.1.1.-)	UPI00084ADAE8		TRINITY_DN40606_c2_g1_i2.p5	2215-1904[-]					5.86492	1.27557e-33	.	.	.	.	.	.	.
TRINITY_DN44138_c0_g1_i8	PCKG_DROME	Phosphoenolpyruvate carboxykinase [GTP] (PEPCK) (EC 4.1.1.32)	Q9NFY7	Phosphoenolpyruvate carboxykinase (EC 4.1.1.32)	TRINITY_DN44138_c0_g1_i8.p1	1-1962[+]	PCKG_DROME	Phosphoenolpyruvate carboxykinase [GTP] (PEPCK) (EC 4.1.1.32)	Q9NFY7	Phosphoenolpyruvate carboxykinase (EC 4.1.1.32)	5.86431	1.48538e-71	PF17297.1^PEPCK_N^Phosphoenolpyruvate carboxykinase N-terminal domain^57-284^E:1.8e-100`PF00821.17^PEPCK_C^Phosphoenolpyruvate carboxykinase C-terminal P-loop domain^288-650^E:5.6e-168	.	.	COG1274^Catalyzes the conversion of oxaloacetate (OAA) to phosphoenolpyruvate (PEP), the rate-limiting step in the metabolic pathway that produces glucose from lactate and other precursors derived from the citric acid cycle (By similarity)	KEGG:dme:Dmel_CG17725`KO:K01596	GO:0005739^cellular_component^mitochondrion`GO:0005525^molecular_function^GTP binding`GO:0046872^molecular_function^metal ion binding`GO:0004613^molecular_function^phosphoenolpyruvate carboxykinase (GTP) activity`GO:0006094^biological_process^gluconeogenesis	GO:0004611^molecular_function^phosphoenolpyruvate carboxykinase activity`GO:0006094^biological_process^gluconeogenesis
TRINITY_DN44138_c0_g1_i8	PCKG_DROME	Phosphoenolpyruvate carboxykinase [GTP] (PEPCK) (EC 4.1.1.32)	Q9NFY7	Phosphoenolpyruvate carboxykinase (EC 4.1.1.32)	TRINITY_DN44138_c0_g1_i8.p2	1290-97[-]			A0A0L0BV03	Uncharacterized protein	5.86431	1.48538e-71	.	.	.	.	.	.	.
TRINITY_DN44138_c0_g1_i8	PCKG_DROME	Phosphoenolpyruvate carboxykinase [GTP] (PEPCK) (EC 4.1.1.32)	Q9NFY7	Phosphoenolpyruvate carboxykinase (EC 4.1.1.32)	TRINITY_DN44138_c0_g1_i8.p3	968-210[-]			A0A0P5BUM1	Phosphoenolpyruvate carboxykinase, cytosolic (GTP)	5.86431	1.48538e-71	.	.	.	.	.	.	.
TRINITY_DN44138_c0_g1_i8	PCKG_DROME	Phosphoenolpyruvate carboxykinase [GTP] (PEPCK) (EC 4.1.1.32)	Q9NFY7	Phosphoenolpyruvate carboxykinase (EC 4.1.1.32)	TRINITY_DN44138_c0_g1_i8.p4	1949-1599[-]					5.86431	1.48538e-71	.	.	.	.	.	.	.
TRINITY_DN46718_c0_g1_i2	GANAB_MOUSE	Neutral alpha-glucosidase AB (EC 3.2.1.84) (Alpha-glucosidase 2) (Glucosidase II subunit alpha)	UPI0006B0F561		TRINITY_DN46718_c0_g1_i2.p1	4632-1867[-]	GANAB_MOUSE	Neutral alpha-glucosidase AB (EC 3.2.1.84) (Alpha-glucosidase 2) (Glucosidase II subunit alpha)	UPI0006B0F561		5.73914	1.63111e-25	PF13802.5^Gal_mutarotas_2^Galactose mutarotase-like^228-298^E:4.4e-24`PF01055.25^Glyco_hydro_31^Glycosyl hydrolases family 31^339-783^E:3.2e-140`PF17137.3^DUF5110^Domain of unknown function (DUF5110)^802-857^E:7.4e-07	sigP:1^20^0.897^YES	.	COG1501^hydrolase, family 31	KEGG:mmu:14376`KO:K05546	GO:0005783^cellular_component^endoplasmic reticulum`GO:0031012^cellular_component^extracellular matrix`GO:0017177^cellular_component^glucosidase II complex`GO:0005794^cellular_component^Golgi apparatus`GO:0042470^cellular_component^melanosome`GO:0030246^molecular_function^carbohydrate binding`GO:0033919^molecular_function^glucan 1,3-alpha-glucosidase activity`GO:0015926^molecular_function^glucosi…	GO:0004553^molecular_function^hydrolase activity, hydrolyzing O-glycosyl compounds`GO:0005975^biological_process^carbohydrate metabolic process
TRINITY_DN46718_c0_g1_i2	GANAB_MOUSE	Neutral alpha-glucosidase AB (EC 3.2.1.84) (Alpha-glucosidase 2) (Glucosidase II subunit alpha)	UPI0006B0F561		TRINITY_DN46718_c0_g1_i2.p2	5218-4667[-]	PCID2_HUMAN	PCI domain-containing protein 2 (CSN12-like protein)	A0A0P4WHL2	Uncharacterized protein	5.73914	1.63111e-25	PF01399.26^PCI^PCI domain^69-167^E:7.2e-12	.	ExpAA=28.59^PredHel=1^Topology=i43-62o	COG5600^PCI domain containing 2	KEGG:hsa:55795	GO:0070390^cellular_component^transcription export complex 2`GO:0003690^molecular_function^double-stranded DNA binding`GO:0003723^molecular_function^RNA binding`GO:0043066^biological_process^negative regulation of apoptotic process`GO:2000117^biological_process^negative regulation of cysteine-type endopeptidase activity`GO:0071033^biological_process^nuclear retention of pre-mRNA at the site of tr…	GO:0005515^molecular_function^protein binding
TRINITY_DN46718_c0_g1_i2	GANAB_MOUSE	Neutral alpha-glucosidase AB (EC 3.2.1.84) (Alpha-glucosidase 2) (Glucosidase II subunit alpha)	UPI0006B0F561		TRINITY_DN46718_c0_g1_i2.p3	2587-2937[+]			A0A182LDH6	Uncharacterized protein	5.73914	1.63111e-25	.	.	.	.	.	.	.
TRINITY_DN46718_c0_g1_i2	GANAB_MOUSE	Neutral alpha-glucosidase AB (EC 3.2.1.84) (Alpha-glucosidase 2) (Glucosidase II subunit alpha)	UPI0006B0F561		TRINITY_DN46718_c0_g1_i2.p4	4433-4774[+]					5.73914	1.63111e-25	.	.	.	.	.	.	.
TRINITY_DN46718_c0_g1_i2	GANAB_MOUSE	Neutral alpha-glucosidase AB (EC 3.2.1.84) (Alpha-glucosidase 2) (Glucosidase II subunit alpha)	UPI0006B0F561		TRINITY_DN46718_c0_g1_i2.p5	4743-5054[+]					5.73914	1.63111e-25	.	.	.	.	.	.	.
TRINITY_DN46432_c4_g2_i10			A0A0N9QI80	C-type lectin	TRINITY_DN46432_c4_g2_i10.p1	1-315[+]					5.72016	2.02562e-30	.	.	.	.	.	.	.
TRINITY_DN46432_c4_g2_i10			A0A0N9QI80	C-type lectin	TRINITY_DN46432_c4_g2_i10.p2	315-1[-]			A0A0N9QI80	C-type lectin	5.72016	2.02562e-30	.	sigP:1^22^0.879^YES	.	.	.	.	.
TRINITY_DN41374_c0_g1_i2			A0A0P4W432	Uncharacterized protein	TRINITY_DN41374_c0_g1_i2.p1	1532-186[-]			A0A0P4W432	Uncharacterized protein	5.71152	1.21358e-45	.	.	.	.	.	.	.
TRINITY_DN41374_c0_g1_i2			A0A0P4W432	Uncharacterized protein	TRINITY_DN41374_c0_g1_i2.p2	1381-998[-]					5.71152	1.21358e-45	.	.	.	.	.	.	.
TRINITY_DN47346_c1_g1_i17	SC5A1_SHEEP	Sodium/glucose cotransporter 1 (Na(+)/glucose cotransporter 1) (High affinity sodium-glucose cotransporter) (Solute carrier family 5 member 1)	A0A0P4WD78	Uncharacterized protein	TRINITY_DN47346_c1_g1_i17.p1	292-2517[+]	SC5A1_SHEEP	Sodium/glucose cotransporter 1 (Na(+)/glucose cotransporter 1) (High affinity sodium-glucose cotransporter) (Solute carrier family 5 member 1)	A0A0P4WD78	Uncharacterized protein	5.67393	3.41594e-42	PF00474.16^SSF^Sodium:solute symporter family^78-518^E:6.2e-133`PF14295.5^PAN_4^PAN domain^374-392^E:0.56	.	ExpAA=309.76^PredHel=14^Topology=o46-68i87-109o124-146i167-189o204-226i233-252o300-317i338-360o406-428i449-471o481-503i510-532o558-580i718-740o	.	KEGG:oas:492300`KO:K14158	GO:0016021^cellular_component^integral component of membrane`GO:0005412^molecular_function^glucose:sodium symporter activity	GO:0022857^molecular_function^transmembrane transporter activity`GO:0055085^biological_process^transmembrane transport`GO:0016020^cellular_component^membrane
TRINITY_DN47346_c1_g1_i17	SC5A1_SHEEP	Sodium/glucose cotransporter 1 (Na(+)/glucose cotransporter 1) (High affinity sodium-glucose cotransporter) (Solute carrier family 5 member 1)	A0A0P4WD78	Uncharacterized protein	TRINITY_DN47346_c1_g1_i17.p2	891-1376[+]					5.67393	3.41594e-42	.	.	.	.	.	.	.
TRINITY_DN47346_c1_g1_i17	SC5A1_SHEEP	Sodium/glucose cotransporter 1 (Na(+)/glucose cotransporter 1) (High affinity sodium-glucose cotransporter) (Solute carrier family 5 member 1)	A0A0P4WD78	Uncharacterized protein	TRINITY_DN47346_c1_g1_i17.p3	493-119[-]					5.67393	3.41594e-42	.	.	ExpAA=22.71^PredHel=1^Topology=i89-111o	.	.	.	.
TRINITY_DN47346_c1_g1_i17	SC5A1_SHEEP	Sodium/glucose cotransporter 1 (Na(+)/glucose cotransporter 1) (High affinity sodium-glucose cotransporter) (Solute carrier family 5 member 1)	A0A0P4WD78	Uncharacterized protein	TRINITY_DN47346_c1_g1_i17.p4	2480-2142[-]					5.67393	3.41594e-42	.	.	.	.	.	.	.
TRINITY_DN47346_c1_g1_i17	SC5A1_SHEEP	Sodium/glucose cotransporter 1 (Na(+)/glucose cotransporter 1) (High affinity sodium-glucose cotransporter) (Solute carrier family 5 member 1)	A0A0P4WD78	Uncharacterized protein	TRINITY_DN47346_c1_g1_i17.p5	401-715[+]					5.67393	3.41594e-42	.	.	.	.	.	.	.
TRINITY_DN45413_c0_g2_i8	ALDH2_RAT	Aldehyde dehydrogenase, mitochondrial (EC 1.2.1.3) (ALDH class 2) (ALDH-E2) (ALDH1)	UPI00084A8075		TRINITY_DN45413_c0_g2_i8.p1	1575-358[-]	ALDH2_RAT	Aldehyde dehydrogenase, mitochondrial (EC 1.2.1.3) (ALDH class 2) (ALDH-E2) (ALDH1)	UPI00084A8075		5.6355	2.5113e-53	PF00171.21^Aldedh^Aldehyde dehydrogenase family^2-396^E:4.1e-159	.	.	COG1012^Dehydrogenase	KEGG:rno:29539`KO:K00128	GO:0070062^cellular_component^extracellular exosome`GO:0005759^cellular_component^mitochondrial matrix`GO:0005739^cellular_component^mitochondrion`GO:0004029^molecular_function^aldehyde dehydrogenase (NAD) activity`GO:0042802^molecular_function^identical protein binding`GO:0070404^molecular_function^NADH binding`GO:0071398^biological_process^cellular response to fatty acid`GO:0032870^biological_p…	GO:0016491^molecular_function^oxidoreductase activity`GO:0008152^biological_process^metabolic process`GO:0055114^biological_process^oxidation-reduction process
TRINITY_DN46224_c4_g3_i5	COMP_BOVIN	Cartilage oligomeric matrix protein (COMP)	R9R483	Thrombospondin II	TRINITY_DN46224_c4_g3_i5.p1	2-391[+]	TSP1_MOUSE	Thrombospondin-1	R9R483	Thrombospondin II	5.60232	1.13472e-90	PF02412.17^TSP_3^Thrombospondin type 3 repeat^17-53^E:7.8e-09`PF02412.17^TSP_3^Thrombospondin type 3 repeat^55-89^E:6.4e-11`PF02412.17^TSP_3^Thrombospondin type 3 repeat^90-124^E:5.7e-09	.	.	ENOG410XQKE^thrombospondin	.	GO:0009986^cellular_component^cell surface`GO:0005783^cellular_component^endoplasmic reticulum`GO:0009897^cellular_component^external side of plasma membrane`GO:0031012^cellular_component^extracellular matrix`GO:0005576^cellular_component^extracellular region`GO:0005615^cellular_component^extracellular space`GO:0005577^cellular_component^fibrinogen complex`GO:0031091^cellular_component^platelet a…	GO:0005509^molecular_function^calcium ion binding`GO:0007155^biological_process^cell adhesion
TRINITY_DN46224_c4_g3_i5	COMP_BOVIN	Cartilage oligomeric matrix protein (COMP)	R9R483	Thrombospondin II	TRINITY_DN46224_c4_g3_i5.p2	354-25[-]					5.60232	1.13472e-90	.	.	.	.	.	.	.
TRINITY_DN42428_c2_g1_i3					TRINITY_DN42428_c2_g1_i3.p1	1-711[+]					5.58234	6.2634e-33	.	.	ExpAA=88.87^PredHel=4^Topology=i26-48o115-137i144-166o181-203i	.	.	.	.
TRINITY_DN42428_c2_g1_i3					TRINITY_DN42428_c2_g1_i3.p2	708-394[-]					5.58234	6.2634e-33	.	.	.	.	.	.	.
TRINITY_DN47468_c2_g1_i2	M2GD_MOUSE	Dimethylglycine dehydrogenase, mitochondrial (EC 1.5.8.4) (ME2GLYDH)	T1J2V2	Uncharacterized protein	TRINITY_DN47468_c2_g1_i2.p1	2111-3[-]	M2GD_MOUSE	Dimethylglycine dehydrogenase, mitochondrial (EC 1.5.8.4) (ME2GLYDH)	A0A0P4VXE8	Uncharacterized protein	5.57838	3.83287e-21	PF01266.23^DAO^FAD dependent oxidoreductase^50-411^E:6.4e-61`PF00890.23^FAD_binding_2^FAD binding domain^50-93^E:1.6e-05`PF13450.5^NAD_binding_8^NAD(P)-binding Rossmann-like domain^52-85^E:6.6e-06`PF16350.4^FAO_M^FAD dependent oxidoreductase central domain^414-466^E:5.6e-13`PF01571.20^GCV_T^Aminomethyltransferase folate-binding domain^472-702^E:7.8e-52	.	.	COG0404^The glycine cleavage system catalyzes the degradation of glycine (By similarity)`COG0665^Catalyzes the last two steps in the biosynthesis of 5- methylaminomethyl-2-thiouridine (mnm(5)s(2)U) at the wobble position (U34) in tRNA. Catalyzes the FAD-dependent demodification of cmnm(5)s(2)U34 to nm(5)s(2)U34, followed by the transfer of a methyl group from S-adenosyl-L-methionine to nm(5)s(2)U…	KEGG:mmu:74129`KO:K00315	GO:0005759^cellular_component^mitochondrial matrix`GO:0005739^cellular_component^mitochondrion`GO:0047865^molecular_function^dimethylglycine dehydrogenase activity`GO:0006579^biological_process^amino-acid betaine catabolic process`GO:0042426^biological_process^choline catabolic process	GO:0016491^molecular_function^oxidoreductase activity`GO:0055114^biological_process^oxidation-reduction process
TRINITY_DN47468_c2_g1_i2	M2GD_MOUSE	Dimethylglycine dehydrogenase, mitochondrial (EC 1.5.8.4) (ME2GLYDH)	T1J2V2	Uncharacterized protein	TRINITY_DN47468_c2_g1_i2.p2	1-387[+]					5.57838	3.83287e-21	.	.	.	.	.	.	.
TRINITY_DN47468_c2_g1_i2	M2GD_MOUSE	Dimethylglycine dehydrogenase, mitochondrial (EC 1.5.8.4) (ME2GLYDH)	T1J2V2	Uncharacterized protein	TRINITY_DN47468_c2_g1_i2.p3	357-707[+]			A0A146WZI1	Pre-mRNA-splicing factor ATP-dependent RNA helicase DHX32, putative (Fragment)	5.57838	3.83287e-21	.	.	.	.	.	.	.
TRINITY_DN45146_c1_g1_i1	ADT2_MOUSE	ADP/ATP translocase 2 (ADP,ATP carrier protein 2) (Adenine nucleotide translocator 2) (ANT 2) (Solute carrier family 25 member 5) [Cleaved into: ADP/ATP translocase 2, N-terminally processed]	A2T9T1	ATP/ADP translocase	TRINITY_DN45146_c1_g1_i1.p1	3-344[+]	ADT2_MOUSE	ADP/ATP translocase 2 (ADP,ATP carrier protein 2) (Adenine nucleotide translocator 2) (ANT 2) (Solute carrier family 25 member 5) [Cleaved into: ADP/ATP translocase 2, N-terminally processed]	A2T9T1		5.56079	1.62305e-48	PF00153.26^Mito_carr^Mitochondrial carrier protein^9-73^E:1.3e-13`PF00153.26^Mito_carr^Mitochondrial carrier protein^84-113^E:3e-05	.	ExpAA=22.05^PredHel=1^Topology=i85-107o	ENOG410XNW0^transmembrane transport	KEGG:mmu:11740`KO:K05863	GO:0031012^cellular_component^extracellular matrix`GO:0016021^cellular_component^integral component of membrane`GO:0045121^cellular_component^membrane raft`GO:0005743^cellular_component^mitochondrial inner membrane`GO:0042645^cellular_component^mitochondrial nucleoid`GO:0005739^cellular_component^mitochondrion`GO:0071817^cellular_component^MMXD complex`GO:0043209^cellular_component^myelin sheath`…	.
TRINITY_DN40996_c9_g1_i4					TRINITY_DN40996_c9_g1_i4.p1	2-394[+]					5.51994	3.69319e-33	PF01607.23^CBM_14^Chitin binding Peritrophin-A domain^76-124^E:8e-07	.	.	.	.	.	GO:0008061^molecular_function^chitin binding`GO:0006030^biological_process^chitin metabolic process`GO:0005576^cellular_component^extracellular region
TRINITY_DN40996_c9_g1_i4					TRINITY_DN40996_c9_g1_i4.p2	3-305[+]					5.51994	3.69319e-33	.	.	.	.	.	.	.
TRINITY_DN42705_c0_g2_i3			E2CV63	Lectin B isoform 3 (Fragment)	.	.					5.48473	6.00651e-48	.	.	.	.	.	.	.
TRINITY_DN44922_c0_g2_i8	CASP2_HUMAN	Caspase-2 (CASP-2) (EC 3.4.22.55) (Neural precursor cell expressed developmentally down-regulated protein 2) (NEDD-2) (Protease ICH-1) [Cleaved into: Caspase-2 subunit p18; Caspase-2 subunit p13; Caspase-2 subunit p12]	A0A0P4W9S1	Uncharacterized protein	TRINITY_DN44922_c0_g2_i8.p1	266-2104[+]	CASP2_HUMAN	Caspase-2 (CASP-2) (EC 3.4.22.55) (Neural precursor cell expressed developmentally down-regulated protein 2) (NEDD-2) (Protease ICH-1) [Cleaved into: Caspase-2 subunit p18; Caspase-2 subunit p13; Caspase-2 subunit p12]	A0A0P4W1D8	Uncharacterized protein	5.48358	1.78628e-24	PF12796.6^Ank_2^Ankyrin repeats (3 copies)^24-117^E:8.5e-11`PF12796.6^Ank_2^Ankyrin repeats (3 copies)^89-154^E:2.8e-06`PF00656.21^Peptidase_C14^Caspase domain^388-578^E:2e-22	.	.	ENOG410ZQIE^apoptosis-related cysteine peptidase	KEGG:hsa:835`KO:K02186	GO:0005737^cellular_component^cytoplasm`GO:0005829^cellular_component^cytosol`GO:0016020^cellular_component^membrane`GO:0005739^cellular_component^mitochondrion`GO:0005634^cellular_component^nucleus`GO:0004197^molecular_function^cysteine-type endopeptidase activity`GO:0097200^molecular_function^cysteine-type endopeptidase activity involved in execution phase of apoptosis`GO:0019899^molecular_func…	.
TRINITY_DN44922_c0_g2_i8	CASP2_HUMAN	Caspase-2 (CASP-2) (EC 3.4.22.55) (Neural precursor cell expressed developmentally down-regulated protein 2) (NEDD-2) (Protease ICH-1) [Cleaved into: Caspase-2 subunit p18; Caspase-2 subunit p13; Caspase-2 subunit p12]	A0A0P4W9S1	Uncharacterized protein	TRINITY_DN44922_c0_g2_i8.p2	957-43[-]					5.48358	1.78628e-24	.	.	.	.	.	.	.
TRINITY_DN44922_c0_g2_i8	CASP2_HUMAN	Caspase-2 (CASP-2) (EC 3.4.22.55) (Neural precursor cell expressed developmentally down-regulated protein 2) (NEDD-2) (Protease ICH-1) [Cleaved into: Caspase-2 subunit p18; Caspase-2 subunit p13; Caspase-2 subunit p12]	A0A0P4W9S1	Uncharacterized protein	TRINITY_DN44922_c0_g2_i8.p3	2257-1865[-]					5.48358	1.78628e-24	.	.	.	.	.	.	.
TRINITY_DN44922_c0_g2_i8	CASP2_HUMAN	Caspase-2 (CASP-2) (EC 3.4.22.55) (Neural precursor cell expressed developmentally down-regulated protein 2) (NEDD-2) (Protease ICH-1) [Cleaved into: Caspase-2 subunit p18; Caspase-2 subunit p13; Caspase-2 subunit p12]	A0A0P4W9S1	Uncharacterized protein	TRINITY_DN44922_c0_g2_i8.p4	1-321[+]					5.48358	1.78628e-24	.	.	.	.	.	.	.
TRINITY_DN43669_c0_g1_i1	H1_LYTPI	Late histone H1	E3LZ62	Uncharacterized protein	TRINITY_DN43669_c0_g1_i1.p1	112-552[+]	H1_TIGCA	Histone H1	E3LZ62	Uncharacterized protein	5.3469	4.87401e-98	PF00538.18^Linker_histone^linker histone H1 and H5 family^41-112^E:1.5e-23	.	.	.	.	GO:0000786^cellular_component^nucleosome`GO:0005634^cellular_component^nucleus`GO:0003677^molecular_function^DNA binding`GO:0006334^biological_process^nucleosome assembly	GO:0003677^molecular_function^DNA binding`GO:0006334^biological_process^nucleosome assembly`GO:0000786^cellular_component^nucleosome`GO:0005634^cellular_component^nucleus
TRINITY_DN43669_c0_g1_i1	H1_LYTPI	Late histone H1	E3LZ62	Uncharacterized protein	TRINITY_DN43669_c0_g1_i1.p2	567-187[-]					5.3469	4.87401e-98	.	.	.	.	.	.	.
TRINITY_DN43669_c0_g1_i1	H1_LYTPI	Late histone H1	E3LZ62	Uncharacterized protein	TRINITY_DN43669_c0_g1_i1.p3	566-240[-]					5.3469	4.87401e-98	.	.	.	.	.	.	.
TRINITY_DN43357_c0_g1_i2			UPI00084A627B		TRINITY_DN43357_c0_g1_i2.p1	832-182[-]			UPI00084A627B		5.34503	4.04512e-28	.	sigP:1^26^0.858^YES	ExpAA=16.21^PredHel=1^Topology=i7-29o	.	.	.	.
TRINITY_DN43357_c0_g1_i2			UPI00084A627B		TRINITY_DN43357_c0_g1_i2.p2	884-402[-]					5.34503	4.04512e-28	.	.	.	.	.	.	.
TRINITY_DN46747_c0_g1_i1	FAS_HUMAN	Fatty acid synthase (EC 2.3.1.85) [Includes: [Acyl-carrier-protein] S-acetyltransferase (EC 2.3.1.38); [Acyl-carrier-protein] S-malonyltransferase (EC 2.3.1.39); 3-oxoacyl-[acyl-carrier-protein] synthase (EC 2.3.1.41); 3-oxoacyl-[acyl-carrier-protein] reductase (EC 1.1.1.100); 3-hydroxyacyl-[acyl-carrier-protein] dehydratase (EC 4.2.1.59); Enoyl-[acyl-carrier-protein] reductase (EC 1.3.1.39); Ole…	F8RHR0	Fatty acid synthase	TRINITY_DN46747_c0_g1_i1.p1	7583-225[-]	FAS_HUMAN	Fatty acid synthase (EC 2.3.1.85) [Includes: [Acyl-carrier-protein] S-acetyltransferase (EC 2.3.1.38); [Acyl-carrier-protein] S-malonyltransferase (EC 2.3.1.39); 3-oxoacyl-[acyl-carrier-protein] synthase (EC 2.3.1.41); 3-oxoacyl-[acyl-carrier-protein] reductase (EC 1.1.1.100); 3-hydroxyacyl-[acyl-carrier-protein] dehydratase (EC 4.2.1.59); Enoyl-[acyl-carrier-protein] reductase (EC 1.3.1.39); Ole…	F8RHR0	Fatty acid synthase	5.32354	7.62648e-21	PF00109.25^ketoacyl-synt^Beta-ketoacyl synthase, N-terminal domain^41-277^E:1.9e-68`PF02801.21^Ketoacyl-synt_C^Beta-ketoacyl synthase, C-terminal domain^282-398^E:2.9e-37`PF16197.4^KAsynt_C_assoc^Ketoacyl-synthetase C-terminal extension^401-552^E:2.6e-29`PF00698.20^Acyl_transf_1^Acyl transferase domain^573-883^E:9.6e-66`PF14765.5^PS-DH^Polyketide synthase dehydratase^932-1141^E:1.7e-19`PF00107.25…	.	.	COG3321^synthase	KEGG:hsa:2194`KO:K00665	GO:0005829^cellular_component^cytosol`GO:0070062^cellular_component^extracellular exosome`GO:0042587^cellular_component^glycogen granule`GO:0005794^cellular_component^Golgi apparatus`GO:0042470^cellular_component^melanosome`GO:0016020^cellular_component^membrane`GO:0005739^cellular_component^mitochondrion`GO:0005886^cellular_component^plasma membrane`GO:0047451^molecular_function^3-hydroxyoctanoy…	GO:0055114^biological_process^oxidation-reduction process`GO:0016788^molecular_function^hydrolase activity, acting on ester bonds`GO:0009058^biological_process^biosynthetic process
TRINITY_DN46747_c0_g1_i1	FAS_HUMAN	Fatty acid synthase (EC 2.3.1.85) [Includes: [Acyl-carrier-protein] S-acetyltransferase (EC 2.3.1.38); [Acyl-carrier-protein] S-malonyltransferase (EC 2.3.1.39); 3-oxoacyl-[acyl-carrier-protein] synthase (EC 2.3.1.41); 3-oxoacyl-[acyl-carrier-protein] reductase (EC 1.1.1.100); 3-hydroxyacyl-[acyl-carrier-protein] dehydratase (EC 4.2.1.59); Enoyl-[acyl-carrier-protein] reductase (EC 1.3.1.39); Ole…	F8RHR0	Fatty acid synthase	TRINITY_DN46747_c0_g1_i1.p2	4725-5312[+]					5.32354	7.62648e-21	.	.	.	.	.	.	.
TRINITY_DN46747_c0_g1_i1	FAS_HUMAN	Fatty acid synthase (EC 2.3.1.85) [Includes: [Acyl-carrier-protein] S-acetyltransferase (EC 2.3.1.38); [Acyl-carrier-protein] S-malonyltransferase (EC 2.3.1.39); 3-oxoacyl-[acyl-carrier-protein] synthase (EC 2.3.1.41); 3-oxoacyl-[acyl-carrier-protein] reductase (EC 1.1.1.100); 3-hydroxyacyl-[acyl-carrier-protein] dehydratase (EC 4.2.1.59); Enoyl-[acyl-carrier-protein] reductase (EC 1.3.1.39); Ole…	F8RHR0	Fatty acid synthase	TRINITY_DN46747_c0_g1_i1.p3	3091-3573[+]					5.32354	7.62648e-21	.	.	.	.	.	.	.
TRINITY_DN46747_c0_g1_i1	FAS_HUMAN	Fatty acid synthase (EC 2.3.1.85) [Includes: [Acyl-carrier-protein] S-acetyltransferase (EC 2.3.1.38); [Acyl-carrier-protein] S-malonyltransferase (EC 2.3.1.39); 3-oxoacyl-[acyl-carrier-protein] synthase (EC 2.3.1.41); 3-oxoacyl-[acyl-carrier-protein] reductase (EC 1.1.1.100); 3-hydroxyacyl-[acyl-carrier-protein] dehydratase (EC 4.2.1.59); Enoyl-[acyl-carrier-protein] reductase (EC 1.3.1.39); Ole…	F8RHR0	Fatty acid synthase	TRINITY_DN46747_c0_g1_i1.p4	5848-6309[+]					5.32354	7.62648e-21	.	.	.	.	.	.	.
TRINITY_DN46747_c0_g1_i1	FAS_HUMAN	Fatty acid synthase (EC 2.3.1.85) [Includes: [Acyl-carrier-protein] S-acetyltransferase (EC 2.3.1.38); [Acyl-carrier-protein] S-malonyltransferase (EC 2.3.1.39); 3-oxoacyl-[acyl-carrier-protein] synthase (EC 2.3.1.41); 3-oxoacyl-[acyl-carrier-protein] reductase (EC 1.1.1.100); 3-hydroxyacyl-[acyl-carrier-protein] dehydratase (EC 4.2.1.59); Enoyl-[acyl-carrier-protein] reductase (EC 1.3.1.39); Ole…	F8RHR0	Fatty acid synthase	TRINITY_DN46747_c0_g1_i1.p5	7206-7628[+]					5.32354	7.62648e-21	.	.	.	.	.	.	.
TRINITY_DN46747_c0_g1_i1	FAS_HUMAN	Fatty acid synthase (EC 2.3.1.85) [Includes: [Acyl-carrier-protein] S-acetyltransferase (EC 2.3.1.38); [Acyl-carrier-protein] S-malonyltransferase (EC 2.3.1.39); 3-oxoacyl-[acyl-carrier-protein] synthase (EC 2.3.1.41); 3-oxoacyl-[acyl-carrier-protein] reductase (EC 1.1.1.100); 3-hydroxyacyl-[acyl-carrier-protein] dehydratase (EC 4.2.1.59); Enoyl-[acyl-carrier-protein] reductase (EC 1.3.1.39); Ole…	F8RHR0	Fatty acid synthase	TRINITY_DN46747_c0_g1_i1.p6	5482-5841[+]					5.32354	7.62648e-21	.	.	.	.	.	.	.
TRINITY_DN46747_c0_g1_i1	FAS_HUMAN	Fatty acid synthase (EC 2.3.1.85) [Includes: [Acyl-carrier-protein] S-acetyltransferase (EC 2.3.1.38); [Acyl-carrier-protein] S-malonyltransferase (EC 2.3.1.39); 3-oxoacyl-[acyl-carrier-protein] synthase (EC 2.3.1.41); 3-oxoacyl-[acyl-carrier-protein] reductase (EC 1.1.1.100); 3-hydroxyacyl-[acyl-carrier-protein] dehydratase (EC 4.2.1.59); Enoyl-[acyl-carrier-protein] reductase (EC 1.3.1.39); Ole…	F8RHR0	Fatty acid synthase	TRINITY_DN46747_c0_g1_i1.p7	415-738[+]					5.32354	7.62648e-21	.	.	.	.	.	.	.
TRINITY_DN46747_c0_g1_i1	FAS_HUMAN	Fatty acid synthase (EC 2.3.1.85) [Includes: [Acyl-carrier-protein] S-acetyltransferase (EC 2.3.1.38); [Acyl-carrier-protein] S-malonyltransferase (EC 2.3.1.39); 3-oxoacyl-[acyl-carrier-protein] synthase (EC 2.3.1.41); 3-oxoacyl-[acyl-carrier-protein] reductase (EC 1.1.1.100); 3-hydroxyacyl-[acyl-carrier-protein] dehydratase (EC 4.2.1.59); Enoyl-[acyl-carrier-protein] reductase (EC 1.3.1.39); Ole…	F8RHR0	Fatty acid synthase	TRINITY_DN46747_c0_g1_i1.p8	4396-4088[-]					5.32354	7.62648e-21	.	.	.	.	.	.	.
TRINITY_DN46747_c0_g1_i1	FAS_HUMAN	Fatty acid synthase (EC 2.3.1.85) [Includes: [Acyl-carrier-protein] S-acetyltransferase (EC 2.3.1.38); [Acyl-carrier-protein] S-malonyltransferase (EC 2.3.1.39); 3-oxoacyl-[acyl-carrier-protein] synthase (EC 2.3.1.41); 3-oxoacyl-[acyl-carrier-protein] reductase (EC 1.1.1.100); 3-hydroxyacyl-[acyl-carrier-protein] dehydratase (EC 4.2.1.59); Enoyl-[acyl-carrier-protein] reductase (EC 1.3.1.39); Ole…	F8RHR0	Fatty acid synthase	TRINITY_DN46747_c0_g1_i1.p9	1490-1789[+]					5.32354	7.62648e-21	.	.	.	.	.	.	.
TRINITY_DN43539_c1_g1_i5	EF1A_DANRE	Elongation factor 1-alpha (EF-1-alpha)	UPI00083F8B01		.	.					5.28795	4.22888e-58	.	.	.	.	KEGG:dre:30516`KO:K03231	GO:0005737^cellular_component^cytoplasm`GO:0005622^cellular_component^intracellular`GO:0005525^molecular_function^GTP binding`GO:0003924^molecular_function^GTPase activity`GO:0003746^molecular_function^translation elongation factor activity	.
TRINITY_DN43730_c5_g1_i3			UPI0009F1653D		.	.					5.25643	2.42884e-21	.	.	.	.	.	.	.
TRINITY_DN46406_c2_g2_i6					.	.					5.25418	1.64305e-67	.	.	.	.	.	.	.
TRINITY_DN46224_c4_g3_i9			R9R483	Thrombospondin II	.	.					5.25364	6.11677e-53	.	.	.	.	.	.	.
TRINITY_DN46547_c1_g2_i4			D2ST35	Polehole-like protein	TRINITY_DN46547_c1_g2_i4.p1	1-903[+]			D2ST35	Polehole-like protein	5.2396	2.27149e-73	.	.	ExpAA=24.15^PredHel=1^Topology=o273-295i	.	.	.	.
TRINITY_DN47336_c2_g1_i11	RL3_BOVIN	60S ribosomal protein L3	C4PL18	Ribosomal protein L3	TRINITY_DN47336_c2_g1_i11.p1	120-1124[+]	RL3_BOVIN	60S ribosomal protein L3	C4PL18	Ribosomal protein L3	5.23849	1.06297e-26	PF00297.21^Ribosomal_L3^Ribosomal protein L3^1-178^E:7.6e-74	.	.	COG0087^One of the primary rRNA binding proteins, it binds directly near the 3'-end of the 23S rRNA, where it nucleates assembly of the 50S subunit (By similarity)	KEGG:bta:282688`KO:K02925	GO:0022625^cellular_component^cytosolic large ribosomal subunit`GO:0005730^cellular_component^nucleolus`GO:0003723^molecular_function^RNA binding`GO:0003735^molecular_function^structural constituent of ribosome`GO:0000027^biological_process^ribosomal large subunit assembly`GO:0006412^biological_process^translation	GO:0003735^molecular_function^structural constituent of ribosome`GO:0006412^biological_process^translation`GO:0005622^cellular_component^intracellular`GO:0005840^cellular_component^ribosome
TRINITY_DN47336_c2_g1_i11	RL3_BOVIN	60S ribosomal protein L3	C4PL18	Ribosomal protein L3	TRINITY_DN47336_c2_g1_i11.p2	1125-619[-]			Q16YR1	AAEL008457-PA	5.23849	1.06297e-26	.	.	.	.	.	.	.
TRINITY_DN47336_c2_g1_i11	RL3_BOVIN	60S ribosomal protein L3	C4PL18	Ribosomal protein L3	TRINITY_DN47336_c2_g1_i11.p3	637-1125[+]	AMYR_DROSU	Alpha-amylase-related protein (EC 3.2.1.1)	A0A076LAU6	Alpha-amylase (EC 3.2.1.1)	5.23849	1.06297e-26	PF00128.23^Alpha-amylase^Alpha amylase, catalytic domain^96-128^E:7.1e-05	sigP:1^21^0.866^YES	.	.	.	GO:0005576^cellular_component^extracellular region`GO:0004556^molecular_function^alpha-amylase activity`GO:0103025^molecular_function^alpha-amylase activity (releasing maltohexaose)`GO:0046872^molecular_function^metal ion binding`GO:0005975^biological_process^carbohydrate metabolic process	GO:0003824^molecular_function^catalytic activity`GO:0005975^biological_process^carbohydrate metabolic process
TRINITY_DN47336_c2_g1_i11	RL3_BOVIN	60S ribosomal protein L3	C4PL18	Ribosomal protein L3	TRINITY_DN47336_c2_g1_i11.p4	1124-813[-]					5.23849	1.06297e-26	.	.	.	.	.	.	.
TRINITY_DN46341_c1_g1_i1	ST1E1_HUMAN	Estrogen sulfotransferase (EC 2.8.2.4) (EST-1) (Sulfotransferase 1E1) (ST1E1) (Sulfotransferase, estrogen-preferring)	UPI00084A979C		TRINITY_DN46341_c1_g1_i1.p1	1388-348[-]	ST1C4_HUMAN	Sulfotransferase 1C4 (ST1C4) (EC 2.8.2.-) (Sulfotransferase 1C2) (SULT1C#2)	UPI00084A979C		5.13804	2.58175e-34	PF00685.26^Sulfotransfer_1^Sulfotransferase domain^61-339^E:8.4e-62	.	.	ENOG4111H56^Sulfotransferase	KEGG:hsa:27233`KO:K01025	GO:0005829^cellular_component^cytosol`GO:0004062^molecular_function^aryl sulfotransferase activity`GO:0008146^molecular_function^sulfotransferase activity`GO:0050427^biological_process^3'-phosphoadenosine 5'-phosphosulfate metabolic process`GO:0006068^biological_process^ethanol catabolic process`GO:0051923^biological_process^sulfation	GO:0008146^molecular_function^sulfotransferase activity
TRINITY_DN46341_c1_g1_i1	ST1E1_HUMAN	Estrogen sulfotransferase (EC 2.8.2.4) (EST-1) (Sulfotransferase 1E1) (ST1E1) (Sulfotransferase, estrogen-preferring)	UPI00084A979C		TRINITY_DN46341_c1_g1_i1.p2	333-1292[+]					5.13804	2.58175e-34	.	.	.	.	.	.	.
TRINITY_DN46341_c1_g1_i1	ST1E1_HUMAN	Estrogen sulfotransferase (EC 2.8.2.4) (EST-1) (Sulfotransferase 1E1) (ST1E1) (Sulfotransferase, estrogen-preferring)	UPI00084A979C		TRINITY_DN46341_c1_g1_i1.p3	802-1227[+]					5.13804	2.58175e-34	.	sigP:1^22^0.589^YES	ExpAA=24.19^PredHel=1^Topology=i101-123o	.	.	.	.
TRINITY_DN41309_c1_g1_i2	ATPO_DROME	ATP synthase subunit O, mitochondrial (Oligomycin sensitivity conferral protein) (OSCP)	UPI00067CB94B		TRINITY_DN41309_c1_g1_i2.p1	1156-527[-]	ATPO_DROME	ATP synthase subunit O, mitochondrial (Oligomycin sensitivity conferral protein) (OSCP)	UPI00067CB94B		5.12789	6.21036e-81	PF00213.17^OSCP^ATP synthase delta (OSCP) subunit^32-203^E:1.5e-44	.	.	COG0712^F(1)F(0) ATP synthase produces ATP from ADP in the presence of a proton or sodium gradient. F-type ATPases consist of two structural domains, F(1) containing the extramembraneous catalytic core and F(0) containing the membrane proton channel, linked together by a central stalk and a peripheral stalk. During catalysis, ATP synthesis in the catalytic domain of F(1) is coupled via a rotary m…	KEGG:dme:Dmel_CG4307`KO:K02137	GO:0005756^cellular_component^mitochondrial proton-transporting ATP synthase, central stalk`GO:0005739^cellular_component^mitochondrion`GO:0046933^molecular_function^proton-transporting ATP synthase activity, rotational mechanism`GO:0042776^biological_process^mitochondrial ATP synthesis coupled proton transport	GO:0046933^molecular_function^proton-transporting ATP synthase activity, rotational mechanism`GO:0015986^biological_process^ATP synthesis coupled proton transport
TRINITY_DN41309_c1_g1_i2	ATPO_DROME	ATP synthase subunit O, mitochondrial (Oligomycin sensitivity conferral protein) (OSCP)	UPI00067CB94B		TRINITY_DN41309_c1_g1_i2.p2	576-953[+]			A0A224YA19	Uncharacterized protein	5.12789	6.21036e-81	.	.	.	.	.	.	.
TRINITY_DN47294_c1_g4_i1			UPI00083FD52D		TRINITY_DN47294_c1_g4_i1.p1	371-15[-]					5.11908	1.05642e-43	.	.	.	.	.	.	.
TRINITY_DN47294_c1_g4_i1			UPI00083FD52D		TRINITY_DN47294_c1_g4_i1.p2	1-315[+]			UPI00083FD52D		5.11908	1.05642e-43	PF02884.16^Lyase_8_C^Polysaccharide lyase family 8, C-terminal beta-sandwich domain^1-70^E:0.00012	.	.	.	.	.	GO:0016829^molecular_function^lyase activity`GO:0005576^cellular_component^extracellular region
TRINITY_DN43509_c2_g1_i6	NPC2_BOVIN	NPC intracellular cholesterol transporter 2 (EPV20) (Epididymal secretory protein E1) (Niemann Pick type C2 protein homolog)	H2EQK1	Ecdysteroid regulated-like protein	TRINITY_DN43509_c2_g1_i6.p1	693-253[-]	NPC2_BOVIN	NPC intracellular cholesterol transporter 2 (EPV20) (Epididymal secretory protein E1) (Niemann Pick type C2 protein homolog)	H2EQK1	Ecdysteroid regulated-like protein	5.11016	2.60623e-89	PF02221.14^E1_DerP2_DerF2^ML domain^18-144^E:7.2e-20	sigP:1^16^0.907^YES	.	ENOG4111Q8S^Niemann-Pick disease, type C2	KEGG:bta:280815`KO:K13443	GO:0005783^cellular_component^endoplasmic reticulum`GO:0005615^cellular_component^extracellular space`GO:0005764^cellular_component^lysosome`GO:0015485^molecular_function^cholesterol binding`GO:0017127^molecular_function^cholesterol transporter activity`GO:0019899^molecular_function^enzyme binding`GO:0033344^biological_process^cholesterol efflux`GO:0042632^biological_process^cholesterol homeostas…	.
TRINITY_DN46758_c0_g1_i10	LUCB_OPLGR	Oplophorus-luciferin 2-monooxygenase non-catalytic subunit	Q9GV46	Oplophorus-luciferin 2-monooxygenase non-catalytic subunit	TRINITY_DN46758_c0_g1_i10.p1	3-728[+]	LUCB_OPLGR	Oplophorus-luciferin 2-monooxygenase non-catalytic subunit	Q9GV46	Oplophorus-luciferin 2-monooxygenase non-catalytic subunit	5.08284	3.13292e-56	PF13306.5^LRR_5^Leucine rich repeats (6 copies)^74-143^E:0.073`PF13855.5^LRR_8^Leucine rich repeat^75-134^E:1e-11	.	.	.	KEGG:ag:BAB13775`KO:K21824	GO:0005576^cellular_component^extracellular region	GO:0005515^molecular_function^protein binding
TRINITY_DN45116_c0_g1_i15	ENPP6_DANRE	Ectonucleotide pyrophosphatase/phosphodiesterase family member 6 (E-NPP 6) (NPP-6) (EC 3.1.4.-) (EC 3.1.4.38) (Choline-specific glycerophosphodiester phosphodiesterase) (Glycerophosphocholine cholinephosphodiesterase) (GPC-Cpde)	UPI00077FA165		TRINITY_DN45116_c0_g1_i15.p1	2017-653[-]	ENPP6_DANRE	Ectonucleotide pyrophosphatase/phosphodiesterase family member 6 (E-NPP 6) (NPP-6) (EC 3.1.4.-) (EC 3.1.4.38) (Choline-specific glycerophosphodiester phosphodiesterase) (Glycerophosphocholine cholinephosphodiesterase) (GPC-Cpde)	UPI00077FA165		5.02079	5.44576e-60	PF01663.21^Phosphodiest^Type I phosphodiesterase / nucleotide pyrophosphatase^30-341^E:2.3e-65	sigP:1^20^0.788^YES	ExpAA=20.45^PredHel=1^Topology=i7-24o	COG1524^type i phosphodiesterase nucleotide pyrophosphatase	KEGG:dre:791915`KO:K08743	GO:0031225^cellular_component^anchored component of membrane`GO:0005886^cellular_component^plasma membrane`GO:0047390^molecular_function^glycerophosphocholine cholinephosphodiesterase activity`GO:0008081^molecular_function^phosphoric diester hydrolase activity`GO:0019695^biological_process^choline metabolic process`GO:0016042^biological_process^lipid catabolic process`GO:0006629^biological_proces…	GO:0003824^molecular_function^catalytic activity
TRINITY_DN45116_c0_g1_i15	ENPP6_DANRE	Ectonucleotide pyrophosphatase/phosphodiesterase family member 6 (E-NPP 6) (NPP-6) (EC 3.1.4.-) (EC 3.1.4.38) (Choline-specific glycerophosphodiester phosphodiesterase) (Glycerophosphocholine cholinephosphodiesterase) (GPC-Cpde)	UPI00077FA165		TRINITY_DN45116_c0_g1_i15.p2	1583-723[-]					5.02079	5.44576e-60	.	.	.	.	.	.	.
TRINITY_DN42835_c0_g2_i2	LAC1_CRYNB	Laccase-1 (EC 1.10.3.2) (Diphenol oxidase 1)	A0A0P4X1L0	Uncharacterized protein	.	.					4.95333	3.14273e-41	.	.	.	COG2132^Multicopper oxidase	KEGG:cnb:CNBG3550	GO:0005618^cellular_component^cell wall`GO:0005576^cellular_component^extracellular region`GO:0005507^molecular_function^copper ion binding`GO:0052716^molecular_function^hydroquinone:oxygen oxidoreductase activity	.
TRINITY_DN43730_c5_g1_i8			UPI0009F1653D		.	.					4.94692	7.85571e-46	.	.	.	.	.	.	.
TRINITY_DN40175_c0_g3_i1	RL12_RAT	60S ribosomal protein L12	D2DSZ3	Ribosomal protein L12	.	.					4.9205	2.25441e-34	.	.	.	COG0080^This protein binds directly to 23S ribosomal RNA (By similarity)	KEGG:rno:102555453`KEGG:rno:499782`KO:K02870	GO:0005737^cellular_component^cytoplasm`GO:0022625^cellular_component^cytosolic large ribosomal subunit`GO:0070062^cellular_component^extracellular exosome`GO:0031012^cellular_component^extracellular matrix`GO:0005925^cellular_component^focal adhesion`GO:0016020^cellular_component^membrane`GO:0005730^cellular_component^nucleolus`GO:0005634^cellular_component^nucleus`GO:0070180^molecular_function^…	.
TRINITY_DN47418_c1_g1_i4			R9R483	Thrombospondin II	TRINITY_DN47418_c1_g1_i4.p1	2-346[+]			R9R483	Thrombospondin II	4.89485	1.14835e-23	PF01607.23^CBM_14^Chitin binding Peritrophin-A domain^8-49^E:1e-05`PF01607.23^CBM_14^Chitin binding Peritrophin-A domain^49-97^E:3.6e-09	.	.	.	.	.	GO:0008061^molecular_function^chitin binding`GO:0006030^biological_process^chitin metabolic process`GO:0005576^cellular_component^extracellular region
TRINITY_DN47418_c1_g1_i4			R9R483	Thrombospondin II	TRINITY_DN47418_c1_g1_i4.p2	346-2[-]					4.89485	1.14835e-23	.	.	.	.	.	.	.
TRINITY_DN47418_c1_g1_i4			R9R483	Thrombospondin II	TRINITY_DN47418_c1_g1_i4.p3	3-347[+]					4.89485	1.14835e-23	.	.	.	.	.	.	.
TRINITY_DN45560_c1_g1_i2	TOX3_RAT	TOX high mobility group box family member 3 (Trinucleotide repeat-containing gene 9 protein)	A0A0P4WPW6	Uncharacterized protein	TRINITY_DN45560_c1_g1_i2.p1	572-2236[+]	TOX3_HUMAN	TOX high mobility group box family member 3 (CAG trinucleotide repeat-containing gene F9 protein) (Trinucleotide repeat-containing gene 9 protein)	A0A0P4WPW6	Uncharacterized protein	4.88187	2.23038e-62	PF09011.9^HMG_box_2^HMG-box domain^197-262^E:4.7e-10`PF00505.18^HMG_box^HMG (high mobility group) box^200-268^E:3.1e-16	.	.	COG5648^high mobility group	KEGG:hsa:27324	GO:0005634^cellular_component^nucleus`GO:0003682^molecular_function^chromatin binding`GO:0034056^molecular_function^estrogen response element binding`GO:0051219^molecular_function^phosphoprotein binding`GO:0042803^molecular_function^protein homodimerization activity`GO:0006915^biological_process^apoptotic process`GO:0043524^biological_process^negative regulation of neuron apoptotic process`GO:004…	.
TRINITY_DN45560_c1_g1_i2	TOX3_RAT	TOX high mobility group box family member 3 (Trinucleotide repeat-containing gene 9 protein)	A0A0P4WPW6	Uncharacterized protein	TRINITY_DN45560_c1_g1_i2.p2	1032-1385[+]					4.88187	2.23038e-62	.	.	.	.	.	.	.
TRINITY_DN40261_c0_g1_i3	LGMN_BOVIN	Legumain (EC 3.4.22.34) (Asparaginyl endopeptidase) (Protease, cysteine 1)	UPI00083F8400		TRINITY_DN40261_c0_g1_i3.p1	556-188[-]	LGMN_BOVIN	Legumain (EC 3.4.22.34) (Asparaginyl endopeptidase) (Protease, cysteine 1)	UPI00083F8400		4.87694	7.9716e-77	.	.	.	COG5206^phosphatidylinositol glycan anchor biosynthesis, class K	KEGG:bta:281281`KO:K01369	GO:0005764^cellular_component^lysosome`GO:0004197^molecular_function^cysteine-type endopeptidase activity`GO:1901185^biological_process^negative regulation of ERBB signaling pathway`GO:0006508^biological_process^proteolysis`GO:0051603^biological_process^proteolysis involved in cellular protein catabolic process`GO:0032801^biological_process^receptor catabolic process`GO:0003014^biological_process…	.
TRINITY_DN38522_c0_g1_i6	LUCB_OPLGR	Oplophorus-luciferin 2-monooxygenase non-catalytic subunit	Q9GV46	Oplophorus-luciferin 2-monooxygenase non-catalytic subunit	TRINITY_DN38522_c0_g1_i6.p1	1164-103[-]	LUCB_OPLGR	Oplophorus-luciferin 2-monooxygenase non-catalytic subunit	Q9GV46	Oplophorus-luciferin 2-monooxygenase non-catalytic subunit	4.87451	3.18983e-36	PF13516.5^LRR_6^Leucine Rich repeat^155-168^E:2`PF13516.5^LRR_6^Leucine Rich repeat^176-196^E:0.2`PF13855.5^LRR_8^Leucine rich repeat^177-233^E:7.2e-11`PF13306.5^LRR_5^Leucine rich repeats (6 copies)^184-250^E:3.3e-05	sigP:1^21^0.916^YES	.	.	KEGG:ag:BAB13775`KO:K21824	GO:0005576^cellular_component^extracellular region	GO:0005515^molecular_function^protein binding
TRINITY_DN42772_c6_g2_i1	NLGN1_MOUSE	Neuroligin-1	U5EUZ8	Putative esterase and lipase	TRINITY_DN42772_c6_g2_i1.p1	75-2684[+]	NLGN1_MOUSE	Neuroligin-1	U5EUZ8	Putative esterase and lipase	4.85229	5.92314e-22	PF00135.27^COesterase^Carboxylesterase family^164-734^E:6.1e-129	sigP:1^32^0.622^YES	ExpAA=31.33^PredHel=1^Topology=o766-788i	COG2272^Carboxylesterase	KEGG:mmu:192167`KO:K07378	GO:0030054^cellular_component^cell junction`GO:0009986^cellular_component^cell surface`GO:0030425^cellular_component^dendrite`GO:0043198^cellular_component^dendritic shaft`GO:0043197^cellular_component^dendritic spine`GO:0060076^cellular_component^excitatory synapse`GO:0009897^cellular_component^external side of plasma membrane`GO:0032433^cellular_component^filopodium tip`GO:0005794^cellular_comp…	.
TRINITY_DN42772_c6_g2_i1	NLGN1_MOUSE	Neuroligin-1	U5EUZ8	Putative esterase and lipase	TRINITY_DN42772_c6_g2_i1.p2	668-144[-]					4.85229	5.92314e-22	.	.	ExpAA=53.94^PredHel=2^Topology=o118-140i147-169o	.	.	.	.
TRINITY_DN42772_c6_g2_i1	NLGN1_MOUSE	Neuroligin-1	U5EUZ8	Putative esterase and lipase	TRINITY_DN42772_c6_g2_i1.p3	370-687[+]					4.85229	5.92314e-22	.	.	.	.	.	.	.
TRINITY_DN42772_c6_g2_i1	NLGN1_MOUSE	Neuroligin-1	U5EUZ8	Putative esterase and lipase	TRINITY_DN42772_c6_g2_i1.p4	2537-2235[-]					4.85229	5.92314e-22	.	.	.	.	.	.	.
TRINITY_DN47346_c1_g1_i15	SC5A1_SHEEP	Sodium/glucose cotransporter 1 (Na(+)/glucose cotransporter 1) (High affinity sodium-glucose cotransporter) (Solute carrier family 5 member 1)	A0A0P4WD78	Uncharacterized protein	TRINITY_DN47346_c1_g1_i15.p1	292-2517[+]	SC5A1_SHEEP	Sodium/glucose cotransporter 1 (Na(+)/glucose cotransporter 1) (High affinity sodium-glucose cotransporter) (Solute carrier family 5 member 1)	A0A0P4WD78	Uncharacterized protein	4.83872	1.10683e-50	PF00474.16^SSF^Sodium:solute symporter family^78-518^E:6.2e-133`PF14295.5^PAN_4^PAN domain^374-392^E:0.56	.	ExpAA=309.76^PredHel=14^Topology=o46-68i87-109o124-146i167-189o204-226i233-252o300-317i338-360o406-428i449-471o481-503i510-532o558-580i718-740o	.	KEGG:oas:492300`KO:K14158	GO:0016021^cellular_component^integral component of membrane`GO:0005412^molecular_function^glucose:sodium symporter activity	GO:0022857^molecular_function^transmembrane transporter activity`GO:0055085^biological_process^transmembrane transport`GO:0016020^cellular_component^membrane
TRINITY_DN47346_c1_g1_i15	SC5A1_SHEEP	Sodium/glucose cotransporter 1 (Na(+)/glucose cotransporter 1) (High affinity sodium-glucose cotransporter) (Solute carrier family 5 member 1)	A0A0P4WD78	Uncharacterized protein	TRINITY_DN47346_c1_g1_i15.p2	891-1376[+]					4.83872	1.10683e-50	.	.	.	.	.	.	.
TRINITY_DN47346_c1_g1_i15	SC5A1_SHEEP	Sodium/glucose cotransporter 1 (Na(+)/glucose cotransporter 1) (High affinity sodium-glucose cotransporter) (Solute carrier family 5 member 1)	A0A0P4WD78	Uncharacterized protein	TRINITY_DN47346_c1_g1_i15.p3	493-119[-]					4.83872	1.10683e-50	.	.	ExpAA=22.71^PredHel=1^Topology=i89-111o	.	.	.	.
TRINITY_DN47346_c1_g1_i15	SC5A1_SHEEP	Sodium/glucose cotransporter 1 (Na(+)/glucose cotransporter 1) (High affinity sodium-glucose cotransporter) (Solute carrier family 5 member 1)	A0A0P4WD78	Uncharacterized protein	TRINITY_DN47346_c1_g1_i15.p4	2480-2142[-]					4.83872	1.10683e-50	.	.	.	.	.	.	.
TRINITY_DN47346_c1_g1_i15	SC5A1_SHEEP	Sodium/glucose cotransporter 1 (Na(+)/glucose cotransporter 1) (High affinity sodium-glucose cotransporter) (Solute carrier family 5 member 1)	A0A0P4WD78	Uncharacterized protein	TRINITY_DN47346_c1_g1_i15.p5	401-715[+]					4.83872	1.10683e-50	.	.	.	.	.	.	.
TRINITY_DN42252_c3_g1_i1	H17B6_BOVIN	17-beta-hydroxysteroid dehydrogenase type 6 (17-beta-HSD 6) (17-beta-HSD6) (EC 1.1.1.105) (EC 1.1.1.239) (EC 1.1.1.62) (3-alpha->beta-hydroxysteroid epimerase) (3-alpha->beta-HSE) (Oxidative 3-alpha hydroxysteroid dehydrogenase)	E9H296	Uncharacterized protein	TRINITY_DN42252_c3_g1_i1.p1	282-1505[+]	H17B6_RAT	17-beta-hydroxysteroid dehydrogenase type 6 (17-beta-HSD 6) (17-beta-HSD6) (EC 1.1.1.105) (EC 1.1.1.239) (EC 1.1.1.62) (3-alpha->beta-hydroxysteroid epimerase) (3-alpha->beta-HSE) (Oxidative 3-alpha hydroxysteroid dehydrogenase)	E9H296	Uncharacterized protein	4.82419	4.73437e-30	PF00106.24^adh_short^short chain dehydrogenase^63-251^E:2.1e-42`PF08659.9^KR^KR domain^65-223^E:8.1e-06`PF13561.5^adh_short_C2^Enoyl-(Acyl carrier protein) reductase^70-263^E:7.9e-28	sigP:1^28^0.516^YES	ExpAA=35.78^PredHel=2^Topology=o5-22i27-46o	ENOG410Y7FK^retinol dehydrogenase activity	KEGG:rno:286964`KO:K13369	GO:0005789^cellular_component^endoplasmic reticulum membrane`GO:0031090^cellular_component^organelle membrane`GO:0004303^molecular_function^estradiol 17-beta-dehydrogenase activity`GO:0004745^molecular_function^retinol dehydrogenase activity`GO:0047035^molecular_function^testosterone dehydrogenase (NAD+) activity`GO:0008209^biological_process^androgen metabolic process	.
TRINITY_DN42252_c3_g1_i1	H17B6_BOVIN	17-beta-hydroxysteroid dehydrogenase type 6 (17-beta-HSD 6) (17-beta-HSD6) (EC 1.1.1.105) (EC 1.1.1.239) (EC 1.1.1.62) (3-alpha->beta-hydroxysteroid epimerase) (3-alpha->beta-HSE) (Oxidative 3-alpha hydroxysteroid dehydrogenase)	E9H296	Uncharacterized protein	TRINITY_DN42252_c3_g1_i1.p2	71-493[+]					4.82419	4.73437e-30	.	.	.	.	.	.	.
TRINITY_DN46429_c0_g2_i3	HAUS6_HUMAN	HAUS augmin-like complex subunit 6	A0A0P4WT65	Uncharacterized protein	TRINITY_DN46429_c0_g2_i3.p1	181-3549[+]	HAUS6_HUMAN	HAUS augmin-like complex subunit 6	A0A0P4WT65	Uncharacterized protein	4.79696	1.45458e-26	PF14661.5^HAUS6_N^HAUS augmin-like complex subunit 6 N-terminus^18-246^E:1.4e-35	.	.	ENOG4111YMT^HAUS augmin-like complex subunit 6	KEGG:hsa:54801`KO:K16589	GO:0005813^cellular_component^centrosome`GO:0005829^cellular_component^cytosol`GO:0070652^cellular_component^HAUS complex`GO:0005874^cellular_component^microtubule`GO:0005815^cellular_component^microtubule organizing center`GO:0016607^cellular_component^nuclear speck`GO:0005819^cellular_component^spindle`GO:0051301^biological_process^cell division`GO:0007098^biological_process^centrosome cycle`GO…	.
TRINITY_DN46429_c0_g2_i3	HAUS6_HUMAN	HAUS augmin-like complex subunit 6	A0A0P4WT65	Uncharacterized protein	TRINITY_DN46429_c0_g2_i3.p2	1058-759[-]					4.79696	1.45458e-26	.	.	.	.	.	.	.
TRINITY_DN44138_c0_g1_i9	PCKG_DROME	Phosphoenolpyruvate carboxykinase [GTP] (PEPCK) (EC 4.1.1.32)	Q9NFY7	Phosphoenolpyruvate carboxykinase (EC 4.1.1.32)	TRINITY_DN44138_c0_g1_i9.p1	1-2082[+]	PCKG_DROME	Phosphoenolpyruvate carboxykinase [GTP] (PEPCK) (EC 4.1.1.32)	Q9NFY7	Phosphoenolpyruvate carboxykinase (EC 4.1.1.32)	4.78901	9.28845e-42	PF17297.1^PEPCK_N^Phosphoenolpyruvate carboxykinase N-terminal domain^96-324^E:7.5e-100`PF00821.17^PEPCK_C^Phosphoenolpyruvate carboxykinase C-terminal P-loop domain^328-690^E:6.6e-168	.	.	COG1274^Catalyzes the conversion of oxaloacetate (OAA) to phosphoenolpyruvate (PEP), the rate-limiting step in the metabolic pathway that produces glucose from lactate and other precursors derived from the citric acid cycle (By similarity)	KEGG:dme:Dmel_CG17725`KO:K01596	GO:0005739^cellular_component^mitochondrion`GO:0005525^molecular_function^GTP binding`GO:0046872^molecular_function^metal ion binding`GO:0004613^molecular_function^phosphoenolpyruvate carboxykinase (GTP) activity`GO:0006094^biological_process^gluconeogenesis	GO:0004611^molecular_function^phosphoenolpyruvate carboxykinase activity`GO:0006094^biological_process^gluconeogenesis
TRINITY_DN44138_c0_g1_i9	PCKG_DROME	Phosphoenolpyruvate carboxykinase [GTP] (PEPCK) (EC 4.1.1.32)	Q9NFY7	Phosphoenolpyruvate carboxykinase (EC 4.1.1.32)	TRINITY_DN44138_c0_g1_i9.p2	1410-223[-]			A0A0L0BV03	Uncharacterized protein	4.78901	9.28845e-42	.	.	.	.	.	.	.
TRINITY_DN44138_c0_g1_i9	PCKG_DROME	Phosphoenolpyruvate carboxykinase [GTP] (PEPCK) (EC 4.1.1.32)	Q9NFY7	Phosphoenolpyruvate carboxykinase (EC 4.1.1.32)	TRINITY_DN44138_c0_g1_i9.p3	1088-330[-]			A0A0P5BUM1	Phosphoenolpyruvate carboxykinase, cytosolic (GTP)	4.78901	9.28845e-42	.	.	.	.	.	.	.
TRINITY_DN44138_c0_g1_i9	PCKG_DROME	Phosphoenolpyruvate carboxykinase [GTP] (PEPCK) (EC 4.1.1.32)	Q9NFY7	Phosphoenolpyruvate carboxykinase (EC 4.1.1.32)	TRINITY_DN44138_c0_g1_i9.p4	2069-1719[-]					4.78901	9.28845e-42	.	.	.	.	.	.	.
TRINITY_DN45642_c3_g2_i4			A0A1L6BQD0	Peritrophin-like protein 1	.	.					4.75593	1.26874e-20	.	.	.	.	.	.	.
TRINITY_DN47477_c1_g2_i2	NALD2_MOUSE	N-acetylated-alpha-linked acidic dipeptidase 2 (EC 3.4.17.21) (Glutamate carboxypeptidase III) (GCPIII) (N-acetylaspartylglutamate peptidase II) (NAAG-peptidase II) (N-acetylated-alpha-linked acidic dipeptidase II) (NAALADase II)	A0A0P4WP35	Uncharacterized protein	TRINITY_DN47477_c1_g2_i2.p1	1275-3482[+]	NALD2_MOUSE	N-acetylated-alpha-linked acidic dipeptidase 2 (EC 3.4.17.21) (Glutamate carboxypeptidase III) (GCPIII) (N-acetylaspartylglutamate peptidase II) (NAAG-peptidase II) (N-acetylated-alpha-linked acidic dipeptidase II) (NAALADase II)	A0A0P4WP35	Uncharacterized protein	4.72801	1.61304e-31	PF02225.21^PA^PA domain^160-244^E:1.1e-10`PF04389.16^Peptidase_M28^Peptidase family M28^341-545^E:6.5e-22`PF04253.14^TFR_dimer^Transferrin receptor-like dimerisation domain^610-730^E:1.3e-21	.	ExpAA=21.52^PredHel=1^Topology=i7-29o	COG2234^peptidase m28	KEGG:mmu:72560`KO:K01301	GO:0016021^cellular_component^integral component of membrane`GO:0005886^cellular_component^plasma membrane`GO:0004180^molecular_function^carboxypeptidase activity`GO:0016805^molecular_function^dipeptidase activity`GO:0046872^molecular_function^metal ion binding`GO:0008237^molecular_function^metallopeptidase activity`GO:0050129^molecular_function^N-formylglutamate deformylase activity`GO:0008233^m…	.
TRINITY_DN47477_c1_g2_i2	NALD2_MOUSE	N-acetylated-alpha-linked acidic dipeptidase 2 (EC 3.4.17.21) (Glutamate carboxypeptidase III) (GCPIII) (N-acetylaspartylglutamate peptidase II) (NAAG-peptidase II) (N-acetylated-alpha-linked acidic dipeptidase II) (NAALADase II)	A0A0P4WP35	Uncharacterized protein	TRINITY_DN47477_c1_g2_i2.p2	1568-1143[-]					4.72801	1.61304e-31	.	.	.	.	.	.	.
TRINITY_DN47477_c1_g2_i2	NALD2_MOUSE	N-acetylated-alpha-linked acidic dipeptidase 2 (EC 3.4.17.21) (Glutamate carboxypeptidase III) (GCPIII) (N-acetylaspartylglutamate peptidase II) (NAAG-peptidase II) (N-acetylated-alpha-linked acidic dipeptidase II) (NAALADase II)	A0A0P4WP35	Uncharacterized protein	TRINITY_DN47477_c1_g2_i2.p3	2596-2291[-]					4.72801	1.61304e-31	.	.	.	.	.	.	.
TRINITY_DN46671_c3_g1_i3	TTPAL_HUMAN	Alpha-tocopherol transfer protein-like	UPI00084AF3D8		TRINITY_DN46671_c3_g1_i3.p1	2-958[+]	TTPAL_PONAB	Alpha-tocopherol transfer protein-like	UPI00084AF3D8		4.72266	1.58839e-20	PF00650.19^CRAL_TRIO^CRAL/TRIO domain^110-260^E:1.2e-32	.	.	ENOG410XRSQ^Transfer protein	KEGG:pon:100171424	.	.
TRINITY_DN46671_c3_g1_i3	TTPAL_HUMAN	Alpha-tocopherol transfer protein-like	UPI00084AF3D8		TRINITY_DN46671_c3_g1_i3.p2	967-326[-]					4.72266	1.58839e-20	.	.	.	.	.	.	.
TRINITY_DN46671_c3_g1_i3	TTPAL_HUMAN	Alpha-tocopherol transfer protein-like	UPI00084AF3D8		TRINITY_DN46671_c3_g1_i3.p3	202-513[+]					4.72266	1.58839e-20	.	.	.	.	.	.	.
TRINITY_DN43113_c0_g1_i5	NEK1_HUMAN	Serine/threonine-protein kinase Nek1 (EC 2.7.11.1) (Never in mitosis A-related kinase 1) (NimA-related protein kinase 1) (Renal carcinoma antigen NY-REN-55)	UPI00084A59D4		TRINITY_DN43113_c0_g1_i5.p1	142-1515[+]	NEK1_HUMAN	Serine/threonine-protein kinase Nek1 (EC 2.7.11.1) (Never in mitosis A-related kinase 1) (NimA-related protein kinase 1) (Renal carcinoma antigen NY-REN-55)	UPI00084A59D4		4.71	6.14369e-26	PF00069.24^Pkinase^Protein kinase domain^5-259^E:2.3e-61`PF07714.16^Pkinase_Tyr^Protein tyrosine kinase^7-257^E:4.4e-41`PF14531.5^Kinase-like^Kinase-like^94-250^E:3.4e-10	.	.	ENOG410Y7JF^NIMA-related kinase	KEGG:hsa:4750`KO:K08857	GO:0005813^cellular_component^centrosome`GO:0005737^cellular_component^cytoplasm`GO:0005634^cellular_component^nucleus`GO:0000242^cellular_component^pericentriolar material`GO:0071889^molecular_function^14-3-3 protein binding`GO:0005524^molecular_function^ATP binding`GO:0016301^molecular_function^kinase activity`GO:0046872^molecular_function^metal ion binding`GO:0004672^molecular_function^protein…	GO:0004672^molecular_function^protein kinase activity`GO:0005524^molecular_function^ATP binding`GO:0006468^biological_process^protein phosphorylation
TRINITY_DN43113_c0_g1_i5	NEK1_HUMAN	Serine/threonine-protein kinase Nek1 (EC 2.7.11.1) (Never in mitosis A-related kinase 1) (NimA-related protein kinase 1) (Renal carcinoma antigen NY-REN-55)	UPI00084A59D4		TRINITY_DN43113_c0_g1_i5.p2	470-165[-]					4.71	6.14369e-26	.	.	.	.	.	.	.
TRINITY_DN47131_c1_g1_i2	BODG_RAT	Gamma-butyrobetaine dioxygenase (EC 1.14.11.1) (Gamma-butyrobetaine hydroxylase) (Gamma-BBH) (Gamma-butyrobetaine,2-oxoglutarate dioxygenase)	A0A0P4VVX6	Uncharacterized protein	TRINITY_DN47131_c1_g1_i2.p1	3-596[+]	BODG_RAT	Gamma-butyrobetaine dioxygenase (EC 1.14.11.1) (Gamma-butyrobetaine hydroxylase) (Gamma-BBH) (Gamma-butyrobetaine,2-oxoglutarate dioxygenase)	UPI0009F5CB63		4.70509	4.96669e-74	PF06155.11^DUF971^Protein of unknown function (DUF971)^79-160^E:2e-14	.	.	COG2175^dioxygenase	KEGG:rno:64564`KO:K00471	GO:0070062^cellular_component^extracellular exosome`GO:0005739^cellular_component^mitochondrion`GO:0008336^molecular_function^gamma-butyrobetaine dioxygenase activity`GO:0042802^molecular_function^identical protein binding`GO:0005506^molecular_function^iron ion binding`GO:0008270^molecular_function^zinc ion binding`GO:0045329^biological_process^carnitine biosynthetic process	.
TRINITY_DN47131_c1_g1_i2	BODG_RAT	Gamma-butyrobetaine dioxygenase (EC 1.14.11.1) (Gamma-butyrobetaine hydroxylase) (Gamma-BBH) (Gamma-butyrobetaine,2-oxoglutarate dioxygenase)	A0A0P4VVX6	Uncharacterized protein	TRINITY_DN47131_c1_g1_i2.p2	1007-636[-]					4.70509	4.96669e-74	.	.	.	.	.	.	.
TRINITY_DN47131_c1_g1_i2	BODG_RAT	Gamma-butyrobetaine dioxygenase (EC 1.14.11.1) (Gamma-butyrobetaine hydroxylase) (Gamma-BBH) (Gamma-butyrobetaine,2-oxoglutarate dioxygenase)	A0A0P4VVX6	Uncharacterized protein	TRINITY_DN47131_c1_g1_i2.p3	524-204[-]					4.70509	4.96669e-74	.	.	.	.	.	.	.
TRINITY_DN47131_c1_g1_i2	BODG_RAT	Gamma-butyrobetaine dioxygenase (EC 1.14.11.1) (Gamma-butyrobetaine hydroxylase) (Gamma-BBH) (Gamma-butyrobetaine,2-oxoglutarate dioxygenase)	A0A0P4VVX6	Uncharacterized protein	TRINITY_DN47131_c1_g1_i2.p4	699-1007[+]	BODG_MOUSE	Gamma-butyrobetaine dioxygenase (EC 1.14.11.1) (Gamma-butyrobetaine hydroxylase) (Gamma-BBH) (Gamma-butyrobetaine,2-oxoglutarate dioxygenase)	A0A0P4VPL9	Uncharacterized protein	4.70509	4.96669e-74	PF02668.15^TauD^Taurine catabolism dioxygenase TauD, TfdA family^43-102^E:7.5e-07	.	.	COG2175^dioxygenase	KEGG:mmu:170442`KO:K00471	GO:0005739^cellular_component^mitochondrion`GO:0008336^molecular_function^gamma-butyrobetaine dioxygenase activity`GO:0042802^molecular_function^identical protein binding`GO:0005506^molecular_function^iron ion binding`GO:0008270^molecular_function^zinc ion binding`GO:0045329^biological_process^carnitine biosynthetic process	GO:0016491^molecular_function^oxidoreductase activity`GO:0055114^biological_process^oxidation-reduction process
TRINITY_DN40072_c1_g2_i5	CP2L1_PANAR	Cytochrome P450 2L1 (EC 1.14.14.1) (CYPIIL1)	UPI00084B7E89		TRINITY_DN40072_c1_g2_i5.p1	2-1084[+]			A0A1I8J8E8	Uncharacterized protein	4.62979	7.50977e-25	.	.	.	.	.	.	.
TRINITY_DN40072_c1_g2_i5	CP2L1_PANAR	Cytochrome P450 2L1 (EC 1.14.14.1) (CYPIIL1)	UPI00084B7E89		TRINITY_DN40072_c1_g2_i5.p2	1084-20[-]	CP2L1_PANAR	Cytochrome P450 2L1 (EC 1.14.14.1) (CYPIIL1)	UPI00084B7E89		4.62979	7.50977e-25	PF00067.21^p450^Cytochrome P450^6-348^E:4.7e-90	.	.	.	.	GO:0005789^cellular_component^endoplasmic reticulum membrane`GO:0031090^cellular_component^organelle membrane`GO:0070330^molecular_function^aromatase activity`GO:0020037^molecular_function^heme binding`GO:0005506^molecular_function^iron ion binding	GO:0005506^molecular_function^iron ion binding`GO:0016705^molecular_function^oxidoreductase activity, acting on paired donors, with incorporation or reduction of molecular oxygen`GO:0020037^molecular_function^heme binding`GO:0055114^biological_process^oxidation-reduction process
TRINITY_DN40072_c1_g2_i5	CP2L1_PANAR	Cytochrome P450 2L1 (EC 1.14.14.1) (CYPIIL1)	UPI00084B7E89		TRINITY_DN40072_c1_g2_i5.p3	651-337[-]					4.62979	7.50977e-25	.	.	.	.	.	.	.
TRINITY_DN44194_c2_g3_i2					TRINITY_DN44194_c2_g3_i2.p1	1-705[+]					4.62773	9.91409e-20	.	.	ExpAA=90.82^PredHel=4^Topology=i35-57o72-94i115-137o147-169i	.	.	.	.
TRINITY_DN44194_c2_g3_i2					TRINITY_DN44194_c2_g3_i2.p2	771-463[-]					4.62773	9.91409e-20	.	.	.	.	.	.	.
TRINITY_DN36970_c0_g1_i1	PE1_ANOGA	Peritrophin-1 (AgAper-1) (Peritrophic matrix protein 1) (Peritrophin A)	UPI00084AB6B5		TRINITY_DN36970_c0_g1_i1.p1	682-2[-]	PE1_ANOGA	Peritrophin-1 (AgAper-1) (Peritrophic matrix protein 1) (Peritrophin A)	UPI00084AB6B5		4.58021	7.22207e-36	PF01607.23^CBM_14^Chitin binding Peritrophin-A domain^54-104^E:2e-13`PF01607.23^CBM_14^Chitin binding Peritrophin-A domain^138-183^E:4.2e-07`PF01607.23^CBM_14^Chitin binding Peritrophin-A domain^196-227^E:4.5e-06	.	.	.	KEGG:aga:AgaP_AGAP006795	GO:0005576^cellular_component^extracellular region`GO:0008061^molecular_function^chitin binding`GO:0006030^biological_process^chitin metabolic process	GO:0008061^molecular_function^chitin binding`GO:0006030^biological_process^chitin metabolic process`GO:0005576^cellular_component^extracellular region
TRINITY_DN45249_c2_g1_i6					TRINITY_DN45249_c2_g1_i6.p1	802-482[-]					4.5793	2.8851e-26	.	.	ExpAA=22.94^PredHel=1^Topology=i70-92o	.	.	.	.
TRINITY_DN42219_c4_g1_i1			A0A0P4WB38	Uncharacterized protein	TRINITY_DN42219_c4_g1_i1.p1	245-1372[+]			A0A0P4WB38	Uncharacterized protein	4.55151	6.20358e-34	.	.	.	.	.	.	.
TRINITY_DN42219_c4_g1_i1			A0A0P4WB38	Uncharacterized protein	TRINITY_DN42219_c4_g1_i1.p2	1309-986[-]					4.55151	6.20358e-34	.	.	ExpAA=25.54^PredHel=1^Topology=o63-85i	.	.	.	.
TRINITY_DN45114_c0_g2_i4	CBR1_MOUSE	Carbonyl reductase [NADPH] 1 (EC 1.1.1.184) (15-hydroxyprostaglandin dehydrogenase [NADP(+)]) (EC 1.1.1.197) (NADPH-dependent carbonyl reductase 1) (Prostaglandin 9-ketoreductase) (Prostaglandin-E(2) 9-reductase) (EC 1.1.1.189)	A0A0P4WEW6	Uncharacterized protein	TRINITY_DN45114_c0_g2_i4.p1	390-1307[+]			G1QWG7		4.52632	1.87416e-78	.	.	.	.	.	.	.
TRINITY_DN45114_c0_g2_i4	CBR1_MOUSE	Carbonyl reductase [NADPH] 1 (EC 1.1.1.184) (15-hydroxyprostaglandin dehydrogenase [NADP(+)]) (EC 1.1.1.197) (NADPH-dependent carbonyl reductase 1) (Prostaglandin 9-ketoreductase) (Prostaglandin-E(2) 9-reductase) (EC 1.1.1.189)	A0A0P4WEW6	Uncharacterized protein	TRINITY_DN45114_c0_g2_i4.p2	1208-339[-]	CBR1_MOUSE	Carbonyl reductase [NADPH] 1 (EC 1.1.1.184) (15-hydroxyprostaglandin dehydrogenase [NADP(+)]) (EC 1.1.1.197) (NADPH-dependent carbonyl reductase 1) (Prostaglandin 9-ketoreductase) (Prostaglandin-E(2) 9-reductase) (EC 1.1.1.189)	A0A0P4WEW6	Uncharacterized protein	4.52632	1.87416e-78	PF00106.24^adh_short^short chain dehydrogenase^6-147^E:4.7e-26`PF08659.9^KR^KR domain^8-119^E:7.3e-08`PF13561.5^adh_short_C2^Enoyl-(Acyl carrier protein) reductase^13-142^E:1.9e-19	.	.	COG1028^Dehydrogenase reductase	KEGG:mmu:12408`KO:K00079	GO:0005737^cellular_component^cytoplasm`GO:0047021^molecular_function^15-hydroxyprostaglandin dehydrogenase (NADP+) activity`GO:0004090^molecular_function^carbonyl reductase (NADPH) activity`GO:0016655^molecular_function^oxidoreductase activity, acting on NAD(P)H, quinone or similar compound as acceptor`GO:0050221^molecular_function^prostaglandin-E2 9-reductase activity`GO:0017144^biological_proc…	.
TRINITY_DN45114_c0_g2_i4	CBR1_MOUSE	Carbonyl reductase [NADPH] 1 (EC 1.1.1.184) (15-hydroxyprostaglandin dehydrogenase [NADP(+)]) (EC 1.1.1.197) (NADPH-dependent carbonyl reductase 1) (Prostaglandin 9-ketoreductase) (Prostaglandin-E(2) 9-reductase) (EC 1.1.1.189)	A0A0P4WEW6	Uncharacterized protein	TRINITY_DN45114_c0_g2_i4.p3	1368-943[-]					4.52632	1.87416e-78	.	.	.	.	.	.	.
TRINITY_DN39710_c4_g1_i2					TRINITY_DN39710_c4_g1_i2.p1	860-444[-]					4.5215	1.77049e-21	.	.	ExpAA=43.38^PredHel=2^Topology=o70-92i99-121o	.	.	.	.
TRINITY_DN38201_c0_g2_i1	IMP4_BOVIN	U3 small nucleolar ribonucleoprotein protein IMP4 (U3 snoRNP protein IMP4)	A0A0P4WKZ6	Uncharacterized protein	TRINITY_DN38201_c0_g2_i1.p1	113-1042[+]	IMP4_BOVIN	U3 small nucleolar ribonucleoprotein protein IMP4 (U3 snoRNP protein IMP4)	A0A0P4WKZ6	Uncharacterized protein	4.50259	8.74537e-26	PF04427.17^Brix^Brix domain^104-272^E:2.9e-31	.	.	COG2136^u3 small nucleolar ribonucleoprotein	KEGG:bta:513405`KO:K14561	GO:0001650^cellular_component^fibrillar center`GO:0034457^cellular_component^Mpp10 complex`GO:0032040^cellular_component^small-subunit processome`GO:0042134^molecular_function^rRNA primary transcript binding`GO:0030515^molecular_function^snoRNA binding`GO:0006364^biological_process^rRNA processing	.
TRINITY_DN38201_c0_g2_i1	IMP4_BOVIN	U3 small nucleolar ribonucleoprotein protein IMP4 (U3 snoRNP protein IMP4)	A0A0P4WKZ6	Uncharacterized protein	TRINITY_DN38201_c0_g2_i1.p2	1045-731[-]					4.50259	8.74537e-26	.	.	.	.	.	.	.
TRINITY_DN43401_c1_g1_i1	ECHA_PIG	Trifunctional enzyme subunit alpha, mitochondrial (78 kDa gastrin-binding protein) (TP-alpha) [Includes: Long-chain enoyl-CoA hydratase (EC 4.2.1.17); Long chain 3-hydroxyacyl-CoA dehydrogenase (EC 1.1.1.211)]	UPI00094E8012		TRINITY_DN43401_c1_g1_i1.p1	2-697[+]	ECHA_PIG	Trifunctional enzyme subunit alpha, mitochondrial (78 kDa gastrin-binding protein) (TP-alpha) [Includes: Long-chain enoyl-CoA hydratase (EC 4.2.1.17); Long chain 3-hydroxyacyl-CoA dehydrogenase (EC 1.1.1.211)]	UPI000B910A21		4.46128	3.22866e-22	PF00725.21^3HCDH^3-hydroxyacyl-CoA dehydrogenase, C-terminal domain^13-108^E:1.1e-22	.	.	COG1024^Enoyl-CoA hydratase`COG1250^Dehydrogenase	KEGG:ssc:397012`KO:K07515	GO:0031012^cellular_component^extracellular matrix`GO:0016507^cellular_component^mitochondrial fatty acid beta-oxidation multienzyme complex`GO:0005743^cellular_component^mitochondrial inner membrane`GO:0042645^cellular_component^mitochondrial nucleoid`GO:0004300^molecular_function^enoyl-CoA hydratase activity`GO:0016509^molecular_function^long-chain-3-hydroxyacyl-CoA dehydrogenase activity`GO:00…	GO:0003857^molecular_function^3-hydroxyacyl-CoA dehydrogenase activity`GO:0016491^molecular_function^oxidoreductase activity`GO:0006631^biological_process^fatty acid metabolic process`GO:0055114^biological_process^oxidation-reduction process
TRINITY_DN43401_c1_g1_i1	ECHA_PIG	Trifunctional enzyme subunit alpha, mitochondrial (78 kDa gastrin-binding protein) (TP-alpha) [Includes: Long-chain enoyl-CoA hydratase (EC 4.2.1.17); Long chain 3-hydroxyacyl-CoA dehydrogenase (EC 1.1.1.211)]	UPI00094E8012		TRINITY_DN43401_c1_g1_i1.p2	778-290[-]					4.46128	3.22866e-22	.	.	.	.	.	.	.
TRINITY_DN45706_c0_g1_i8	SBP1_XENTR	Selenium-binding protein 1	UPI00083FC789		TRINITY_DN45706_c0_g1_i8.p1	1318-326[-]	SBP1_XENTR	Selenium-binding protein 1	UPI00083FC789		4.4612	2.17445e-25	PF05694.10^SBP56^56kDa selenium binding protein (SBP56)^1-306^E:5.5e-135	.	.	.	KEGG:xtr:549504`KO:K17285	GO:0005829^cellular_component^cytosol`GO:0016020^cellular_component^membrane`GO:0005634^cellular_component^nucleus`GO:0008430^molecular_function^selenium binding`GO:0015031^biological_process^protein transport	GO:0008430^molecular_function^selenium binding
TRINITY_DN45706_c0_g1_i8	SBP1_XENTR	Selenium-binding protein 1	UPI00083FC789		TRINITY_DN45706_c0_g1_i8.p2	684-986[+]					4.4612	2.17445e-25	.	.	.	.	.	.	.
TRINITY_DN39182_c0_g1_i6					.	.					4.4325	8.95592e-21	.	.	.	.	.	.	.
TRINITY_DN41804_c1_g2_i7	NAAT1_DROMO	Sodium-dependent nutrient amino acid transporter 1	A0A0P6AAE6	Transporter	TRINITY_DN41804_c1_g2_i7.p1	1757-264[-]	NAAT1_DROPS	Sodium-dependent nutrient amino acid transporter 1	A0A0P6AAE6	Transporter	4.4293	2.57289e-35	PF00209.17^SNF^Sodium:neurotransmitter symporter family^1-454^E:7.9e-132	.	ExpAA=223.39^PredHel=10^Topology=i32-54o115-133i142-164o188-210i223-245o287-309i322-344o354-376i395-417o437-459i	.	KEGG:dpo:Dpse_GA16959`KO:K05038	GO:0005887^cellular_component^integral component of plasma membrane`GO:0042943^molecular_function^D-amino acid transmembrane transporter activity`GO:0015179^molecular_function^L-amino acid transmembrane transporter activity`GO:0005328^molecular_function^neurotransmitter:sodium symporter activity`GO:0015175^molecular_function^neutral amino acid transmembrane transporter activity`GO:0005283^molecul…	GO:0005328^molecular_function^neurotransmitter:sodium symporter activity`GO:0006836^biological_process^neurotransmitter transport`GO:0016021^cellular_component^integral component of membrane
TRINITY_DN41804_c1_g2_i7	NAAT1_DROMO	Sodium-dependent nutrient amino acid transporter 1	A0A0P6AAE6	Transporter	TRINITY_DN41804_c1_g2_i7.p2	2165-2611[+]					4.4293	2.57289e-35	.	.	ExpAA=51.52^PredHel=2^Topology=i21-43o99-121i	.	.	.	.
TRINITY_DN40100_c4_g1_i9					.	.					4.40673	1.63257e-25	.	.	.	.	.	.	.
TRINITY_DN42005_c1_g1_i10			Q5Q9A7	Ovarian peritrophin	TRINITY_DN42005_c1_g1_i10.p1	1793-876[-]			Q5Q9A7	Ovarian peritrophin	4.40347	1.56223e-47	PF01607.23^CBM_14^Chitin binding Peritrophin-A domain^126-171^E:4.7e-06`PF01607.23^CBM_14^Chitin binding Peritrophin-A domain^179-227^E:2.2e-07	.	.	.	.	.	GO:0008061^molecular_function^chitin binding`GO:0006030^biological_process^chitin metabolic process`GO:0005576^cellular_component^extracellular region
TRINITY_DN46192_c1_g1_i5			UPI000B3E1285		TRINITY_DN46192_c1_g1_i5.p1	1-606[+]	YK006_HUMAN	Putative uncharacterized protein FLJ37770	UPI000B3E1285		4.39673	6.06723e-78	.	.	.	ENOG410YQJH^NA	KEGG:hsa:100506127	.	.
TRINITY_DN45675_c1_g1_i2	IOD2_RAT	Type II iodothyronine deiodinase (EC 1.21.99.4) (5DII) (DIOII) (Type 2 DI) (Type-II 5'-deiodinase)	A0A1S3H5G1	Iodothyronine deiodinase	TRINITY_DN45675_c1_g1_i2.p1	131-511[+]	IOD1_RAT	Type I iodothyronine deiodinase (EC 1.21.99.4) (5DI) (DIOI) (Type 1 DI) (Type-I 5'-deiodinase)	A0A0P4WFG5	Uncharacterized protein	4.37924	3.52247e-21	PF00837.16^T4_deiodinase^Iodothyronine deiodinase^55-126^E:2e-13	.	.	.	KEGG:rno:25430`KO:K01562	GO:0005789^cellular_component^endoplasmic reticulum membrane`GO:0016021^cellular_component^integral component of membrane`GO:0008430^molecular_function^selenium binding`GO:0004800^molecular_function^thyroxine 5'-deiodinase activity`GO:0006091^biological_process^generation of precursor metabolites and energy`GO:0042446^biological_process^hormone biosynthetic process	GO:0004800^molecular_function^thyroxine 5'-deiodinase activity`GO:0055114^biological_process^oxidation-reduction process
TRINITY_DN45675_c1_g1_i2	IOD2_RAT	Type II iodothyronine deiodinase (EC 1.21.99.4) (5DII) (DIOII) (Type 2 DI) (Type-II 5'-deiodinase)	A0A1S3H5G1	Iodothyronine deiodinase	TRINITY_DN45675_c1_g1_i2.p2	521-898[+]	IOD2_HUMAN	Type II iodothyronine deiodinase (EC 1.21.99.4) (5DII) (DIOII) (Type 2 DI) (Type-II 5'-deiodinase)	A0A0P4W9W3	Iodothyronine deiodinase	4.37924	3.52247e-21	PF00837.16^T4_deiodinase^Iodothyronine deiodinase^1-119^E:3e-43	.	.	.	KEGG:hsa:1734`KO:K17904	GO:0016021^cellular_component^integral component of membrane`GO:0016020^cellular_component^membrane`GO:0005886^cellular_component^plasma membrane`GO:0008430^molecular_function^selenium binding`GO:0004800^molecular_function^thyroxine 5'-deiodinase activity`GO:0031625^molecular_function^ubiquitin protein ligase binding`GO:0042446^biological_process^hormone biosynthetic process`GO:0001514^biological…	GO:0004800^molecular_function^thyroxine 5'-deiodinase activity`GO:0055114^biological_process^oxidation-reduction process
TRINITY_DN43953_c0_g2_i4	BOULE_DROME	Protein boule	A0A0P4W5F5	Uncharacterized protein	TRINITY_DN43953_c0_g2_i4.p1	6126-3523[-]	BOULE_DROME	Protein boule	A0A0P4W5F5	Uncharacterized protein	4.34278	4.07112e-20	PF00076.21^RRM_1^RNA recognition motif. (a.k.a. RRM, RBD, or RNP domain)^43-111^E:6.2e-18`PF13893.5^RRM_5^RNA recognition motif. (a.k.a. RRM, RBD, or RNP domain)^45-123^E:0.039	.	.	COG0724^Rna-binding protein	KEGG:dme:Dmel_CG4760	GO:0005737^cellular_component^cytoplasm`GO:0005634^cellular_component^nucleus`GO:0043204^cellular_component^perikaryon`GO:0003730^molecular_function^mRNA 3'-UTR binding`GO:0003729^molecular_function^mRNA binding`GO:0003723^molecular_function^RNA binding`GO:0008494^molecular_function^translation activator activity`GO:0070935^biological_process^3'-UTR-mediated mRNA stabilization`GO:0008315^biologic…	GO:0003676^molecular_function^nucleic acid binding
TRINITY_DN43953_c0_g2_i4	BOULE_DROME	Protein boule	A0A0P4W5F5	Uncharacterized protein	TRINITY_DN43953_c0_g2_i4.p2	5120-3276[-]					4.34278	4.07112e-20	.	.	.	.	.	.	.
TRINITY_DN43953_c0_g2_i4	BOULE_DROME	Protein boule	A0A0P4W5F5	Uncharacterized protein	TRINITY_DN43953_c0_g2_i4.p3	4531-5124[+]					4.34278	4.07112e-20	.	.	ExpAA=102.21^PredHel=5^Topology=i7-23o38-60i80-102o112-134i141-158o	.	.	.	.
TRINITY_DN43953_c0_g2_i4	BOULE_DROME	Protein boule	A0A0P4W5F5	Uncharacterized protein	TRINITY_DN43953_c0_g2_i4.p4	5672-5133[-]					4.34278	4.07112e-20	.	.	.	.	.	.	.
TRINITY_DN43953_c0_g2_i4	BOULE_DROME	Protein boule	A0A0P4W5F5	Uncharacterized protein	TRINITY_DN43953_c0_g2_i4.p5	5245-5727[+]					4.34278	4.07112e-20	.	.	.	.	.	.	.
TRINITY_DN43953_c0_g2_i4	BOULE_DROME	Protein boule	A0A0P4W5F5	Uncharacterized protein	TRINITY_DN43953_c0_g2_i4.p6	1942-2250[+]					4.34278	4.07112e-20	.	.	ExpAA=38.72^PredHel=2^Topology=i27-46o76-98i	.	.	.	.
TRINITY_DN46427_c1_g1_i9					TRINITY_DN46427_c1_g1_i9.p1	145-2220[+]					4.33933	1.36632e-35	.	.	.	.	.	.	.
TRINITY_DN46427_c1_g1_i9					TRINITY_DN46427_c1_g1_i9.p2	1199-2176[+]					4.33933	1.36632e-35	.	.	ExpAA=19.00^PredHel=1^Topology=i172-194o	.	.	.	.
TRINITY_DN46427_c1_g1_i9					TRINITY_DN46427_c1_g1_i9.p3	573-7[-]					4.33933	1.36632e-35	.	.	.	.	.	.	.
TRINITY_DN46427_c1_g1_i9					TRINITY_DN46427_c1_g1_i9.p4	1511-1041[-]					4.33933	1.36632e-35	.	.	.	.	.	.	.
TRINITY_DN42661_c0_g1_i10	FBN2_MOUSE	Fibrillin-2 [Cleaved into: Fibrillin-2 C-terminal peptide]	R9R483	Thrombospondin II	.	.					4.33353	3.63669e-19	.	.	.	ENOG410XSTY^Latent transforming growth factor beta binding protein 2	KEGG:mmu:14119	GO:0031012^cellular_component^extracellular matrix`GO:0005576^cellular_component^extracellular region`GO:0001527^cellular_component^microfibril`GO:0005578^cellular_component^proteinaceous extracellular matrix`GO:0005509^molecular_function^calcium ion binding`GO:0005201^molecular_function^extracellular matrix structural constituent`GO:0060346^biological_process^bone trabecula formation`GO:0043010^…	.
TRINITY_DN41654_c0_g2_i1			A0A189XGA9	Thyroglobulin-like protein	TRINITY_DN41654_c0_g2_i1.p1	1979-477[-]			A0A189XGA9	Thyroglobulin-like protein	4.32056	7.55334e-22	PF00086.17^Thyroglobulin_1^Thyroglobulin type-1 repeat^219-256^E:3.4e-08`PF00086.17^Thyroglobulin_1^Thyroglobulin type-1 repeat^284-320^E:5.9e-05	.	.	.	.	.	.
TRINITY_DN41654_c0_g2_i1			A0A189XGA9	Thyroglobulin-like protein	TRINITY_DN41654_c0_g2_i1.p2	1473-1087[-]					4.32056	7.55334e-22	.	.	.	.	.	.	.
TRINITY_DN46682_c0_g1_i4	RL15_FAXLI	60S ribosomal protein L15	A0A087ZZ05	Ribosomal protein L15	TRINITY_DN46682_c0_g1_i4.p1	59-673[+]	RL15_DROME	60S ribosomal protein L15	A0A087ZZ05	Ribosomal protein L15	4.31294	2.26534e-24	PF00827.16^Ribosomal_L15e^Ribosomal L15^2-190^E:4.1e-88	.	.	COG1632^Ribosomal protein L15	KEGG:dme:Dmel_CG17420`KO:K02877	GO:0022625^cellular_component^cytosolic large ribosomal subunit`GO:0003723^molecular_function^RNA binding`GO:0003735^molecular_function^structural constituent of ribosome`GO:0002181^biological_process^cytoplasmic translation	GO:0003735^molecular_function^structural constituent of ribosome`GO:0006412^biological_process^translation`GO:0005840^cellular_component^ribosome
TRINITY_DN43113_c0_g1_i4	NEK1_HUMAN	Serine/threonine-protein kinase Nek1 (EC 2.7.11.1) (Never in mitosis A-related kinase 1) (NimA-related protein kinase 1) (Renal carcinoma antigen NY-REN-55)	UPI00084A59D4		TRINITY_DN43113_c0_g1_i4.p1	142-1539[+]	NEK1_HUMAN	Serine/threonine-protein kinase Nek1 (EC 2.7.11.1) (Never in mitosis A-related kinase 1) (NimA-related protein kinase 1) (Renal carcinoma antigen NY-REN-55)	UPI00084A59D4		4.30035	6.62692e-72	PF00069.24^Pkinase^Protein kinase domain^5-259^E:2.4e-61`PF07714.16^Pkinase_Tyr^Protein tyrosine kinase^7-257^E:4.7e-41`PF14531.5^Kinase-like^Kinase-like^94-250^E:3.5e-10	.	.	ENOG410Y7JF^NIMA-related kinase	KEGG:hsa:4750`KO:K08857	GO:0005813^cellular_component^centrosome`GO:0005737^cellular_component^cytoplasm`GO:0005634^cellular_component^nucleus`GO:0000242^cellular_component^pericentriolar material`GO:0071889^molecular_function^14-3-3 protein binding`GO:0005524^molecular_function^ATP binding`GO:0016301^molecular_function^kinase activity`GO:0046872^molecular_function^metal ion binding`GO:0004672^molecular_function^protein…	GO:0004672^molecular_function^protein kinase activity`GO:0005524^molecular_function^ATP binding`GO:0006468^biological_process^protein phosphorylation
TRINITY_DN43113_c0_g1_i4	NEK1_HUMAN	Serine/threonine-protein kinase Nek1 (EC 2.7.11.1) (Never in mitosis A-related kinase 1) (NimA-related protein kinase 1) (Renal carcinoma antigen NY-REN-55)	UPI00084A59D4		TRINITY_DN43113_c0_g1_i4.p2	470-165[-]					4.30035	6.62692e-72	.	.	.	.	.	.	.
TRINITY_DN36504_c0_g1_i3					.	.					4.29358	4.08717e-23	.	.	.	.	.	.	.
TRINITY_DN39652_c0_g2_i1	AADAT_BOVIN	Kynurenine/alpha-aminoadipate aminotransferase, mitochondrial (KAT/AadAT) (2-aminoadipate aminotransferase) (2-aminoadipate transaminase) (EC 2.6.1.39) (Alpha-aminoadipate aminotransferase) (AadAT) (Kynurenine aminotransferase II) (Kynurenine--oxoglutarate aminotransferase II) (Kynurenine--oxoglutarate transaminase 2) (EC 2.6.1.7) (Kynurenine--oxoglutarate transaminase II)	A0A0P4WC97	Uncharacterized protein	TRINITY_DN39652_c0_g2_i1.p1	1532-219[-]	AADAT_BOVIN	Kynurenine/alpha-aminoadipate aminotransferase, mitochondrial (KAT/AadAT) (2-aminoadipate aminotransferase) (2-aminoadipate transaminase) (EC 2.6.1.39) (Alpha-aminoadipate aminotransferase) (AadAT) (Kynurenine aminotransferase II) (Kynurenine--oxoglutarate aminotransferase II) (Kynurenine--oxoglutarate transaminase 2) (EC 2.6.1.7) (Kynurenine--oxoglutarate transaminase II)	A0A0P4WC97	Uncharacterized protein	4.28107	1.32755e-22	PF00155.20^Aminotran_1_2^Aminotransferase class I and II^79-420^E:9.7e-24`PF12897.6^Aminotran_MocR^Alanine-glyoxylate amino-transferase^194-365^E:2e-11	.	.	COG1167^Transcriptional regulator, gntR family	KEGG:bta:508929`KO:K00825	GO:0005739^cellular_component^mitochondrion`GO:0047536^molecular_function^2-aminoadipate transaminase activity`GO:0016212^molecular_function^kynurenine-oxoglutarate transaminase activity`GO:0030170^molecular_function^pyridoxal phosphate binding`GO:0006103^biological_process^2-oxoglutarate metabolic process`GO:0009058^biological_process^biosynthetic process`GO:0006536^biological_process^glutamate …	GO:0030170^molecular_function^pyridoxal phosphate binding`GO:0009058^biological_process^biosynthetic process
TRINITY_DN39652_c0_g2_i1	AADAT_BOVIN	Kynurenine/alpha-aminoadipate aminotransferase, mitochondrial (KAT/AadAT) (2-aminoadipate aminotransferase) (2-aminoadipate transaminase) (EC 2.6.1.39) (Alpha-aminoadipate aminotransferase) (AadAT) (Kynurenine aminotransferase II) (Kynurenine--oxoglutarate aminotransferase II) (Kynurenine--oxoglutarate transaminase 2) (EC 2.6.1.7) (Kynurenine--oxoglutarate transaminase II)	A0A0P4WC97	Uncharacterized protein	TRINITY_DN39652_c0_g2_i1.p2	657-959[+]					4.28107	1.32755e-22	.	.	.	.	.	.	.
TRINITY_DN47274_c2_g1_i1	FUCO_BRAFL	Alpha-L-fucosidase (EC 3.2.1.51) (Alpha-L-fucoside fucohydrolase)	A0A0P4VTZ8	Uncharacterized protein	TRINITY_DN47274_c2_g1_i1.p1	566-255[-]	FUCO_BRAFL	Alpha-L-fucosidase (EC 3.2.1.51) (Alpha-L-fucoside fucohydrolase)	A0A0P4VTZ8	Uncharacterized protein	4.27725	1.87844e-25	PF16757.4^Fucosidase_C^Alpha-L-fucosidase C-terminal domain^14-96^E:2.2e-20	.	.	COG3669^alpha-l-fucosidase	KEGG:bfo:BRAFLDRAFT_56888`KO:K01206	GO:0005576^cellular_component^extracellular region`GO:0004560^molecular_function^alpha-L-fucosidase activity`GO:0006004^biological_process^fucose metabolic process	.
TRINITY_DN47552_c1_g1_i3	FAXC_RAT	Failed axon connections homolog	A0A0P4WJ12	Uncharacterized protein	TRINITY_DN47552_c1_g1_i3.p1	2-892[+]					4.26416	2.46107e-32	.	.	.	.	.	.	.
TRINITY_DN47552_c1_g1_i3	FAXC_RAT	Failed axon connections homolog	A0A0P4WJ12	Uncharacterized protein	TRINITY_DN47552_c1_g1_i3.p2	988-128[-]	FAXC_RAT	Failed axon connections homolog	A0A0P4WJ12	Uncharacterized protein	4.26416	2.46107e-32	PF17172.3^GST_N_4^Glutathione S-transferase N-terminal domain^67-157^E:5.5e-24`PF17171.3^GST_C_6^Glutathione S-transferase, C-terminal domain^209-271^E:1.5e-16`PF13410.5^GST_C_2^Glutathione S-transferase, C-terminal domain^219-270^E:4.7e-09	.	ExpAA=19.06^PredHel=1^Topology=i9-26o	ENOG4111HSJ^failed axon connections homolog (Drosophila)	KEGG:rno:366333	GO:0016021^cellular_component^integral component of membrane	.
TRINITY_DN47552_c1_g1_i3	FAXC_RAT	Failed axon connections homolog	A0A0P4WJ12	Uncharacterized protein	TRINITY_DN47552_c1_g1_i3.p3	531-956[+]					4.26416	2.46107e-32	.	.	ExpAA=23.88^PredHel=1^Topology=i105-127o	.	.	.	.
TRINITY_DN47552_c1_g1_i3	FAXC_RAT	Failed axon connections homolog	A0A0P4WJ12	Uncharacterized protein	TRINITY_DN47552_c1_g1_i3.p4	1100-744[-]					4.26416	2.46107e-32	.	.	.	.	.	.	.
TRINITY_DN45199_c1_g2_i6			A0A288W7L4	Ovarian peritrophin	TRINITY_DN45199_c1_g2_i6.p1	1031-327[-]			A0A288W7L4	Ovarian peritrophin	4.25918	6.20737e-20	PF01607.23^CBM_14^Chitin binding Peritrophin-A domain^57-109^E:6e-07`PF01607.23^CBM_14^Chitin binding Peritrophin-A domain^109-156^E:7e-07	.	.	.	.	.	GO:0008061^molecular_function^chitin binding`GO:0006030^biological_process^chitin metabolic process`GO:0005576^cellular_component^extracellular region
TRINITY_DN45199_c1_g2_i6			A0A288W7L4	Ovarian peritrophin	TRINITY_DN45199_c1_g2_i6.p2	1141-1527[+]					4.25918	6.20737e-20	.	.	.	.	.	.	.
TRINITY_DN45199_c1_g2_i6			A0A288W7L4	Ovarian peritrophin	TRINITY_DN45199_c1_g2_i6.p3	1297-968[-]			A0A288W7L4	Ovarian peritrophin	4.25918	6.20737e-20	.	.	.	.	.	.	.
TRINITY_DN46252_c0_g2_i2			A0A0P4W7J8	Uncharacterized protein	TRINITY_DN46252_c0_g2_i2.p1	1019-3[-]			A0A0P4W7J8	Uncharacterized protein	4.25743	2.53876e-19	.	.	.	.	.	.	.
TRINITY_DN46252_c0_g2_i2			A0A0P4W7J8	Uncharacterized protein	TRINITY_DN46252_c0_g2_i2.p2	537-58[-]					4.25743	2.53876e-19	.	.	.	.	.	.	.
TRINITY_DN46252_c0_g2_i2			A0A0P4W7J8	Uncharacterized protein	TRINITY_DN46252_c0_g2_i2.p3	3-452[+]					4.25743	2.53876e-19	.	.	.	.	.	.	.
TRINITY_DN46252_c0_g2_i2			A0A0P4W7J8	Uncharacterized protein	TRINITY_DN46252_c0_g2_i2.p4	1-444[+]					4.25743	2.53876e-19	.	.	ExpAA=37.83^PredHel=2^Topology=i13-35o50-72i	.	.	.	.
TRINITY_DN46252_c0_g2_i2			A0A0P4W7J8	Uncharacterized protein	TRINITY_DN46252_c0_g2_i2.p5	471-797[+]					4.25743	2.53876e-19	.	.	.	.	.	.	.
TRINITY_DN44137_c0_g1_i8	PTGR1_RABIT	Prostaglandin reductase 1 (PRG-1) (EC 1.3.1.-) (15-oxoprostaglandin 13-reductase) (EC 1.3.1.48) (ADRAB-F) (NADP-dependent leukotriene B4 12-hydroxydehydrogenase) (EC 1.3.1.74)	I1TLI6	Protaglandin reductase 1	TRINITY_DN44137_c0_g1_i8.p1	297-938[+]	PTGR1_RAT	Prostaglandin reductase 1 (PRG-1) (EC 1.3.1.-) (15-oxoprostaglandin 13-reductase) (EC 1.3.1.48) (Dithiolethione-inducible gene 1 protein) (D3T-inducible gene 1 protein) (DIG-1) (NADP-dependent leukotriene B4 12-hydroxydehydrogenase) (EC 1.3.1.74)	I1TLI6	Protaglandin reductase 1	4.2464	1.93064e-37	PF16884.4^ADH_N_2^N-terminal domain of oxidoreductase^5-101^E:9.5e-27`PF00107.25^ADH_zinc_N^Zinc-binding dehydrogenase^159-208^E:8.8e-14	.	.	COG2130^alcohol dehydrogenase	KEGG:rno:192227`KO:K13948	GO:0005737^cellular_component^cytoplasm`GO:0070062^cellular_component^extracellular exosome`GO:0036132^molecular_function^13-prostaglandin reductase activity`GO:0047522^molecular_function^15-oxoprostaglandin 13-oxidase activity`GO:0032440^molecular_function^2-alkenal reductase [NAD(P)] activity`GO:0097327^biological_process^response to antineoplastic agent	GO:0055114^biological_process^oxidation-reduction process
TRINITY_DN38033_c1_g1_i4	MGAT2_HUMAN	Alpha-1,6-mannosyl-glycoprotein 2-beta-N-acetylglucosaminyltransferase (EC 2.4.1.143) (Beta-1,2-N-acetylglucosaminyltransferase II) (GlcNAc-T II) (GNT-II) (Mannoside acetylglucosaminyltransferase 2) (N-glycosyl-oligosaccharide-glycoprotein N-acetylglucosaminyltransferase II)	A0A0P4VXM6	Uncharacterized protein	TRINITY_DN38033_c1_g1_i4.p1	1154-558[-]	MGAT2_HUMAN	Alpha-1,6-mannosyl-glycoprotein 2-beta-N-acetylglucosaminyltransferase (EC 2.4.1.143) (Beta-1,2-N-acetylglucosaminyltransferase II) (GlcNAc-T II) (GNT-II) (Mannoside acetylglucosaminyltransferase 2) (N-glycosyl-oligosaccharide-glycoprotein N-acetylglucosaminyltransferase II)	A0A0P4VXM6	Uncharacterized protein	4.23002	1.73568e-54	PF05060.13^MGAT2^N-acetylglucosaminyltransferase II (MGAT2)^2-192^E:7.4e-67	.	.	ENOG410XPYF^mannosyl (alpha-1,6-)-glycoprotein beta-1,2-N-acetylglucosaminyltransferase	KEGG:hsa:4247`KO:K00736	GO:0005794^cellular_component^Golgi apparatus`GO:0000139^cellular_component^Golgi membrane`GO:0005795^cellular_component^Golgi stack`GO:0016021^cellular_component^integral component of membrane`GO:0016020^cellular_component^membrane`GO:0008455^molecular_function^alpha-1,6-mannosylglycoprotein 2-beta-N-acetylglucosaminyltransferase activity`GO:0030246^molecular_function^carbohydrate binding`GO:000…	GO:0008455^molecular_function^alpha-1,6-mannosylglycoprotein 2-beta-N-acetylglucosaminyltransferase activity`GO:0009312^biological_process^oligosaccharide biosynthetic process`GO:0005795^cellular_component^Golgi stack`GO:0016021^cellular_component^integral component of membrane
TRINITY_DN38033_c1_g1_i4	MGAT2_HUMAN	Alpha-1,6-mannosyl-glycoprotein 2-beta-N-acetylglucosaminyltransferase (EC 2.4.1.143) (Beta-1,2-N-acetylglucosaminyltransferase II) (GlcNAc-T II) (GNT-II) (Mannoside acetylglucosaminyltransferase 2) (N-glycosyl-oligosaccharide-glycoprotein N-acetylglucosaminyltransferase II)	A0A0P4VXM6	Uncharacterized protein	TRINITY_DN38033_c1_g1_i4.p2	374-733[+]					4.23002	1.73568e-54	.	.	.	.	.	.	.
TRINITY_DN38033_c1_g1_i4	MGAT2_HUMAN	Alpha-1,6-mannosyl-glycoprotein 2-beta-N-acetylglucosaminyltransferase (EC 2.4.1.143) (Beta-1,2-N-acetylglucosaminyltransferase II) (GlcNAc-T II) (GNT-II) (Mannoside acetylglucosaminyltransferase 2) (N-glycosyl-oligosaccharide-glycoprotein N-acetylglucosaminyltransferase II)	A0A0P4VXM6	Uncharacterized protein	TRINITY_DN38033_c1_g1_i4.p3	320-3[-]					4.23002	1.73568e-54	.	.	.	.	.	.	.
TRINITY_DN40475_c0_g1_i2	ARHGP_HUMAN	Rho guanine nucleotide exchange factor 25 (Guanine nucleotide exchange factor GEFT) (Rac/Cdc42/Rho exchange factor GEFT) (RhoA/Rac/Cdc42 guanine nucleotide exchange factor GEFT) (p63RhoGEF)	A0A0P4WQD5	Uncharacterized protein	TRINITY_DN40475_c0_g1_i2.p1	3-3167[+]	PKH4B_HUMAN	Pleckstrin homology domain-containing family G member 4B (PH domain-containing family G member 4B)	A0A0P4WQD5	Uncharacterized protein	4.20324	1.92868e-43	PF00621.19^RhoGEF^RhoGEF domain^326-474^E:2.1e-06	.	.	ENOG410XSWY^pleckstrin homology domain containing, family G (with RhoGef domain) member	KEGG:hsa:153478	GO:0005089^molecular_function^Rho guanyl-nucleotide exchange factor activity`GO:0035023^biological_process^regulation of Rho protein signal transduction	GO:0005089^molecular_function^Rho guanyl-nucleotide exchange factor activity`GO:0035023^biological_process^regulation of Rho protein signal transduction
TRINITY_DN40475_c0_g1_i2	ARHGP_HUMAN	Rho guanine nucleotide exchange factor 25 (Guanine nucleotide exchange factor GEFT) (Rac/Cdc42/Rho exchange factor GEFT) (RhoA/Rac/Cdc42 guanine nucleotide exchange factor GEFT) (p63RhoGEF)	A0A0P4WQD5	Uncharacterized protein	TRINITY_DN40475_c0_g1_i2.p2	640-293[-]					4.20324	1.92868e-43	.	.	.	.	.	.	.
TRINITY_DN40411_c6_g1_i5	DNMBP_HUMAN	Dynamin-binding protein (Scaffold protein Tuba)	A0A0P4VZU7	Uncharacterized protein	TRINITY_DN40411_c6_g1_i5.p1	3000-4316[+]	DNMBP_HUMAN	Dynamin-binding protein (Scaffold protein Tuba)	A0A0P4VZU7	Uncharacterized protein	4.17413	5.81631e-23	PF14604.5^SH3_9^Variant SH3 domain^379-428^E:1.5e-11`PF00018.27^SH3_1^SH3 domain^379-424^E:2.6e-08`PF07653.16^SH3_2^Variant SH3 domain^382-430^E:4.1e-05	.	.	ENOG410XT9S^guanine nucleotide exchange factor	KEGG:hsa:23268`KO:K20705	GO:0030054^cellular_component^cell junction`GO:0005856^cellular_component^cytoskeleton`GO:0005795^cellular_component^Golgi stack`GO:0045202^cellular_component^synapse`GO:0005089^molecular_function^Rho guanyl-nucleotide exchange factor activity`GO:0043547^biological_process^positive regulation of GTPase activity`GO:0035023^biological_process^regulation of Rho protein signal transduction`GO:0007264…	GO:0005515^molecular_function^protein binding
TRINITY_DN40411_c6_g1_i5	DNMBP_HUMAN	Dynamin-binding protein (Scaffold protein Tuba)	A0A0P4VZU7	Uncharacterized protein	TRINITY_DN40411_c6_g1_i5.p2	987-2159[+]	DNMBP_HUMAN	Dynamin-binding protein (Scaffold protein Tuba)	A0A0P4VZU7	Uncharacterized protein	4.17413	5.81631e-23	PF00621.19^RhoGEF^RhoGEF domain^68-250^E:6.3e-29`PF03114.17^BAR^BAR domain^283-353^E:1.8e-07	.	.	ENOG410XT9S^guanine nucleotide exchange factor	KEGG:hsa:23268`KO:K20705	GO:0030054^cellular_component^cell junction`GO:0005856^cellular_component^cytoskeleton`GO:0005795^cellular_component^Golgi stack`GO:0045202^cellular_component^synapse`GO:0005089^molecular_function^Rho guanyl-nucleotide exchange factor activity`GO:0043547^biological_process^positive regulation of GTPase activity`GO:0035023^biological_process^regulation of Rho protein signal transduction`GO:0007264…	GO:0005089^molecular_function^Rho guanyl-nucleotide exchange factor activity`GO:0035023^biological_process^regulation of Rho protein signal transduction`GO:0005515^molecular_function^protein binding`GO:0005737^cellular_component^cytoplasm
TRINITY_DN40411_c6_g1_i5	DNMBP_HUMAN	Dynamin-binding protein (Scaffold protein Tuba)	A0A0P4VZU7	Uncharacterized protein	TRINITY_DN40411_c6_g1_i5.p3	4580-3798[-]					4.17413	5.81631e-23	.	.	ExpAA=62.23^PredHel=3^Topology=o15-37i39-61o141-163i	.	.	.	.
TRINITY_DN40411_c6_g1_i5	DNMBP_HUMAN	Dynamin-binding protein (Scaffold protein Tuba)	A0A0P4VZU7	Uncharacterized protein	TRINITY_DN40411_c6_g1_i5.p4	4581-3835[-]					4.17413	5.81631e-23	.	.	ExpAA=44.82^PredHel=2^Topology=o15-37i44-66o	.	.	.	.
TRINITY_DN40411_c6_g1_i5	DNMBP_HUMAN	Dynamin-binding protein (Scaffold protein Tuba)	A0A0P4VZU7	Uncharacterized protein	TRINITY_DN40411_c6_g1_i5.p5	2288-2881[+]					4.17413	5.81631e-23	.	.	.	.	.	.	.
TRINITY_DN40411_c6_g1_i5	DNMBP_HUMAN	Dynamin-binding protein (Scaffold protein Tuba)	A0A0P4VZU7	Uncharacterized protein	TRINITY_DN40411_c6_g1_i5.p6	1790-1197[-]					4.17413	5.81631e-23	.	.	.	.	.	.	.
TRINITY_DN40411_c6_g1_i5	DNMBP_HUMAN	Dynamin-binding protein (Scaffold protein Tuba)	A0A0P4VZU7	Uncharacterized protein	TRINITY_DN40411_c6_g1_i5.p7	358-2[-]					4.17413	5.81631e-23	.	sigP:1^27^0.671^YES	.	.	.	.	.
TRINITY_DN40411_c6_g1_i5	DNMBP_HUMAN	Dynamin-binding protein (Scaffold protein Tuba)	A0A0P4VZU7	Uncharacterized protein	TRINITY_DN40411_c6_g1_i5.p8	4579-4274[-]					4.17413	5.81631e-23	.	sigP:1^21^0.63^YES	ExpAA=33.67^PredHel=2^Topology=i7-26o46-68i	.	.	.	.
TRINITY_DN40812_c1_g2_i3	ACT_CRAGI	Actin	S5M4F4	Truncated actin-4	TRINITY_DN40812_c1_g2_i3.p1	3-737[+]			A0A0P6AJG3	Uncharacterized protein (Fragment)	4.16973	1.1332e-50	.	.	.	.	.	.	.
TRINITY_DN40812_c1_g2_i3	ACT_CRAGI	Actin	S5M4F4	Truncated actin-4	TRINITY_DN40812_c1_g2_i3.p2	737-3[-]	ACT_CRAGI	Actin	S5M4F4	Truncated actin-4	4.16973	1.1332e-50	PF00022.18^Actin^Actin^1-244^E:9.4e-86	.	.	.	KEGG:crg:105340469`KO:K05692	GO:0005737^cellular_component^cytoplasm`GO:0005856^cellular_component^cytoskeleton`GO:0005524^molecular_function^ATP binding	.
TRINITY_DN41713_c2_g1_i8	2AAA_HUMAN	Serine/threonine-protein phosphatase 2A 65 kDa regulatory subunit A alpha isoform (Medium tumor antigen-associated 61 kDa protein) (PP2A subunit A isoform PR65-alpha) (PP2A subunit A isoform R1-alpha)	A0A1P8D413	Serine/threonine-protein phosphatase 2A 65 kDa regulatory subunit A alpha isoform	TRINITY_DN41713_c2_g1_i8.p1	2091-262[-]	2AAA_HUMAN	Serine/threonine-protein phosphatase 2A 65 kDa regulatory subunit A alpha isoform (Medium tumor antigen-associated 61 kDa protein) (PP2A subunit A isoform PR65-alpha) (PP2A subunit A isoform R1-alpha)	A0A1P8D413	Serine/threonine-protein phosphatase 2A 65 kDa regulatory subunit A alpha isoform	4.15987	2.28664e-53	PF02985.21^HEAT^HEAT repeat^188-215^E:0.00023`PF13646.5^HEAT_2^HEAT repeats^195-282^E:8.1e-07`PF02985.21^HEAT^HEAT repeat^303-332^E:0.0019`PF13646.5^HEAT_2^HEAT repeats^386-486^E:2e-13`PF02985.21^HEAT^HEAT repeat^541-570^E:0.00091	.	.	ENOG410XQVI^(Regulatory) subunit	KEGG:hsa:5518`KO:K03456	GO:0000775^cellular_component^chromosome, centromeric region`GO:0005829^cellular_component^cytosol`GO:0030425^cellular_component^dendrite`GO:0070062^cellular_component^extracellular exosome`GO:0016328^cellular_component^lateral plasma membrane`GO:0016020^cellular_component^membrane`GO:0015630^cellular_component^microtubule cytoskeleton`GO:0005739^cellular_component^mitochondrion`GO:0005634^cellul…	GO:0005515^molecular_function^protein binding
TRINITY_DN41713_c2_g1_i8	2AAA_HUMAN	Serine/threonine-protein phosphatase 2A 65 kDa regulatory subunit A alpha isoform (Medium tumor antigen-associated 61 kDa protein) (PP2A subunit A isoform PR65-alpha) (PP2A subunit A isoform R1-alpha)	A0A1P8D413	Serine/threonine-protein phosphatase 2A 65 kDa regulatory subunit A alpha isoform	TRINITY_DN41713_c2_g1_i8.p2	848-1252[+]			A0A0P5INS3	Uncharacterized protein	4.15987	2.28664e-53	.	.	.	.	.	.	.
TRINITY_DN41713_c2_g1_i8	2AAA_HUMAN	Serine/threonine-protein phosphatase 2A 65 kDa regulatory subunit A alpha isoform (Medium tumor antigen-associated 61 kDa protein) (PP2A subunit A isoform PR65-alpha) (PP2A subunit A isoform R1-alpha)	A0A1P8D413	Serine/threonine-protein phosphatase 2A 65 kDa regulatory subunit A alpha isoform	TRINITY_DN41713_c2_g1_i8.p3	149-544[+]					4.15987	2.28664e-53	.	.	.	.	.	.	.
TRINITY_DN44138_c0_g1_i11	PCKG_DROME	Phosphoenolpyruvate carboxykinase [GTP] (PEPCK) (EC 4.1.1.32)	Q9NFY7	Phosphoenolpyruvate carboxykinase (EC 4.1.1.32)	TRINITY_DN44138_c0_g1_i11.p1	836-246[-]			A0A254TD76	Uncharacterized protein	4.15968	1.43429e-54	.	.	.	.	.	.	.
TRINITY_DN44138_c0_g1_i11	PCKG_DROME	Phosphoenolpyruvate carboxykinase [GTP] (PEPCK) (EC 4.1.1.32)	Q9NFY7	Phosphoenolpyruvate carboxykinase (EC 4.1.1.32)	TRINITY_DN44138_c0_g1_i11.p2	838-335[-]			A0A1B0BI50	Uncharacterized protein	4.15968	1.43429e-54	.	.	.	.	.	.	.
TRINITY_DN44138_c0_g1_i11	PCKG_DROME	Phosphoenolpyruvate carboxykinase [GTP] (PEPCK) (EC 4.1.1.32)	Q9NFY7	Phosphoenolpyruvate carboxykinase (EC 4.1.1.32)	TRINITY_DN44138_c0_g1_i11.p3	384-836[+]	PCKGC_RAT	Phosphoenolpyruvate carboxykinase, cytosolic [GTP] (PEPCK-C) (EC 4.1.1.32)	Q9NFY7	Phosphoenolpyruvate carboxykinase (EC 4.1.1.32)	4.15968	1.43429e-54	PF17297.1^PEPCK_N^Phosphoenolpyruvate carboxykinase N-terminal domain^1-147^E:1e-61	.	.	COG1274^Catalyzes the conversion of oxaloacetate (OAA) to phosphoenolpyruvate (PEP), the rate-limiting step in the metabolic pathway that produces glucose from lactate and other precursors derived from the citric acid cycle (By similarity)	KEGG:rno:362282`KO:K01596	GO:0005737^cellular_component^cytoplasm`GO:0005829^cellular_component^cytosol`GO:0070062^cellular_component^extracellular exosome`GO:0031406^molecular_function^carboxylic acid binding`GO:0019003^molecular_function^GDP binding`GO:0005525^molecular_function^GTP binding`GO:0000287^molecular_function^magnesium ion binding`GO:0030145^molecular_function^manganese ion binding`GO:0004550^molecular_functi…	GO:0004611^molecular_function^phosphoenolpyruvate carboxykinase activity`GO:0006094^biological_process^gluconeogenesis
TRINITY_DN44138_c0_g1_i11	PCKG_DROME	Phosphoenolpyruvate carboxykinase [GTP] (PEPCK) (EC 4.1.1.32)	Q9NFY7	Phosphoenolpyruvate carboxykinase (EC 4.1.1.32)	TRINITY_DN44138_c0_g1_i11.p4	1-312[+]					4.15968	1.43429e-54	.	.	.	.	.	.	.
TRINITY_DN43120_c2_g1_i1	CGT_HUMAN	2-hydroxyacylsphingosine 1-beta-galactosyltransferase (EC 2.4.1.47) (Ceramide UDP-galactosyltransferase) (Cerebroside synthase) (UDP-galactose-ceramide galactosyltransferase)	UPI00084A3D00		TRINITY_DN43120_c2_g1_i1.p1	1869-271[-]	CGT_HUMAN	2-hydroxyacylsphingosine 1-beta-galactosyltransferase (EC 2.4.1.47) (Ceramide UDP-galactosyltransferase) (Cerebroside synthase) (UDP-galactose-ceramide galactosyltransferase)	UPI00084A3D00		4.14984	7.59988e-48	PF00201.17^UDPGT^UDP-glucoronosyl and UDP-glucosyl transferase^20-503^E:2e-79`PF04101.15^Glyco_tran_28_C^Glycosyltransferase family 28 C-terminal domain^363-427^E:0.00018	sigP:1^16^0.878^YES	ExpAA=23.22^PredHel=1^Topology=o484-506i	COG1819^Transferase	KEGG:hsa:7368`KO:K04628	GO:0016021^cellular_component^integral component of membrane`GO:0043231^cellular_component^intracellular membrane-bounded organelle`GO:0005886^cellular_component^plasma membrane`GO:0015020^molecular_function^glucuronosyltransferase activity`GO:0047263^molecular_function^N-acylsphingosine galactosyltransferase activity`GO:0008489^molecular_function^UDP-galactose:glucosylceramide beta-1,4-galactosy…	GO:0016758^molecular_function^transferase activity, transferring hexosyl groups`GO:0008152^biological_process^metabolic process
TRINITY_DN43120_c2_g1_i1	CGT_HUMAN	2-hydroxyacylsphingosine 1-beta-galactosyltransferase (EC 2.4.1.47) (Ceramide UDP-galactosyltransferase) (Cerebroside synthase) (UDP-galactose-ceramide galactosyltransferase)	UPI00084A3D00		TRINITY_DN43120_c2_g1_i1.p2	1397-1969[+]					4.14984	7.59988e-48	.	.	ExpAA=18.44^PredHel=1^Topology=i172-189o	.	.	.	.
TRINITY_DN43120_c2_g1_i1	CGT_HUMAN	2-hydroxyacylsphingosine 1-beta-galactosyltransferase (EC 2.4.1.47) (Ceramide UDP-galactosyltransferase) (Cerebroside synthase) (UDP-galactose-ceramide galactosyltransferase)	UPI00084A3D00		TRINITY_DN43120_c2_g1_i1.p3	554-1120[+]			A0A182UJH9	Uncharacterized protein	4.14984	7.59988e-48	.	.	.	.	.	.	.
TRINITY_DN46719_c1_g2_i6					.	.					4.1482	4.87491e-30	.	.	.	.	.	.	.
TRINITY_DN38123_c0_g1_i1			D6BP34	Carcinin-like protein (Crustin 3)	TRINITY_DN38123_c0_g1_i1.p1	554-81[-]			D6BP34	Carcinin-like protein (Crustin 3)	4.13689	2.73025e-33	.	sigP:1^20^0.755^YES	.	.	.	.	.
TRINITY_DN38123_c0_g1_i1			D6BP34	Carcinin-like protein (Crustin 3)	TRINITY_DN38123_c0_g1_i1.p2	183-527[+]					4.13689	2.73025e-33	.	.	.	.	.	.	.
TRINITY_DN38123_c0_g1_i1			D6BP34	Carcinin-like protein (Crustin 3)	TRINITY_DN38123_c0_g1_i1.p3	400-86[-]					4.13689	2.73025e-33	.	.	.	.	.	.	.
TRINITY_DN47617_c7_g1_i1	BRC4_DROME	Broad-complex core protein isoform 6	UPI00084B4D89		TRINITY_DN47617_c7_g1_i1.p1	2697-4745[+]	BRC1_DROME	Broad-complex core protein isoforms 1/2/3/4/5	UPI00084B4D89		4.10077	2.69988e-36	PF13873.5^Myb_DNA-bind_5^Myb/SANT-like DNA-binding domain^3-78^E:1.2e-15`PF13837.5^Myb_DNA-bind_4^Myb/SANT-like DNA-binding domain^8-84^E:2e-06`PF00651.30^BTB^BTB/POZ domain^420-514^E:1.8e-20	.	.	ENOG410YRXI^BTB/POZ domain	.	GO:0005634^cellular_component^nucleus`GO:0003677^molecular_function^DNA binding`GO:0003700^molecular_function^DNA binding transcription factor activity`GO:0046872^molecular_function^metal ion binding`GO:0000977^molecular_function^RNA polymerase II regulatory region sequence-specific DNA binding`GO:0006914^biological_process^autophagy`GO:0008219^biological_process^cell death`GO:0071390^biological_…	GO:0005515^molecular_function^protein binding
TRINITY_DN47617_c7_g1_i1	BRC4_DROME	Broad-complex core protein isoform 6	UPI00084B4D89		TRINITY_DN47617_c7_g1_i1.p2	2000-489[-]	LOLAL_DROME	Longitudinals lacking protein-like (Lola-like protein) (Protein Batman)	UPI00084B4D89		4.10077	2.69988e-36	PF10545.8^MADF_DNA_bdg^Alcohol dehydrogenase transcription factor Myb/SANT-like^17-109^E:2.1e-14`PF00651.30^BTB^BTB/POZ domain^218-312^E:9.4e-20	.	.	ENOG4111H3T^BTB/POZ domain	KEGG:dme:Dmel_CG5738	GO:0000794^cellular_component^condensed nuclear chromosome`GO:0005634^cellular_component^nucleus`GO:0031519^cellular_component^PcG protein complex`GO:0005700^cellular_component^polytene chromosome`GO:0003677^molecular_function^DNA binding`GO:0031208^molecular_function^POZ domain binding`GO:0042803^molecular_function^protein homodimerization activity`GO:0006342^biological_process^chromatin silenci…	GO:0005515^molecular_function^protein binding
TRINITY_DN47617_c7_g1_i1	BRC4_DROME	Broad-complex core protein isoform 6	UPI00084B4D89		TRINITY_DN47617_c7_g1_i1.p3	3514-2978[-]					4.10077	2.69988e-36	.	.	.	.	.	.	.
TRINITY_DN47617_c7_g1_i1	BRC4_DROME	Broad-complex core protein isoform 6	UPI00084B4D89		TRINITY_DN47617_c7_g1_i1.p4	3975-3631[-]					4.10077	2.69988e-36	.	.	.	.	.	.	.
TRINITY_DN44831_c0_g1_i4	CYC_DANRE	Cytochrome c	U5LPH4	Cytochrome C	.	.					4.08595	1.8752e-44	.	.	.	COG3474^Electron carrier protein. The oxidized form of the cytochrome c heme group can accept an electron from the heme group of the cytochrome c1 subunit of cytochrome reductase. Cytochrome c then transfers this electron to the cytochrome oxidase complex, the final protein carrier in the mitochondrial electron-transport chain	KEGG:dre:415158`KO:K08738	GO:0005758^cellular_component^mitochondrial intermembrane space`GO:0070469^cellular_component^respiratory chain`GO:0009055^molecular_function^electron transfer activity`GO:0020037^molecular_function^heme binding`GO:0046872^molecular_function^metal ion binding`GO:0006123^biological_process^mitochondrial electron transport, cytochrome c to oxygen`GO:0006122^biological_process^mitochondrial electron…	.
TRINITY_DN38992_c1_g5_i4	BRC1_DROME	Broad-complex core protein isoforms 1/2/3/4/5	UPI00084A72DA		TRINITY_DN38992_c1_g5_i4.p1	2905-1913[-]	BRC1_DROME	Broad-complex core protein isoforms 1/2/3/4/5	UPI00084A72DA		4.07101	9.57951e-22	PF00651.30^BTB^BTB/POZ domain^32-129^E:1.2e-22	.	.	ENOG410YRXI^BTB/POZ domain	.	GO:0005634^cellular_component^nucleus`GO:0003677^molecular_function^DNA binding`GO:0003700^molecular_function^DNA binding transcription factor activity`GO:0046872^molecular_function^metal ion binding`GO:0000977^molecular_function^RNA polymerase II regulatory region sequence-specific DNA binding`GO:0006914^biological_process^autophagy`GO:0008219^biological_process^cell death`GO:0071390^biological_…	GO:0005515^molecular_function^protein binding
TRINITY_DN38992_c1_g5_i4	BRC1_DROME	Broad-complex core protein isoforms 1/2/3/4/5	UPI00084A72DA		TRINITY_DN38992_c1_g5_i4.p2	695-291[-]					4.07101	9.57951e-22	.	.	.	.	.	.	.
TRINITY_DN38992_c1_g5_i4	BRC1_DROME	Broad-complex core protein isoforms 1/2/3/4/5	UPI00084A72DA		TRINITY_DN38992_c1_g5_i4.p3	2271-2594[+]					4.07101	9.57951e-22	.	.	.	.	.	.	.
TRINITY_DN46350_c1_g3_i9	RS10_RAT	40S ribosomal protein S10	D3ZJY5	Ribosomal protein S10-like	TRINITY_DN46350_c1_g3_i9.p1	1-375[+]	RS10_RAT	40S ribosomal protein S10	D3ZJY5	Ribosomal protein S10-like	4.05699	1.30722e-21	PF03501.14^S10_plectin^Plectin/S10 domain^29-107^E:1.6e-36	.	.	COG5045^Ribosomal protein	KEGG:rno:100363439`KEGG:rno:81773`KO:K02947	GO:0022627^cellular_component^cytosolic small ribosomal subunit`GO:0070062^cellular_component^extracellular exosome`GO:0031012^cellular_component^extracellular matrix`GO:0005925^cellular_component^focal adhesion`GO:0016020^cellular_component^membrane`GO:0005730^cellular_component^nucleolus`GO:0003723^molecular_function^RNA binding`GO:0003735^molecular_function^structural constituent of ribosome`G…	.
TRINITY_DN38529_c1_g2_i1	CTRB1_LITVA	Chymotrypsin BI (EC 3.4.21.1)	Q00871	Chymotrypsin BI (EC 3.4.21.1)	TRINITY_DN38529_c1_g2_i1.p1	401-3[-]					4.05056	5.81661e-47	.	.	.	.	.	.	.
TRINITY_DN38529_c1_g2_i1	CTRB1_LITVA	Chymotrypsin BI (EC 3.4.21.1)	Q00871	Chymotrypsin BI (EC 3.4.21.1)	TRINITY_DN38529_c1_g2_i1.p2	3-401[+]	CTRB1_LITVA	Chymotrypsin BI (EC 3.4.21.1)	Q00871	Chymotrypsin BI (EC 3.4.21.1)	4.05056	5.81661e-47	.	.	.	.	.	GO:0005615^cellular_component^extracellular space`GO:0004252^molecular_function^serine-type endopeptidase activity`GO:0030574^biological_process^collagen catabolic process	.
TRINITY_DN41804_c1_g2_i3	NAAT1_DROMO	Sodium-dependent nutrient amino acid transporter 1	A0A0P4XYZ3	Transporter	TRINITY_DN41804_c1_g2_i3.p1	2208-988[-]	NAAT1_DROMO	Sodium-dependent nutrient amino acid transporter 1	A0A0N8A3A2	Transporter	4.04832	1.35136e-21	PF00209.17^SNF^Sodium:neurotransmitter symporter family^60-395^E:2.5e-123	.	ExpAA=144.47^PredHel=6^Topology=i93-115o146-168i230-248o268-290i302-324o339-361i	.	KEGG:dmo:Dmoj_GI11052`KO:K05038	GO:0005887^cellular_component^integral component of plasma membrane`GO:0042943^molecular_function^D-amino acid transmembrane transporter activity`GO:0015179^molecular_function^L-amino acid transmembrane transporter activity`GO:0005328^molecular_function^neurotransmitter:sodium symporter activity`GO:0015175^molecular_function^neutral amino acid transmembrane transporter activity`GO:0005283^molecul…	GO:0005328^molecular_function^neurotransmitter:sodium symporter activity`GO:0006836^biological_process^neurotransmitter transport`GO:0016021^cellular_component^integral component of membrane
TRINITY_DN41804_c1_g2_i3	NAAT1_DROMO	Sodium-dependent nutrient amino acid transporter 1	A0A0P4XYZ3	Transporter	TRINITY_DN41804_c1_g2_i3.p2	884-264[-]	NAAT1_DROPE	Sodium-dependent nutrient amino acid transporter 1	A0A226EIH1	Sodium-dependent nutrient amino acid transporter 1	4.04832	1.35136e-21	PF00209.17^SNF^Sodium:neurotransmitter symporter family^1-163^E:1.3e-31	.	ExpAA=104.18^PredHel=5^Topology=o5-22i35-57o62-84i104-126o146-168i	.	KEGG:dpe:Dper_GL14641`KO:K05038	GO:0005887^cellular_component^integral component of plasma membrane`GO:0042943^molecular_function^D-amino acid transmembrane transporter activity`GO:0015179^molecular_function^L-amino acid transmembrane transporter activity`GO:0005328^molecular_function^neurotransmitter:sodium symporter activity`GO:0015175^molecular_function^neutral amino acid transmembrane transporter activity`GO:0005283^molecul…	GO:0005328^molecular_function^neurotransmitter:sodium symporter activity`GO:0006836^biological_process^neurotransmitter transport`GO:0016021^cellular_component^integral component of membrane
TRINITY_DN47136_c0_g2_i4					TRINITY_DN47136_c0_g2_i4.p1	4452-1162[-]	NU214_MOUSE	Nuclear pore complex protein Nup214 (214 kDa nucleoporin) (Nucleoporin Nup214)	A0A1S3KCA1	nuclear pore complex protein Nup214-like isoform X2	4.03561	1.33747e-21	PF13634.5^Nucleoporin_FG^Nucleoporin FG repeat region^16-28^E:16000`PF13634.5^Nucleoporin_FG^Nucleoporin FG repeat region^131-228^E:17000`PF13634.5^Nucleoporin_FG^Nucleoporin FG repeat region^206-292^E:17000`PF13634.5^Nucleoporin_FG^Nucleoporin FG repeat region^307-383^E:17000`PF13634.5^Nucleoporin_FG^Nucleoporin FG repeat region^356-434^E:0.1`PF13634.5^Nucleoporin_FG^Nucleoporin FG repeat region…	.	.	ENOG410YBVS^nucleoporin 214kDa	KEGG:mmu:227720`KO:K14317	GO:1990876^cellular_component^cytoplasmic side of nuclear pore`GO:0005925^cellular_component^focal adhesion`GO:0043231^cellular_component^intracellular membrane-bounded organelle`GO:0044613^cellular_component^nuclear pore central transport channel`GO:0044615^cellular_component^nuclear pore nuclear basket`GO:0005634^cellular_component^nucleus`GO:0005049^molecular_function^nuclear export signal rec…	.
TRINITY_DN47136_c0_g2_i4					TRINITY_DN47136_c0_g2_i4.p2	2558-4336[+]					4.03561	1.33747e-21	.	.	.	.	.	.	.
TRINITY_DN47136_c0_g2_i4					TRINITY_DN47136_c0_g2_i4.p3	1082-1579[+]					4.03561	1.33747e-21	.	.	.	.	.	.	.
TRINITY_DN47136_c0_g2_i4					TRINITY_DN47136_c0_g2_i4.p4	4214-3876[-]					4.03561	1.33747e-21	.	.	ExpAA=27.08^PredHel=1^Topology=o20-42i	.	.	.	.
TRINITY_DN47136_c0_g2_i4					TRINITY_DN47136_c0_g2_i4.p5	1850-1551[-]					4.03561	1.33747e-21	.	.	ExpAA=24.56^PredHel=1^Topology=i42-64o	.	.	.	.
TRINITY_DN44317_c0_g1_i6	VMO1_CHICK	Vitelline membrane outer layer protein 1 (VMO-1) (VMO-I) (VMOI)	UPI00084BB922		TRINITY_DN44317_c0_g1_i6.p1	3-626[+]					4.01947	7.32662e-22	.	.	.	.	.	.	.
TRINITY_DN44317_c0_g1_i6	VMO1_CHICK	Vitelline membrane outer layer protein 1 (VMO-1) (VMO-I) (VMOI)	UPI00084BB922		TRINITY_DN44317_c0_g1_i6.p2	626-3[-]	VMO1_CHICK	Vitelline membrane outer layer protein 1 (VMO-1) (VMO-I) (VMOI)	UPI00084BB922		4.01947	7.32662e-22	PF03762.16^VOMI^Vitelline membrane outer layer protein I (VOMI)^51-206^E:2e-35	sigP:1^34^0.676^YES	.	ENOG4111VSS^vitelline membrane outer layer 1 homolog (chicken)	KEGG:gga:418974	GO:0005623^cellular_component^cell`GO:0005615^cellular_component^extracellular space	.
TRINITY_DN46305_c0_g2_i1					TRINITY_DN46305_c0_g2_i1.p1	174-1001[+]					4.0072	7.0037e-34	.	.	.	.	.	.	.
TRINITY_DN46305_c0_g2_i1					TRINITY_DN46305_c0_g2_i1.p2	994-266[-]					4.0072	7.0037e-34	.	.	.	.	.	.	.
TRINITY_DN46305_c0_g2_i1					TRINITY_DN46305_c0_g2_i1.p3	812-210[-]					4.0072	7.0037e-34	.	.	.	.	.	.	.
TRINITY_DN42432_c1_g3_i8	EST2C_MOUSE	Acylcarnitine hydrolase (ACH M1) (EC 3.1.1.28) (Carboxylesterase 2) (CES 2) (Peroxisome proliferator-inducible acylcarnitine hydrolase)	A0A1L5JHT6	Carboxylic ester hydrolase (EC 3.1.1.-)	TRINITY_DN42432_c1_g3_i8.p1	1879-122[-]	EST2C_MOUSE	Acylcarnitine hydrolase (ACH M1) (EC 3.1.1.28) (Carboxylesterase 2) (CES 2) (Peroxisome proliferator-inducible acylcarnitine hydrolase)	A0A1L5JHT6	Carboxylic ester hydrolase (EC 3.1.1.-)	3.99497	4.84826e-67	PF00135.27^COesterase^Carboxylesterase family^39-563^E:1.1e-140`PF07859.12^Abhydrolase_3^alpha/beta hydrolase fold^141-269^E:7.7e-09	.	.	COG2272^Carboxylesterase	KEGG:mmu:234671`KO:K03927	GO:0005783^cellular_component^endoplasmic reticulum`GO:0043231^cellular_component^intracellular membrane-bounded organelle`GO:0047619^molecular_function^acylcarnitine hydrolase activity	GO:0016787^molecular_function^hydrolase activity`GO:0008152^biological_process^metabolic process
TRINITY_DN42432_c1_g3_i8	EST2C_MOUSE	Acylcarnitine hydrolase (ACH M1) (EC 3.1.1.28) (Carboxylesterase 2) (CES 2) (Peroxisome proliferator-inducible acylcarnitine hydrolase)	A0A1L5JHT6	Carboxylic ester hydrolase (EC 3.1.1.-)	TRINITY_DN42432_c1_g3_i8.p2	825-1412[+]			A0A1N0GCX3	Uncharacterized protein	3.99497	4.84826e-67	.	.	.	.	.	.	.
TRINITY_DN46192_c1_g2_i5					.	.					3.99417	1.1996e-59	.	.	.	.	.	.	.
TRINITY_DN46755_c1_g1_i6	ACT2_DROME	Actin-42A	A0A1I8A185	Uncharacterized protein	TRINITY_DN46755_c1_g1_i6.p1	478-2[-]	ACT2_ONCVO	Actin-2	A0A0M3IPA3	Uncharacterized protein	3.99252	1.968e-40	PF00022.18^Actin^Actin^23-62^E:9.5e-13	.	.	.	.	GO:0005737^cellular_component^cytoplasm`GO:0005856^cellular_component^cytoskeleton`GO:0005524^molecular_function^ATP binding	.
TRINITY_DN46538_c2_g2_i7			UPI00084AF93B		TRINITY_DN46538_c2_g2_i7.p1	223-654[+]			UPI00084AF93B		3.98695	9.43144e-20	.	sigP:1^19^0.898^YES	.	.	.	.	.
TRINITY_DN46538_c2_g2_i7			UPI00084AF93B		TRINITY_DN46538_c2_g2_i7.p2	371-676[+]					3.98695	9.43144e-20	.	.	.	.	.	.	.
TRINITY_DN40616_c2_g1_i3					.	.					3.97843	1.07962e-28	.	.	.	.	.	.	.
TRINITY_DN46254_c1_g1_i7	CLC4G_HUMAN	C-type lectin domain family 4 member G (Liver and lymph node sinusoidal endothelial cell C-type lectin) (LSECtin)	I6ZAC4	C-type lectin-like protein	TRINITY_DN46254_c1_g1_i7.p1	194-1318[+]	CD209_PANTR	CD209 antigen (Dendritic cell-specific ICAM-3-grabbing non-integrin 1) (DC-SIGN1) (CD antigen CD209)	I6ZAC4	C-type lectin-like protein	3.92963	3.0988e-34	PF00059.20^Lectin_C^Lectin C-type domain^256-371^E:1.4e-08	sigP:1^23^0.853^YES	.	ENOG410XPJ1^c-type lectin domain family	KEGG:ptr:450160`KO:K06563	GO:0016021^cellular_component^integral component of membrane`GO:0005537^molecular_function^mannose binding`GO:0046872^molecular_function^metal ion binding`GO:0002250^biological_process^adaptive immune response`GO:0007155^biological_process^cell adhesion`GO:0006897^biological_process^endocytosis`GO:0045087^biological_process^innate immune response	.
TRINITY_DN46254_c1_g1_i7	CLC4G_HUMAN	C-type lectin domain family 4 member G (Liver and lymph node sinusoidal endothelial cell C-type lectin) (LSECtin)	I6ZAC4	C-type lectin-like protein	TRINITY_DN46254_c1_g1_i7.p2	567-181[-]					3.92963	3.0988e-34	.	sigP:1^20^0.724^YES	.	.	.	.	.
TRINITY_DN46254_c1_g1_i7	CLC4G_HUMAN	C-type lectin domain family 4 member G (Liver and lymph node sinusoidal endothelial cell C-type lectin) (LSECtin)	I6ZAC4	C-type lectin-like protein	TRINITY_DN46254_c1_g1_i7.p3	1240-887[-]					3.92963	3.0988e-34	.	.	.	.	.	.	.
TRINITY_DN44116_c0_g1_i2	AP2B1_RAT	AP-2 complex subunit beta (AP105B) (Adaptor protein complex AP-2 subunit beta) (Adaptor-related protein complex 2 subunit beta) (Beta-2-adaptin) (Beta-adaptin) (Clathrin assembly protein complex 2 beta large chain) (Plasma membrane adaptor HA2/AP2 adaptin beta subunit)	UPI00084AD617		TRINITY_DN44116_c0_g1_i2.p1	87-2906[+]	AP2B1_RAT	AP-2 complex subunit beta (AP105B) (Adaptor protein complex AP-2 subunit beta) (Adaptor-related protein complex 2 subunit beta) (Beta-2-adaptin) (Beta-adaptin) (Clathrin assembly protein complex 2 beta large chain) (Plasma membrane adaptor HA2/AP2 adaptin beta subunit)	A0A0A9Y0B4	AP complex subunit beta	3.88668	1.33449e-35	PF01602.19^Adaptin_N^Adaptin N terminal region^15-533^E:3.7e-162`PF12717.6^Cnd1^non-SMC mitotic condensation complex subunit 1^101-266^E:2.9e-65`PF13646.5^HEAT_2^HEAT repeats^124-199^E:2.7e-08`PF02985.21^HEAT^HEAT repeat^124-148^E:0.0026`PF12765.6^Cohesin_HEAT^HEAT repeat associated with sister chromatid cohesion^144-176^E:1.3`PF12719.6^Cnd3^Nuclear condensing complex subunits, C-term domain^364-…	.	.	COG5096^The coatomer is a cytosolic protein complex that binds to dilysine motifs and reversibly associates with Golgi non- clathrin-coated vesicles, which further mediate biosynthetic protein transport from the ER, via the Golgi up to the trans Golgi network. Coatomer complex is required for budding from Golgi membranes, and is essential for the retrograde Golgi-to-ER transport of dilysine-tagge…	KEGG:rno:140670`KO:K11825	GO:0030122^cellular_component^AP-2 adaptor complex`GO:0030119^cellular_component^AP-type membrane coat adaptor complex`GO:0005623^cellular_component^cell`GO:0030118^cellular_component^clathrin coat`GO:0016020^cellular_component^membrane`GO:0005802^cellular_component^trans-Golgi network`GO:0030276^molecular_function^clathrin binding`GO:0035904^biological_process^aorta development`GO:0003279^biolog…	GO:0006886^biological_process^intracellular protein transport`GO:0016192^biological_process^vesicle-mediated transport`GO:0030117^cellular_component^membrane coat`GO:0005515^molecular_function^protein binding`GO:0030131^cellular_component^clathrin adaptor complex
TRINITY_DN44116_c0_g1_i2	AP2B1_RAT	AP-2 complex subunit beta (AP105B) (Adaptor protein complex AP-2 subunit beta) (Adaptor-related protein complex 2 subunit beta) (Beta-2-adaptin) (Beta-adaptin) (Clathrin assembly protein complex 2 beta large chain) (Plasma membrane adaptor HA2/AP2 adaptin beta subunit)	UPI00084AD617		TRINITY_DN44116_c0_g1_i2.p2	5338-3800[-]	FXRD1_XENLA	FAD-dependent oxidoreductase domain-containing protein 1 (EC 1.-.-.-)	A0A0P4W7N8	Uncharacterized protein	3.88668	1.33449e-35	PF01266.23^DAO^FAD dependent oxidoreductase^102-480^E:4.5e-50	.	.	.	KEGG:xla:446896`KO:K18166	GO:0016021^cellular_component^integral component of membrane`GO:0005743^cellular_component^mitochondrial inner membrane`GO:0005747^cellular_component^mitochondrial respiratory chain complex I`GO:0016491^molecular_function^oxidoreductase activity`GO:0032981^biological_process^mitochondrial respiratory chain complex I assembly	GO:0016491^molecular_function^oxidoreductase activity`GO:0055114^biological_process^oxidation-reduction process
TRINITY_DN44116_c0_g1_i2	AP2B1_RAT	AP-2 complex subunit beta (AP105B) (Adaptor protein complex AP-2 subunit beta) (Adaptor-related protein complex 2 subunit beta) (Beta-2-adaptin) (Beta-adaptin) (Clathrin assembly protein complex 2 beta large chain) (Plasma membrane adaptor HA2/AP2 adaptin beta subunit)	UPI00084AD617		TRINITY_DN44116_c0_g1_i2.p3	2419-2003[-]			A0A195CA05	Uncharacterized protein (Fragment)	3.88668	1.33449e-35	.	.	.	.	.	.	.
TRINITY_DN44116_c0_g1_i2	AP2B1_RAT	AP-2 complex subunit beta (AP105B) (Adaptor protein complex AP-2 subunit beta) (Adaptor-related protein complex 2 subunit beta) (Beta-2-adaptin) (Beta-adaptin) (Clathrin assembly protein complex 2 beta large chain) (Plasma membrane adaptor HA2/AP2 adaptin beta subunit)	UPI00084AD617		TRINITY_DN44116_c0_g1_i2.p4	4308-4703[+]					3.88668	1.33449e-35	.	.	.	.	.	.	.
TRINITY_DN44116_c0_g1_i2	AP2B1_RAT	AP-2 complex subunit beta (AP105B) (Adaptor protein complex AP-2 subunit beta) (Adaptor-related protein complex 2 subunit beta) (Beta-2-adaptin) (Beta-adaptin) (Clathrin assembly protein complex 2 beta large chain) (Plasma membrane adaptor HA2/AP2 adaptin beta subunit)	UPI00084AD617		TRINITY_DN44116_c0_g1_i2.p5	4290-3958[-]					3.88668	1.33449e-35	.	.	.	.	.	.	.
TRINITY_DN39663_c1_g2_i5			Q8WRP5	Crustin P (Putative antimicrobial peptide)	TRINITY_DN39663_c1_g2_i5.p1	728-210[-]			Q8WRP5	Crustin P (Putative antimicrobial peptide)	3.88047	2.67937e-43	PF00095.20^WAP^WAP-type (Whey Acidic Protein) 'four-disulfide core'^119-163^E:3.8e-05	.	ExpAA=44.42^PredHel=2^Topology=i12-34o60-82i	.	.	.	GO:0030414^molecular_function^peptidase inhibitor activity`GO:0005576^cellular_component^extracellular region
TRINITY_DN39663_c1_g2_i5			Q8WRP5	Crustin P (Putative antimicrobial peptide)	TRINITY_DN39663_c1_g2_i5.p2	158-664[+]					3.88047	2.67937e-43	.	.	.	.	.	.	.
TRINITY_DN39663_c1_g2_i5			Q8WRP5	Crustin P (Putative antimicrobial peptide)	TRINITY_DN39663_c1_g2_i5.p3	729-286[-]					3.88047	2.67937e-43	.	.	.	.	.	.	.
TRINITY_DN37517_c0_g1_i5					TRINITY_DN37517_c0_g1_i5.p1	213-704[+]					3.87463	3.63592e-31	.	sigP:1^20^0.626^YES	.	.	.	.	.
TRINITY_DN47123_c1_g1_i7					TRINITY_DN47123_c1_g1_i7.p1	2682-2251[-]			A0A0P4WB10	Uncharacterized protein	3.86317	3.74094e-19	.	.	.	.	.	.	.
TRINITY_DN47123_c1_g1_i7					TRINITY_DN47123_c1_g1_i7.p2	1133-789[-]					3.86317	3.74094e-19	.	.	.	.	.	.	.
TRINITY_DN46008_c1_g1_i7	PTER_BOVIN	Phosphotriesterase-related protein (EC 3.1.-.-) (Parathion hydrolase-related protein)	A0A0N7ZCM4	Uncharacterized protein	TRINITY_DN46008_c1_g1_i7.p1	218-1270[+]	PTER_BOVIN	Phosphotriesterase-related protein (EC 3.1.-.-) (Parathion hydrolase-related protein)	A0A0N7ZCM4	Uncharacterized protein	3.8614	1.0641e-33	PF02126.17^PTE^Phosphotriesterase family^12-347^E:1.2e-89	.	.	COG1735^phosphotriesterase-related protein	KEGG:bta:782020`KO:K07048	GO:0016788^molecular_function^hydrolase activity, acting on ester bonds`GO:0008270^molecular_function^zinc ion binding`GO:0009056^biological_process^catabolic process`GO:0030855^biological_process^epithelial cell differentiation	GO:0008270^molecular_function^zinc ion binding`GO:0009056^biological_process^catabolic process
TRINITY_DN44600_c0_g1_i7	HCYA_PANIN	Hemocyanin A chain	Q8MUH8	Hemocyanin	TRINITY_DN44600_c0_g1_i7.p1	2336-177[-]			A0A2A3E0J1	Uncharacterized protein	3.85858	4.12608e-34	.	.	.	.	.	.	.
TRINITY_DN44600_c0_g1_i7	HCYA_PANIN	Hemocyanin A chain	Q8MUH8	Hemocyanin	TRINITY_DN44600_c0_g1_i7.p2	357-2360[+]	HCYA_PANIN	Hemocyanin A chain	Q8MUH8	Hemocyanin	3.85858	4.12608e-34	PF03722.13^Hemocyanin_N^Hemocyanin, all-alpha domain^23-146^E:1.5e-23`PF00372.18^Hemocyanin_M^Hemocyanin, copper containing domain^152-404^E:1.2e-72`PF00264.19^Tyrosinase^Common central domain of tyrosinase^351-406^E:1.8e-05`PF03723.13^Hemocyanin_C^Hemocyanin, ig-like domain^413-661^E:3.6e-67	sigP:1^17^0.788^YES	.	.	.	GO:0005615^cellular_component^extracellular space`GO:0046872^molecular_function^metal ion binding`GO:0016491^molecular_function^oxidoreductase activity`GO:0005344^molecular_function^oxygen carrier activity	GO:0016491^molecular_function^oxidoreductase activity`GO:0008152^biological_process^metabolic process
TRINITY_DN44600_c0_g1_i7	HCYA_PANIN	Hemocyanin A chain	Q8MUH8	Hemocyanin	TRINITY_DN44600_c0_g1_i7.p3	733-2[-]					3.85858	4.12608e-34	.	.	.	.	.	.	.
TRINITY_DN44600_c0_g1_i7	HCYA_PANIN	Hemocyanin A chain	Q8MUH8	Hemocyanin	TRINITY_DN44600_c0_g1_i7.p4	2329-1841[-]					3.85858	4.12608e-34	.	.	.	.	.	.	.
TRINITY_DN44600_c0_g1_i7	HCYA_PANIN	Hemocyanin A chain	Q8MUH8	Hemocyanin	TRINITY_DN44600_c0_g1_i7.p5	1150-815[-]					3.85858	4.12608e-34	.	.	.	.	.	.	.
TRINITY_DN47665_c4_g1_i3			A0A0P4VSU0	Uncharacterized protein	TRINITY_DN47665_c4_g1_i3.p1	3-524[+]	SNED1_RAT	Sushi, nidogen and EGF-like domain-containing protein 1 (Insulin-responsive sequence DNA-binding protein 1) (IRE-BP1)	A0A0P4VSU0	Uncharacterized protein	3.85551	2.66325e-29	PF00041.20^fn3^Fibronectin type III domain^53-124^E:8.6e-08	.	.	ENOG410ZK2K^sushi, nidogen and EGF-like domains 1	.	GO:0070062^cellular_component^extracellular exosome`GO:0005509^molecular_function^calcium ion binding`GO:0007160^biological_process^cell-matrix adhesion	GO:0005515^molecular_function^protein binding
TRINITY_DN47665_c4_g1_i3			A0A0P4VSU0	Uncharacterized protein	TRINITY_DN47665_c4_g1_i3.p2	524-102[-]					3.85551	2.66325e-29	.	.	.	.	.	.	.
TRINITY_DN47361_c0_g2_i7	F16P1_RABIT	Fructose-1,6-bisphosphatase 1 (FBPase 1) (EC 3.1.3.11) (D-fructose-1,6-bisphosphate 1-phosphohydrolase 1) (Liver FBPase)	E2S087	Fructose 1,6-bisphosphatase (EC 3.1.3.11)	TRINITY_DN47361_c0_g2_i7.p1	114-1115[+]	F16P1_RABIT	Fructose-1,6-bisphosphatase 1 (FBPase 1) (EC 3.1.3.11) (D-fructose-1,6-bisphosphate 1-phosphohydrolase 1) (Liver FBPase)	E2S087	Fructose 1,6-bisphosphatase (EC 3.1.3.11)	3.84304	3.27849e-38	PF00316.19^FBPase^Fructose-1-6-bisphosphatase, N-terminal domain^13-199^E:1.9e-75	.	.	.	.	GO:0005737^cellular_component^cytoplasm`GO:0005829^cellular_component^cytosol`GO:0016208^molecular_function^AMP binding`GO:0042132^molecular_function^fructose 1,6-bisphosphate 1-phosphatase activity`GO:0046872^molecular_function^metal ion binding`GO:0048029^molecular_function^monosaccharide binding`GO:0035690^biological_process^cellular response to drug`GO:0071286^biological_process^cellular resp…	.
TRINITY_DN46067_c0_g3_i2			UPI0009F27BD1		TRINITY_DN46067_c0_g3_i2.p1	68-517[+]			UPI0009F27BD1		3.83631	5.11823e-27	.	sigP:1^20^0.762^YES	.	.	.	.	.
TRINITY_DN46067_c0_g3_i2			UPI0009F27BD1		TRINITY_DN46067_c0_g3_i2.p2	526-92[-]					3.83631	5.11823e-27	.	sigP:1^25^0.525^YES	ExpAA=20.60^PredHel=1^Topology=o10-32i	.	.	.	.
TRINITY_DN45058_c1_g1_i1	RHG20_HUMAN	Rho GTPase-activating protein 20 (Rho-type GTPase-activating protein 20)	A0A0N7ZBW9	Uncharacterized protein	TRINITY_DN45058_c1_g1_i1.p1	830-2320[+]	RHG20_HUMAN	Rho GTPase-activating protein 20 (Rho-type GTPase-activating protein 20)	A0A0N7ZBW9	Uncharacterized protein	3.80713	2.42301e-21	PF00620.26^RhoGAP^RhoGAP domain^57-199^E:3.2e-25	.	.	ENOG410YV4E^activating protein	KEGG:hsa:57569`KO:K20641	GO:0005829^cellular_component^cytosol`GO:0005096^molecular_function^GTPase activator activity`GO:0051056^biological_process^regulation of small GTPase mediated signal transduction`GO:0007165^biological_process^signal transduction	GO:0007165^biological_process^signal transduction
TRINITY_DN45058_c1_g1_i1	RHG20_HUMAN	Rho GTPase-activating protein 20 (Rho-type GTPase-activating protein 20)	A0A0N7ZBW9	Uncharacterized protein	TRINITY_DN45058_c1_g1_i1.p2	1281-925[-]					3.80713	2.42301e-21	.	.	.	.	.	.	.
TRINITY_DN45058_c1_g1_i1	RHG20_HUMAN	Rho GTPase-activating protein 20 (Rho-type GTPase-activating protein 20)	A0A0N7ZBW9	Uncharacterized protein	TRINITY_DN45058_c1_g1_i1.p3	687-373[-]					3.80713	2.42301e-21	.	.	ExpAA=36.95^PredHel=2^Topology=i2-24o39-58i	.	.	.	.
TRINITY_DN42578_c0_g1_i5	PERC_DROME	Chorion peroxidase (EC 1.11.1.7) (Peroxinectin-related protein) (Dpxt)	A0A0P4WN25	Uncharacterized protein	TRINITY_DN42578_c0_g1_i5.p1	2-2095[+]	PERC_DROME	Chorion peroxidase (EC 1.11.1.7) (Peroxinectin-related protein) (Dpxt)	A0A0P4WN25	Uncharacterized protein	3.80189	1.97469e-20	PF03098.14^An_peroxidase^Animal haem peroxidase^127-664^E:1.6e-207	.	.	ENOG410XPZ3^prostaglandin G H synthase and cyclooxygenase	KEGG:dme:Dmel_CG7660	GO:0005615^cellular_component^extracellular space`GO:0020037^molecular_function^heme binding`GO:0046872^molecular_function^metal ion binding`GO:0004601^molecular_function^peroxidase activity`GO:0004666^molecular_function^prostaglandin-endoperoxide synthase activity`GO:0007304^biological_process^chorion-containing eggshell formation`GO:0007306^biological_process^eggshell chorion assembly`GO:004274…	.
TRINITY_DN42578_c0_g1_i5	PERC_DROME	Chorion peroxidase (EC 1.11.1.7) (Peroxinectin-related protein) (Dpxt)	A0A0P4WN25	Uncharacterized protein	TRINITY_DN42578_c0_g1_i5.p2	2215-1064[-]					3.80189	1.97469e-20	.	.	.	.	.	.	.
TRINITY_DN42578_c0_g1_i5	PERC_DROME	Chorion peroxidase (EC 1.11.1.7) (Peroxinectin-related protein) (Dpxt)	A0A0P4WN25	Uncharacterized protein	TRINITY_DN42578_c0_g1_i5.p3	1-477[+]					3.80189	1.97469e-20	.	.	.	.	.	.	.
TRINITY_DN42578_c0_g1_i5	PERC_DROME	Chorion peroxidase (EC 1.11.1.7) (Peroxinectin-related protein) (Dpxt)	A0A0P4WN25	Uncharacterized protein	TRINITY_DN42578_c0_g1_i5.p4	475-2[-]					3.80189	1.97469e-20	.	.	.	.	.	.	.
TRINITY_DN42578_c0_g1_i5	PERC_DROME	Chorion peroxidase (EC 1.11.1.7) (Peroxinectin-related protein) (Dpxt)	A0A0P4WN25	Uncharacterized protein	TRINITY_DN42578_c0_g1_i5.p5	2214-1915[-]					3.80189	1.97469e-20	.	.	.	.	.	.	.
TRINITY_DN46019_c1_g1_i5					TRINITY_DN46019_c1_g1_i5.p1	441-1[-]					3.80051	4.84817e-43	.	.	ExpAA=65.40^PredHel=3^Topology=o15-37i87-109o124-146i	.	.	.	.
TRINITY_DN46534_c3_g3_i3					.	.					3.79894	5.50502e-34	.	.	.	.	.	.	.
TRINITY_DN35137_c0_g2_i1			A0A0P6ANF7	Uncharacterized protein (Fragment)	.	.					3.78731	1.97787e-21	.	.	.	.	.	.	.
TRINITY_DN41094_c2_g2_i12	AKP13_MOUSE	A-kinase anchor protein 13 (AKAP-13) (AKAP-Lbc)	A0A0P4WDF2	Uncharacterized protein	TRINITY_DN41094_c2_g2_i12.p1	7251-2575[-]	AKP13_MOUSE	A-kinase anchor protein 13 (AKAP-13) (AKAP-Lbc)	A0A0P4WDF2	Uncharacterized protein	3.78459	2.3638e-23	PF00621.19^RhoGEF^RhoGEF domain^619-801^E:9.4e-31	.	.	COG5422^guanine nucleotide exchange factor	KEGG:mmu:75547`KO:K16529	GO:0005938^cellular_component^cell cortex`GO:0030864^cellular_component^cortical actin cytoskeleton`GO:0005829^cellular_component^cytosol`GO:0016020^cellular_component^membrane`GO:0005634^cellular_component^nucleus`GO:0048471^cellular_component^perinuclear region of cytoplasm`GO:0004691^molecular_function^cAMP-dependent protein kinase activity`GO:0005078^molecular_function^MAP-kinase scaffold act…	GO:0005089^molecular_function^Rho guanyl-nucleotide exchange factor activity`GO:0035023^biological_process^regulation of Rho protein signal transduction
TRINITY_DN41094_c2_g2_i12	AKP13_MOUSE	A-kinase anchor protein 13 (AKAP-13) (AKAP-Lbc)	A0A0P4WDF2	Uncharacterized protein	TRINITY_DN41094_c2_g2_i12.p2	6476-5943[-]					3.78459	2.3638e-23	.	.	.	.	.	.	.
TRINITY_DN41094_c2_g2_i12	AKP13_MOUSE	A-kinase anchor protein 13 (AKAP-13) (AKAP-Lbc)	A0A0P4WDF2	Uncharacterized protein	TRINITY_DN41094_c2_g2_i12.p3	5396-5776[+]					3.78459	2.3638e-23	.	.	.	.	.	.	.
TRINITY_DN41094_c2_g2_i12	AKP13_MOUSE	A-kinase anchor protein 13 (AKAP-13) (AKAP-Lbc)	A0A0P4WDF2	Uncharacterized protein	TRINITY_DN41094_c2_g2_i12.p4	7145-7474[+]					3.78459	2.3638e-23	.	.	.	.	.	.	.
TRINITY_DN41094_c2_g2_i12	AKP13_MOUSE	A-kinase anchor protein 13 (AKAP-13) (AKAP-Lbc)	A0A0P4WDF2	Uncharacterized protein	TRINITY_DN41094_c2_g2_i12.p5	6340-6657[+]					3.78459	2.3638e-23	.	.	ExpAA=37.48^PredHel=2^Topology=i12-34o66-88i	.	.	.	.
TRINITY_DN45155_c0_g2_i13	MTHSD_BOVIN	Methenyltetrahydrofolate synthase domain-containing protein	UPI00084A85AF		TRINITY_DN45155_c0_g2_i13.p1	78-1853[+]	MTHSD_BOVIN	Methenyltetrahydrofolate synthase domain-containing protein	UPI00084A85AF		3.78115	1.73972e-22	PF01812.19^5-FTHF_cyc-lig^5-formyltetrahydrofolate cyclo-ligase family^18-216^E:3.6e-33	.	.	COG0212^5-formyltetrahydrofolate cyclo-ligase	KEGG:bta:509897	GO:0005737^cellular_component^cytoplasm`GO:0003723^molecular_function^RNA binding`GO:0008298^biological_process^intracellular mRNA localization	.
TRINITY_DN45155_c0_g2_i13	MTHSD_BOVIN	Methenyltetrahydrofolate synthase domain-containing protein	UPI00084A85AF		TRINITY_DN45155_c0_g2_i13.p2	6977-6513[-]			D2H9Q1	Uncharacterized protein (Fragment)	3.78115	1.73972e-22	.	.	.	.	.	.	.
TRINITY_DN45155_c0_g2_i13	MTHSD_BOVIN	Methenyltetrahydrofolate synthase domain-containing protein	UPI00084A85AF		TRINITY_DN45155_c0_g2_i13.p3	1459-1025[-]					3.78115	1.73972e-22	.	sigP:1^19^0.718^YES	ExpAA=36.38^PredHel=2^Topology=o4-23i119-141o	.	.	.	.
TRINITY_DN45155_c0_g2_i13	MTHSD_BOVIN	Methenyltetrahydrofolate synthase domain-containing protein	UPI00084A85AF		TRINITY_DN45155_c0_g2_i13.p4	6493-6903[+]			A0A093GN79	Uncharacterized protein (Fragment)	3.78115	1.73972e-22	.	.	ExpAA=82.68^PredHel=4^Topology=o10-32i52-74o79-101i108-130o	.	.	.	.
TRINITY_DN45155_c0_g2_i13	MTHSD_BOVIN	Methenyltetrahydrofolate synthase domain-containing protein	UPI00084A85AF		TRINITY_DN45155_c0_g2_i13.p5	715-308[-]					3.78115	1.73972e-22	.	.	.	.	.	.	.
TRINITY_DN45155_c0_g2_i13	MTHSD_BOVIN	Methenyltetrahydrofolate synthase domain-containing protein	UPI00084A85AF		TRINITY_DN45155_c0_g2_i13.p6	1438-1827[+]					3.78115	1.73972e-22	.	.	.	.	.	.	.
TRINITY_DN45155_c0_g2_i13	MTHSD_BOVIN	Methenyltetrahydrofolate synthase domain-containing protein	UPI00084A85AF		TRINITY_DN45155_c0_g2_i13.p7	6620-7009[+]			E2C3S1	Uncharacterized protein (Fragment)	3.78115	1.73972e-22	.	sigP:1^32^0.574^YES	ExpAA=52.24^PredHel=2^Topology=i7-29o49-71i	.	.	.	.
TRINITY_DN45155_c0_g2_i13	MTHSD_BOVIN	Methenyltetrahydrofolate synthase domain-containing protein	UPI00084A85AF		TRINITY_DN45155_c0_g2_i13.p8	6919-6551[-]			A0A091KIN0	Uncharacterized protein (Fragment)	3.78115	1.73972e-22	.	.	.	.	.	.	.
TRINITY_DN45155_c0_g2_i13	MTHSD_BOVIN	Methenyltetrahydrofolate synthase domain-containing protein	UPI00084A85AF		TRINITY_DN45155_c0_g2_i13.p9	1916-1548[-]					3.78115	1.73972e-22	.	.	ExpAA=23.23^PredHel=1^Topology=i25-47o	.	.	.	.
TRINITY_DN45155_c0_g2_i13	MTHSD_BOVIN	Methenyltetrahydrofolate synthase domain-containing protein	UPI00084A85AF		TRINITY_DN45155_c0_g2_i13.p10	6648-7013[+]			E2C3S1	Uncharacterized protein (Fragment)	3.78115	1.73972e-22	.	sigP:1^23^0.755^YES	ExpAA=72.25^PredHel=3^Topology=i7-29o39-61i82-104o	.	.	.	.
TRINITY_DN36882_c0_g1_i1					TRINITY_DN36882_c0_g1_i1.p1	87-569[+]					3.76505	2.21708e-45	.	.	ExpAA=51.37^PredHel=2^Topology=i52-74o78-95i	.	.	.	.
TRINITY_DN41279_c0_g2_i1					TRINITY_DN41279_c0_g2_i1.p1	371-988[+]					3.75143	2.71736e-22	.	.	ExpAA=45.07^PredHel=2^Topology=i7-29o39-61i	.	.	.	.
TRINITY_DN40179_c3_g1_i2					TRINITY_DN40179_c3_g1_i2.p1	178-708[+]					3.73348	4.10676e-62	.	.	.	.	.	.	.
TRINITY_DN40179_c3_g1_i2					TRINITY_DN40179_c3_g1_i2.p2	597-274[-]					3.73348	4.10676e-62	.	.	ExpAA=22.57^PredHel=1^Topology=o5-27i	.	.	.	.
TRINITY_DN45765_c0_g1_i9	CLOT_PENMO	Hemolymph clottable protein	A8DR94	Hemolymph clottable protein	TRINITY_DN45765_c0_g1_i9.p1	2198-477[-]	CLOT_PENMO	Hemolymph clottable protein	A8DR94	Hemolymph clottable protein	3.72241	1.01334e-23	PF00094.24^VWD^von Willebrand factor type D domain^296-433^E:2.2e-09	.	.	.	.	GO:0005576^cellular_component^extracellular region`GO:0005319^molecular_function^lipid transporter activity`GO:0042381^biological_process^hemolymph coagulation	.
TRINITY_DN45765_c0_g1_i9	CLOT_PENMO	Hemolymph clottable protein	A8DR94	Hemolymph clottable protein	TRINITY_DN45765_c0_g1_i9.p2	462-953[+]					3.72241	1.01334e-23	.	.	.	.	.	.	.
TRINITY_DN45765_c0_g1_i9	CLOT_PENMO	Hemolymph clottable protein	A8DR94	Hemolymph clottable protein	TRINITY_DN45765_c0_g1_i9.p3	1044-1364[+]					3.72241	1.01334e-23	.	.	.	.	.	.	.
TRINITY_DN45765_c0_g1_i9	CLOT_PENMO	Hemolymph clottable protein	A8DR94	Hemolymph clottable protein	TRINITY_DN45765_c0_g1_i9.p4	808-506[-]					3.72241	1.01334e-23	.	.	.	.	.	.	.
TRINITY_DN42005_c1_g1_i7			Q5Q9A7	Ovarian peritrophin	TRINITY_DN42005_c1_g1_i7.p1	1695-778[-]			Q5Q9A7	Ovarian peritrophin	3.7155	5.34827e-50	PF01607.23^CBM_14^Chitin binding Peritrophin-A domain^126-171^E:4.7e-06`PF01607.23^CBM_14^Chitin binding Peritrophin-A domain^179-227^E:2.2e-07	.	.	.	.	.	GO:0008061^molecular_function^chitin binding`GO:0006030^biological_process^chitin metabolic process`GO:0005576^cellular_component^extracellular region
TRINITY_DN45049_c4_g1_i10	S17A5_HUMAN	Sialin (H(+)/nitrate cotransporter) (H(+)/sialic acid cotransporter) (AST) (Membrane glycoprotein HP59) (Solute carrier family 17 member 5) (Vesicular H(+)/Aspartate-glutamate cotransporter)	A0A0P4WJ10	Uncharacterized protein	TRINITY_DN45049_c4_g1_i10.p1	1839-193[-]	S17A5_HUMAN	Sialin (H(+)/nitrate cotransporter) (H(+)/sialic acid cotransporter) (AST) (Membrane glycoprotein HP59) (Solute carrier family 17 member 5) (Vesicular H(+)/Aspartate-glutamate cotransporter)	A0A0P4WJ10	Uncharacterized protein	3.70646	2.63695e-26	PF07690.15^MFS_1^Major Facilitator Superfamily^82-485^E:1.2e-56	.	ExpAA=235.16^PredHel=11^Topology=i79-101o146-168i173-195o239-261i266-288o328-350i371-393o406-428i433-455o465-487i500-522o	ENOG410XPWC^solute carrier family 17	KEGG:hsa:26503`KO:K12301	GO:0030054^cellular_component^cell junction`GO:0005829^cellular_component^cytosol`GO:0005887^cellular_component^integral component of plasma membrane`GO:0005765^cellular_component^lysosomal membrane`GO:0016020^cellular_component^membrane`GO:0005886^cellular_component^plasma membrane`GO:0030672^cellular_component^synaptic vesicle membrane`GO:0015136^molecular_function^sialic acid transmembrane tra…	GO:0055085^biological_process^transmembrane transport`GO:0016021^cellular_component^integral component of membrane
TRINITY_DN45049_c4_g1_i10	S17A5_HUMAN	Sialin (H(+)/nitrate cotransporter) (H(+)/sialic acid cotransporter) (AST) (Membrane glycoprotein HP59) (Solute carrier family 17 member 5) (Vesicular H(+)/Aspartate-glutamate cotransporter)	A0A0P4WJ10	Uncharacterized protein	TRINITY_DN45049_c4_g1_i10.p2	1378-959[-]					3.70646	2.63695e-26	.	.	.	.	.	.	.
TRINITY_DN45049_c4_g1_i10	S17A5_HUMAN	Sialin (H(+)/nitrate cotransporter) (H(+)/sialic acid cotransporter) (AST) (Membrane glycoprotein HP59) (Solute carrier family 17 member 5) (Vesicular H(+)/Aspartate-glutamate cotransporter)	A0A0P4WJ10	Uncharacterized protein	TRINITY_DN45049_c4_g1_i10.p3	745-1107[+]					3.70646	2.63695e-26	.	.	.	.	.	.	.
TRINITY_DN43965_c1_g4_i1					.	.					3.67514	3.74667e-26	.	.	.	.	.	.	.
TRINITY_DN46747_c0_g1_i2	FAS_RAT	Fatty acid synthase (EC 2.3.1.85) [Includes: [Acyl-carrier-protein] S-acetyltransferase (EC 2.3.1.38); [Acyl-carrier-protein] S-malonyltransferase (EC 2.3.1.39); 3-oxoacyl-[acyl-carrier-protein] synthase (EC 2.3.1.41); 3-oxoacyl-[acyl-carrier-protein] reductase (EC 1.1.1.100); 3-hydroxyacyl-[acyl-carrier-protein] dehydratase (EC 4.2.1.59); Enoyl-[acyl-carrier-protein] reductase (EC 1.3.1.39); Ole…	A0A2D3E2Z1	Fatty acid synthase (EC 2.3.1.85) (Fragment)	TRINITY_DN46747_c0_g1_i2.p1	3550-14[-]	FAS_RAT	Fatty acid synthase (EC 2.3.1.85) [Includes: [Acyl-carrier-protein] S-acetyltransferase (EC 2.3.1.38); [Acyl-carrier-protein] S-malonyltransferase (EC 2.3.1.39); 3-oxoacyl-[acyl-carrier-protein] synthase (EC 2.3.1.41); 3-oxoacyl-[acyl-carrier-protein] reductase (EC 1.1.1.100); 3-hydroxyacyl-[acyl-carrier-protein] dehydratase (EC 4.2.1.59); Enoyl-[acyl-carrier-protein] reductase (EC 1.3.1.39); Ole…	A0A2D3E2Z1	Fatty acid synthase (EC 2.3.1.85) (Fragment)	3.66332	4.24559e-43	PF00107.25^ADH_zinc_N^Zinc-binding dehydrogenase^407-532^E:1e-18`PF13602.5^ADH_zinc_N_2^Zinc-binding dehydrogenase^450-582^E:2.2e-16`PF08659.9^KR^KR domain^609-786^E:7.6e-43`PF00550.24^PP-binding^Phosphopantetheine attachment site^848-900^E:2e-05`PF00975.19^Thioesterase^Thioesterase domain^970-1068^E:2.6e-18	.	.	COG3321^synthase	KEGG:rno:50671`KO:K00665	GO:0005737^cellular_component^cytoplasm`GO:0005829^cellular_component^cytosol`GO:0070062^cellular_component^extracellular exosome`GO:0042587^cellular_component^glycogen granule`GO:0005794^cellular_component^Golgi apparatus`GO:0042470^cellular_component^melanosome`GO:0016020^cellular_component^membrane`GO:0005739^cellular_component^mitochondrion`GO:0005886^cellular_component^plasma membrane`GO:004…	GO:0055114^biological_process^oxidation-reduction process`GO:0016788^molecular_function^hydrolase activity, acting on ester bonds`GO:0009058^biological_process^biosynthetic process
TRINITY_DN46747_c0_g1_i2	FAS_RAT	Fatty acid synthase (EC 2.3.1.85) [Includes: [Acyl-carrier-protein] S-acetyltransferase (EC 2.3.1.38); [Acyl-carrier-protein] S-malonyltransferase (EC 2.3.1.39); 3-oxoacyl-[acyl-carrier-protein] synthase (EC 2.3.1.41); 3-oxoacyl-[acyl-carrier-protein] reductase (EC 1.1.1.100); 3-hydroxyacyl-[acyl-carrier-protein] dehydratase (EC 4.2.1.59); Enoyl-[acyl-carrier-protein] reductase (EC 1.3.1.39); Ole…	A0A2D3E2Z1	Fatty acid synthase (EC 2.3.1.85) (Fragment)	TRINITY_DN46747_c0_g1_i2.p2	2682-3164[+]					3.66332	4.24559e-43	.	.	.	.	.	.	.
TRINITY_DN46747_c0_g1_i2	FAS_RAT	Fatty acid synthase (EC 2.3.1.85) [Includes: [Acyl-carrier-protein] S-acetyltransferase (EC 2.3.1.38); [Acyl-carrier-protein] S-malonyltransferase (EC 2.3.1.39); 3-oxoacyl-[acyl-carrier-protein] synthase (EC 2.3.1.41); 3-oxoacyl-[acyl-carrier-protein] reductase (EC 1.1.1.100); 3-hydroxyacyl-[acyl-carrier-protein] dehydratase (EC 4.2.1.59); Enoyl-[acyl-carrier-protein] reductase (EC 1.3.1.39); Ole…	A0A2D3E2Z1	Fatty acid synthase (EC 2.3.1.85) (Fragment)	TRINITY_DN46747_c0_g1_i2.p3	1081-1380[+]					3.66332	4.24559e-43	.	.	.	.	.	.	.
TRINITY_DN45675_c1_g2_i3	IOD3_CHICK	Thyroxine 5-deiodinase (EC 1.21.99.3) (5DIII) (DIOIII) (Type 3 DI) (Type III iodothyronine deiodinase) (Fragment)	UPI000BA8154B		TRINITY_DN45675_c1_g2_i3.p1	610-101[-]			A0A146TWB5	Uncharacterized protein	3.65465	3.68607e-45	.	.	.	.	.	.	.
TRINITY_DN45675_c1_g2_i3	IOD3_CHICK	Thyroxine 5-deiodinase (EC 1.21.99.3) (5DIII) (DIOIII) (Type 3 DI) (Type III iodothyronine deiodinase) (Fragment)	UPI000BA8154B		TRINITY_DN45675_c1_g2_i3.p2	278-655[+]	IOD1_ORENI	Type I iodothyronine deiodinase (EC 1.21.99.4) (5DI) (DIOI) (Type 1 DI) (Type-I 5'-deiodinase)	A0A0P4W9W3	Iodothyronine deiodinase	3.65465	3.68607e-45	PF00837.16^T4_deiodinase^Iodothyronine deiodinase^1-120^E:2.1e-38	.	.	.	.	GO:0005789^cellular_component^endoplasmic reticulum membrane`GO:0016021^cellular_component^integral component of membrane`GO:0004800^molecular_function^thyroxine 5'-deiodinase activity`GO:0042446^biological_process^hormone biosynthetic process	GO:0004800^molecular_function^thyroxine 5'-deiodinase activity`GO:0055114^biological_process^oxidation-reduction process
TRINITY_DN45675_c1_g2_i3	IOD3_CHICK	Thyroxine 5-deiodinase (EC 1.21.99.3) (5DIII) (DIOIII) (Type 3 DI) (Type III iodothyronine deiodinase) (Fragment)	UPI000BA8154B		TRINITY_DN45675_c1_g2_i3.p3	265-603[+]					3.65465	3.68607e-45	.	.	.	.	.	.	.
TRINITY_DN41354_c0_g1_i7	PDZD2_HUMAN	PDZ domain-containing protein 2 (Activated in prostate cancer protein) (PDZ domain-containing protein 3) [Cleaved into: Processed PDZ domain-containing protein 2]	UPI00084B91C1		TRINITY_DN41354_c0_g1_i7.p1	1-1908[+]	PDZD2_HUMAN	PDZ domain-containing protein 2 (Activated in prostate cancer protein) (PDZ domain-containing protein 3) [Cleaved into: Processed PDZ domain-containing protein 2]	UPI00084B91C1		3.64209	5.07373e-29	PF00595.23^PDZ^PDZ domain (Also known as DHR or GLGF)^540-623^E:1.2e-16`PF13180.5^PDZ_2^PDZ domain^551-632^E:1.9e-06	.	.	ENOG4110362^parallel actin filament bundle assembly	KEGG:hsa:23037	GO:0005911^cellular_component^cell-cell junction`GO:0005737^cellular_component^cytoplasm`GO:0005783^cellular_component^endoplasmic reticulum`GO:0005576^cellular_component^extracellular region`GO:0005634^cellular_component^nucleus`GO:0007155^biological_process^cell adhesion	GO:0005515^molecular_function^protein binding
TRINITY_DN41354_c0_g1_i7	PDZD2_HUMAN	PDZ domain-containing protein 2 (Activated in prostate cancer protein) (PDZ domain-containing protein 3) [Cleaved into: Processed PDZ domain-containing protein 2]	UPI00084B91C1		TRINITY_DN41354_c0_g1_i7.p2	1868-1122[-]					3.64209	5.07373e-29	.	.	.	.	.	.	.
TRINITY_DN41354_c0_g1_i7	PDZD2_HUMAN	PDZ domain-containing protein 2 (Activated in prostate cancer protein) (PDZ domain-containing protein 3) [Cleaved into: Processed PDZ domain-containing protein 2]	UPI00084B91C1		TRINITY_DN41354_c0_g1_i7.p3	1902-1309[-]					3.64209	5.07373e-29	.	.	ExpAA=17.73^PredHel=1^Topology=o115-137i	.	.	.	.
TRINITY_DN41354_c0_g1_i7	PDZD2_HUMAN	PDZ domain-containing protein 2 (Activated in prostate cancer protein) (PDZ domain-containing protein 3) [Cleaved into: Processed PDZ domain-containing protein 2]	UPI00084B91C1		TRINITY_DN41354_c0_g1_i7.p4	572-210[-]					3.64209	5.07373e-29	.	.	ExpAA=19.25^PredHel=1^Topology=o15-34i	.	.	.	.
TRINITY_DN44032_c0_g1_i19	CY1_BOVIN	Cytochrome c1, heme protein, mitochondrial (Complex III subunit 4) (Complex III subunit IV) (Cytochrome b-c1 complex subunit 4) (Ubiquinol-cytochrome-c reductase complex cytochrome c1 subunit) (Cytochrome c-1)	A0A0P4VXH5	Uncharacterized protein	TRINITY_DN44032_c0_g1_i19.p1	3181-2555[-]	LS14B_MOUSE	Protein LSM14 homolog B (Protein FAM61B) (RNA-associated protein 55B) (mRAP55B)	A0A0P4VXH5	Uncharacterized protein	3.63438	1.17088e-47	PF09532.9^FDF^FDF domain^35-128^E:6e-17	.	.	ENOG41122RA^LSM14A, SCD6 homolog A (S. cerevisiae)	KEGG:mmu:241846`KO:K18749	GO:0030529^cellular_component^intracellular ribonucleoprotein complex`GO:0007275^biological_process^multicellular organism development`GO:0006417^biological_process^regulation of translation	.
TRINITY_DN44032_c0_g1_i19	CY1_BOVIN	Cytochrome c1, heme protein, mitochondrial (Complex III subunit 4) (Complex III subunit IV) (Cytochrome b-c1 complex subunit 4) (Ubiquinol-cytochrome-c reductase complex cytochrome c1 subunit) (Cytochrome c-1)	A0A0P4VXH5	Uncharacterized protein	TRINITY_DN44032_c0_g1_i19.p2	6562-6008[-]	LS14A_HUMAN	Protein LSM14 homolog A (Protein FAM61A) (Protein SCD6 homolog) (Putative alpha-synuclein-binding protein) (AlphaSNBP) (RNA-associated protein 55A) (hRAP55) (hRAP55A)	A0A0P4VXH5	Uncharacterized protein	3.63438	1.17088e-47	.	.	.	ENOG41122RA^LSM14A, SCD6 homolog A (S. cerevisiae)	KEGG:hsa:26065`KO:K18749	GO:0005737^cellular_component^cytoplasm`GO:0036464^cellular_component^cytoplasmic ribonucleoprotein granule`GO:0010494^cellular_component^cytoplasmic stress granule`GO:0005829^cellular_component^cytosol`GO:0000932^cellular_component^P-body`GO:0003690^molecular_function^double-stranded DNA binding`GO:0003725^molecular_function^double-stranded RNA binding`GO:0003723^molecular_function^RNA binding`G…	.
TRINITY_DN44032_c0_g1_i19	CY1_BOVIN	Cytochrome c1, heme protein, mitochondrial (Complex III subunit 4) (Complex III subunit IV) (Cytochrome b-c1 complex subunit 4) (Ubiquinol-cytochrome-c reductase complex cytochrome c1 subunit) (Cytochrome c-1)	A0A0P4VXH5	Uncharacterized protein	TRINITY_DN44032_c0_g1_i19.p3	1649-2182[+]					3.63438	1.17088e-47	.	.	ExpAA=33.80^PredHel=1^Topology=i157-176o	.	.	.	.
TRINITY_DN44032_c0_g1_i19	CY1_BOVIN	Cytochrome c1, heme protein, mitochondrial (Complex III subunit 4) (Complex III subunit IV) (Cytochrome b-c1 complex subunit 4) (Ubiquinol-cytochrome-c reductase complex cytochrome c1 subunit) (Cytochrome c-1)	A0A0P4VXH5	Uncharacterized protein	TRINITY_DN44032_c0_g1_i19.p4	6751-7206[+]	CY1_BOVIN	Cytochrome c1, heme protein, mitochondrial (Complex III subunit 4) (Complex III subunit IV) (Cytochrome b-c1 complex subunit 4) (Ubiquinol-cytochrome-c reductase complex cytochrome c1 subunit) (Cytochrome c-1)	A0A1X9PWP3	Mitochondrial cytochrome c1	3.63438	1.17088e-47	PF02167.14^Cytochrom_C1^Cytochrome C1 family^78-152^E:1.1e-28	.	ExpAA=17.61^PredHel=1^Topology=i41-60o	COG2857^cytochrome c1	KEGG:bta:512500`KO:K00413	GO:0016021^cellular_component^integral component of membrane`GO:0005743^cellular_component^mitochondrial inner membrane`GO:0005750^cellular_component^mitochondrial respiratory chain complex III`GO:0005739^cellular_component^mitochondrion`GO:0045155^molecular_function^electron transporter, transferring electrons from CoQH2-cytochrome c reductase complex and cytochrome c oxidase complex activity`GO…	GO:0009055^molecular_function^electron transfer activity`GO:0020037^molecular_function^heme binding
TRINITY_DN44032_c0_g1_i19	CY1_BOVIN	Cytochrome c1, heme protein, mitochondrial (Complex III subunit 4) (Complex III subunit IV) (Cytochrome b-c1 complex subunit 4) (Ubiquinol-cytochrome-c reductase complex cytochrome c1 subunit) (Cytochrome c-1)	A0A0P4VXH5	Uncharacterized protein	TRINITY_DN44032_c0_g1_i19.p5	2966-3367[+]					3.63438	1.17088e-47	.	.	ExpAA=72.75^PredHel=3^Topology=i20-42o75-97i104-126o	.	.	.	.
TRINITY_DN46950_c0_g1_i8			UPI00084AB6B5		TRINITY_DN46950_c0_g1_i8.p1	338-3[-]			UPI00084AB6B5		3.63073	1.91556e-28	PF01607.23^CBM_14^Chitin binding Peritrophin-A domain^18-61^E:1.1e-09	.	.	.	.	.	GO:0008061^molecular_function^chitin binding`GO:0006030^biological_process^chitin metabolic process`GO:0005576^cellular_component^extracellular region
TRINITY_DN46950_c0_g1_i8			UPI00084AB6B5		TRINITY_DN46950_c0_g1_i8.p2	337-2[-]					3.63073	1.91556e-28	.	.	.	.	.	.	.
TRINITY_DN41121_c0_g3_i1	XPO2_DANRE	Exportin-2 (Exp2) (Chromosome segregation 1-like protein) (Importin-alpha re-exporter)	G8XR15	Cellular apoptosis susceptibility protein	TRINITY_DN41121_c0_g3_i1.p1	1-1149[+]	XPO2_DANRE	Exportin-2 (Exp2) (Chromosome segregation 1-like protein) (Importin-alpha re-exporter)	G8XR15	Cellular apoptosis susceptibility protein	3.62107	7.25956e-29	PF03378.14^CAS_CSE1^CAS/CSE protein, C-terminus^3-373^E:1.9e-112	.	.	COG5657^Importin	KEGG:dre:30707`KO:K18423	GO:0016324^cellular_component^apical plasma membrane`GO:0009925^cellular_component^basal plasma membrane`GO:0005829^cellular_component^cytosol`GO:0016328^cellular_component^lateral plasma membrane`GO:0005635^cellular_component^nuclear envelope`GO:0005049^molecular_function^nuclear export signal receptor activity`GO:0008536^molecular_function^Ran GTPase binding`GO:0007589^biological_process^body f…	GO:0005515^molecular_function^protein binding
TRINITY_DN41130_c1_g1_i16	CTBP_DROME	C-terminal-binding protein (CtBP protein) (dCtBP)	A0A1B2URG6	C-terminal-binding protein	TRINITY_DN41130_c1_g1_i16.p1	3936-2557[-]	CTBP_DROME	C-terminal-binding protein (CtBP protein) (dCtBP)	A0A1B2URG6	C-terminal-binding protein	3.61337	6.34125e-19	PF00389.29^2-Hacid_dh^D-isomer specific 2-hydroxyacid dehydrogenase, catalytic domain^60-377^E:2.4e-29`PF02826.18^2-Hacid_dh_C^D-isomer specific 2-hydroxyacid dehydrogenase, NAD binding domain^155-342^E:1.7e-55`PF03446.14^NAD_binding_2^NAD binding domain of 6-phosphogluconate dehydrogenase^202-310^E:6.4e-05	.	.	COG0111^Dehydrogenase	KEGG:dme:Dmel_CG7583`KO:K04496	GO:0005829^cellular_component^cytosol`GO:0031010^cellular_component^ISWI-type complex`GO:0005634^cellular_component^nucleus`GO:0030267^molecular_function^glyoxylate reductase (NADP) activity`GO:0016618^molecular_function^hydroxypyruvate reductase activity`GO:0042802^molecular_function^identical protein binding`GO:0051287^molecular_function^NAD binding`GO:0042803^molecular_function^protein homodim…	GO:0016616^molecular_function^oxidoreductase activity, acting on the CH-OH group of donors, NAD or NADP as acceptor`GO:0051287^molecular_function^NAD binding`GO:0008152^biological_process^metabolic process`GO:0055114^biological_process^oxidation-reduction process`GO:0004616^molecular_function^phosphogluconate dehydrogenase (decarboxylating) activity
TRINITY_DN41130_c1_g1_i16	CTBP_DROME	C-terminal-binding protein (CtBP protein) (dCtBP)	A0A1B2URG6	C-terminal-binding protein	TRINITY_DN41130_c1_g1_i16.p2	3527-4003[+]			A0A087TJD6	Uncharacterized protein (Fragment)	3.61337	6.34125e-19	.	.	.	.	.	.	.
TRINITY_DN41933_c0_g1_i13	CAD23_RAT	Cadherin-23 (Otocadherin)	UPI00084A9F3F		TRINITY_DN41933_c0_g1_i13.p1	3-4130[+]	CAD23_RAT	Cadherin-23 (Otocadherin)	UPI00084A9F3F		3.5953	1.23126e-32	PF00028.16^Cadherin^Cadherin domain^288-377^E:3.6e-13`PF00028.16^Cadherin^Cadherin domain^513-607^E:5.1e-09`PF00028.16^Cadherin^Cadherin domain^855-955^E:3.9e-12	.	.	ENOG410XQHI^Cadherins are calcium dependent cell adhesion proteins (By similarity)	KEGG:rno:114102`KO:K06813	GO:0045177^cellular_component^apical part of cell`GO:0005813^cellular_component^centrosome`GO:0016021^cellular_component^integral component of membrane`GO:0060091^cellular_component^kinocilium`GO:0001917^cellular_component^photoreceptor inner segment`GO:0005886^cellular_component^plasma membrane`GO:0032420^cellular_component^stereocilium`GO:0032426^cellular_component^stereocilium tip`GO:0045202^c…	GO:0005509^molecular_function^calcium ion binding`GO:0007156^biological_process^homophilic cell adhesion via plasma membrane adhesion molecules`GO:0016020^cellular_component^membrane
TRINITY_DN41933_c0_g1_i13	CAD23_RAT	Cadherin-23 (Otocadherin)	UPI00084A9F3F		TRINITY_DN41933_c0_g1_i13.p2	4036-5286[+]			A0A0P4WBI2	Uncharacterized protein	3.5953	1.23126e-32	.	.	ExpAA=23.39^PredHel=1^Topology=o229-251i	.	.	.	.
TRINITY_DN41933_c0_g1_i13	CAD23_RAT	Cadherin-23 (Otocadherin)	UPI00084A9F3F		TRINITY_DN41933_c0_g1_i13.p3	1283-663[-]					3.5953	1.23126e-32	.	.	.	.	.	.	.
TRINITY_DN41933_c0_g1_i13	CAD23_RAT	Cadherin-23 (Otocadherin)	UPI00084A9F3F		TRINITY_DN41933_c0_g1_i13.p4	4160-3561[-]					3.5953	1.23126e-32	.	.	ExpAA=34.66^PredHel=1^Topology=o4-23i	.	.	.	.
TRINITY_DN41933_c0_g1_i13	CAD23_RAT	Cadherin-23 (Otocadherin)	UPI00084A9F3F		TRINITY_DN41933_c0_g1_i13.p5	5256-4756[-]					3.5953	1.23126e-32	.	.	.	.	.	.	.
TRINITY_DN41933_c0_g1_i13	CAD23_RAT	Cadherin-23 (Otocadherin)	UPI00084A9F3F		TRINITY_DN41933_c0_g1_i13.p6	4589-4164[-]					3.5953	1.23126e-32	.	.	ExpAA=20.68^PredHel=1^Topology=o74-96i	.	.	.	.
TRINITY_DN41933_c0_g1_i13	CAD23_RAT	Cadherin-23 (Otocadherin)	UPI00084A9F3F		TRINITY_DN41933_c0_g1_i13.p7	4307-4642[+]					3.5953	1.23126e-32	.	.	.	.	.	.	.
TRINITY_DN41933_c0_g1_i13	CAD23_RAT	Cadherin-23 (Otocadherin)	UPI00084A9F3F		TRINITY_DN41933_c0_g1_i13.p8	3053-2742[-]					3.5953	1.23126e-32	.	.	.	.	.	.	.
TRINITY_DN41933_c0_g1_i13	CAD23_RAT	Cadherin-23 (Otocadherin)	UPI00084A9F3F		TRINITY_DN41933_c0_g1_i13.p9	1150-842[-]					3.5953	1.23126e-32	.	.	ExpAA=31.27^PredHel=1^Topology=i62-84o	.	.	.	.
TRINITY_DN41933_c0_g1_i13	CAD23_RAT	Cadherin-23 (Otocadherin)	UPI00084A9F3F		TRINITY_DN41933_c0_g1_i13.p10	2614-2312[-]					3.5953	1.23126e-32	.	.	ExpAA=47.22^PredHel=2^Topology=o20-39i46-68o	.	.	.	.
TRINITY_DN46937_c6_g1_i4	F172A_XENTR	Protein FAM172A	A0A0P4VU20	Uncharacterized protein	TRINITY_DN46937_c6_g1_i4.p1	414-1310[+]	F172A_XENTR	Protein FAM172A	A0A0P4VU20		3.59492	5.41841e-38	.	.	.	ENOG410ZNS0^Family with sequence similarity 172, member A	KEGG:xtr:448398	GO:0005576^cellular_component^extracellular region	.
TRINITY_DN46937_c6_g1_i4	F172A_XENTR	Protein FAM172A	A0A0P4VU20	Uncharacterized protein	TRINITY_DN46937_c6_g1_i4.p2	1790-1242[-]					3.59492	5.41841e-38	.	.	ExpAA=94.63^PredHel=4^Topology=o20-42i44-66o71-93i95-117o	.	.	.	.
TRINITY_DN46937_c6_g1_i4	F172A_XENTR	Protein FAM172A	A0A0P4VU20	Uncharacterized protein	TRINITY_DN46937_c6_g1_i4.p3	1163-642[-]					3.59492	5.41841e-38	.	.	.	.	.	.	.
TRINITY_DN47225_c2_g4_i1	CP4V2_PONAB	Cytochrome P450 4V2 (EC 1.14.13.-) (Docosahexaenoic acid omega-hydroxylase CYP4V2) (EC 1.14.13.199)	UPI00083F82DC		TRINITY_DN47225_c2_g4_i1.p1	428-3[-]	CP4V2_PONAB	Cytochrome P450 4V2 (EC 1.14.13.-) (Docosahexaenoic acid omega-hydroxylase CYP4V2) (EC 1.14.13.199)	UPI00083F82DC		3.58464	2.18969e-25	PF00067.21^p450^Cytochrome P450^36-142^E:3.6e-36	.	.	COG2124^Cytochrome p450`COG5640^protease	KEGG:pon:100172140`KO:K07427	GO:0005789^cellular_component^endoplasmic reticulum membrane`GO:0016021^cellular_component^integral component of membrane`GO:0020037^molecular_function^heme binding`GO:0005506^molecular_function^iron ion binding`GO:0004497^molecular_function^monooxygenase activity`GO:0016705^molecular_function^oxidoreductase activity, acting on paired donors, with incorporation or reduction of molecular oxygen`GO…	GO:0005506^molecular_function^iron ion binding`GO:0016705^molecular_function^oxidoreductase activity, acting on paired donors, with incorporation or reduction of molecular oxygen`GO:0020037^molecular_function^heme binding`GO:0055114^biological_process^oxidation-reduction process
TRINITY_DN47225_c2_g4_i1	CP4V2_PONAB	Cytochrome P450 4V2 (EC 1.14.13.-) (Docosahexaenoic acid omega-hydroxylase CYP4V2) (EC 1.14.13.199)	UPI00083F82DC		TRINITY_DN47225_c2_g4_i1.p2	3-392[+]					3.58464	2.18969e-25	.	.	.	.	.	.	.
TRINITY_DN45466_c3_g2_i5	DDX3_DROME	ATP-dependent RNA helicase bel (EC 3.6.4.13) (Protein belle)	A0A076JSQ1	PL10-like protein	TRINITY_DN45466_c3_g2_i5.p1	3511-3113[-]	DDX3Y_HUMAN	ATP-dependent RNA helicase DDX3Y (EC 3.6.4.13) (DEAD box protein 3, Y-chromosomal)	A0A076JSQ1	PL10-like protein	3.57358	1.58401e-20	.	.	.	ENOG410XNTI^purine NTP-dependent helicase activity	KEGG:hsa:8653`KO:K17642	GO:0036464^cellular_component^cytoplasmic ribonucleoprotein granule`GO:0005829^cellular_component^cytosol`GO:0016020^cellular_component^membrane`GO:0005730^cellular_component^nucleolus`GO:0005634^cellular_component^nucleus`GO:0005524^molecular_function^ATP binding`GO:0004004^molecular_function^ATP-dependent RNA helicase activity`GO:0003677^molecular_function^DNA binding`GO:0003723^molecular_funct…	.
TRINITY_DN43120_c2_g1_i3	UDB15_RAT	UDP-glucuronosyltransferase 2B15 (UDPGT 2B15) (EC 2.4.1.17) (UDP-glucuronosyltransferase 2B36) (UDPGT 2B36)	UPI00084A3D00		TRINITY_DN43120_c2_g1_i3.p1	1082-288[-]	UDB15_RAT	UDP-glucuronosyltransferase 2B15 (UDPGT 2B15) (EC 2.4.1.17) (UDP-glucuronosyltransferase 2B36) (UDPGT 2B36)	UPI00084A3D00		3.56561	4.56719e-21	PF00201.17^UDPGT^UDP-glucoronosyl and UDP-glucosyl transferase^1-236^E:1.3e-57`PF04101.15^Glyco_tran_28_C^Glycosyltransferase family 28 C-terminal domain^95-159^E:5.7e-05	.	ExpAA=22.84^PredHel=1^Topology=o216-238i	COG1819^Transferase	.	GO:0005789^cellular_component^endoplasmic reticulum membrane`GO:0016021^cellular_component^integral component of membrane`GO:0043231^cellular_component^intracellular membrane-bounded organelle`GO:0031090^cellular_component^organelle membrane`GO:0015020^molecular_function^glucuronosyltransferase activity`GO:0019439^biological_process^aromatic compound catabolic process`GO:0042493^biological_proces…	GO:0016758^molecular_function^transferase activity, transferring hexosyl groups`GO:0008152^biological_process^metabolic process
TRINITY_DN43120_c2_g1_i3	UDB15_RAT	UDP-glucuronosyltransferase 2B15 (UDPGT 2B15) (EC 2.4.1.17) (UDP-glucuronosyltransferase 2B36) (UDPGT 2B36)	UPI00084A3D00		TRINITY_DN43120_c2_g1_i3.p2	2000-1383[-]	CGT_HUMAN	2-hydroxyacylsphingosine 1-beta-galactosyltransferase (EC 2.4.1.47) (Ceramide UDP-galactosyltransferase) (Cerebroside synthase) (UDP-galactose-ceramide galactosyltransferase)	UPI00084A3D00		3.56561	4.56719e-21	PF00201.17^UDPGT^UDP-glucoronosyl and UDP-glucosyl transferase^20-204^E:2.7e-06	sigP:1^16^0.878^YES	.	COG1819^Transferase	KEGG:hsa:7368`KO:K04628	GO:0016021^cellular_component^integral component of membrane`GO:0043231^cellular_component^intracellular membrane-bounded organelle`GO:0005886^cellular_component^plasma membrane`GO:0015020^molecular_function^glucuronosyltransferase activity`GO:0047263^molecular_function^N-acylsphingosine galactosyltransferase activity`GO:0008489^molecular_function^UDP-galactose:glucosylceramide beta-1,4-galactosy…	GO:0016758^molecular_function^transferase activity, transferring hexosyl groups`GO:0008152^biological_process^metabolic process
TRINITY_DN43120_c2_g1_i3	UDB15_RAT	UDP-glucuronosyltransferase 2B15 (UDPGT 2B15) (EC 2.4.1.17) (UDP-glucuronosyltransferase 2B36) (UDPGT 2B36)	UPI00084A3D00		TRINITY_DN43120_c2_g1_i3.p3	1528-2100[+]					3.56561	4.56719e-21	.	.	ExpAA=18.44^PredHel=1^Topology=i172-189o	.	.	.	.
TRINITY_DN43120_c2_g1_i3	UDB15_RAT	UDP-glucuronosyltransferase 2B15 (UDPGT 2B15) (EC 2.4.1.17) (UDP-glucuronosyltransferase 2B36) (UDPGT 2B36)	UPI00084A3D00		TRINITY_DN43120_c2_g1_i3.p4	571-1137[+]			A0A182UJH9	Uncharacterized protein	3.56561	4.56719e-21	.	.	.	.	.	.	.
TRINITY_DN42151_c4_g1_i3					TRINITY_DN42151_c4_g1_i3.p1	57-755[+]					3.56534	6.1098e-57	.	.	.	.	.	.	.
TRINITY_DN42151_c4_g1_i3					TRINITY_DN42151_c4_g1_i3.p2	286-753[+]					3.56534	6.1098e-57	.	.	.	.	.	.	.
TRINITY_DN42151_c4_g1_i3					TRINITY_DN42151_c4_g1_i3.p3	660-325[-]					3.56534	6.1098e-57	.	sigP:1^18^0.844^YES	.	.	.	.	.
TRINITY_DN45485_c0_g1_i5			A0A0P4VY71	Uncharacterized protein	TRINITY_DN45485_c0_g1_i5.p1	149-1429[+]			A0A0P4VY71	Uncharacterized protein	3.56024	1.03682e-20	PF02958.19^EcKinase^Ecdysteroid kinase^45-323^E:1.9e-61`PF07914.10^DUF1679^Protein of unknown function (DUF1679)^159-377^E:5.3e-12	.	.	.	.	.	.
TRINITY_DN45485_c0_g1_i5			A0A0P4VY71	Uncharacterized protein	TRINITY_DN45485_c0_g1_i5.p2	1435-995[-]					3.56024	1.03682e-20	.	.	ExpAA=21.04^PredHel=1^Topology=o41-60i	.	.	.	.
TRINITY_DN46985_c0_g1_i2	CE350_MOUSE	Centrosome-associated protein 350 (Cep350)	A0A067QR10	Centrosome-associated protein 350	TRINITY_DN46985_c0_g1_i2.p1	8252-885[-]	CE350_MOUSE	Centrosome-associated protein 350 (Cep350)	UPI000719B082		3.5549	1.26763e-28	PF14309.5^DUF4378^Domain of unknown function (DUF4378)^2295-2436^E:1.2e-06	.	.	ENOG410YQD7^centrosomal protein 350kDa	KEGG:mmu:74081`KO:K16768	GO:0042995^cellular_component^cell projection`GO:0005814^cellular_component^centriole`GO:0005813^cellular_component^centrosome`GO:0005634^cellular_component^nucleus`GO:0005819^cellular_component^spindle`GO:0008017^molecular_function^microtubule binding`GO:0034453^biological_process^microtubule anchoring	.
TRINITY_DN46985_c0_g1_i2	CE350_MOUSE	Centrosome-associated protein 350 (Cep350)	A0A067QR10	Centrosome-associated protein 350	TRINITY_DN46985_c0_g1_i2.p2	1567-2205[+]					3.5549	1.26763e-28	.	.	.	.	.	.	.
TRINITY_DN43756_c0_g1_i16			UPI00083F8B58		TRINITY_DN43756_c0_g1_i16.p1	2-715[+]			UPI00083F8B58		3.52526	5.95923e-30	.	.	.	.	.	.	.
TRINITY_DN43756_c0_g1_i16			UPI00083F8B58		TRINITY_DN43756_c0_g1_i16.p2	775-1218[+]			UPI00083F8B58		3.52526	5.95923e-30	.	.	.	.	.	.	.
TRINITY_DN45823_c1_g1_i19	LGMN_RAT	Legumain (EC 3.4.22.34) (Asparaginyl endopeptidase) (Protease, cysteine 1)	UPI0005C3AA93		TRINITY_DN45823_c1_g1_i19.p1	373-2[-]					3.52244	4.00327e-25	.	.	.	.	.	.	.
TRINITY_DN44980_c4_g1_i7	PLS2_BOVIN	Phospholipid scramblase 2 (PL scramblase 2) (Ca(2+)-dependent phospholipid scramblase 2)	A0A0P4WDV5	Phospholipid scramblase	TRINITY_DN44980_c4_g1_i7.p1	213-1028[+]	PLS2_BOVIN	Phospholipid scramblase 2 (PL scramblase 2) (Ca(2+)-dependent phospholipid scramblase 2)	A0A0P4WDV5	Phospholipid scramblase	3.51038	8.09339e-27	PF03803.14^Scramblase^Scramblase^143-272^E:0.00011	.	.	ENOG410XSYS^phospholipid scramblase	KEGG:bta:513193	GO:0016021^cellular_component^integral component of membrane`GO:0005886^cellular_component^plasma membrane`GO:0046872^molecular_function^metal ion binding`GO:0017128^molecular_function^phospholipid scramblase activity	.
TRINITY_DN44980_c4_g1_i7	PLS2_BOVIN	Phospholipid scramblase 2 (PL scramblase 2) (Ca(2+)-dependent phospholipid scramblase 2)	A0A0P4WDV5	Phospholipid scramblase	TRINITY_DN44980_c4_g1_i7.p2	737-300[-]					3.51038	8.09339e-27	.	.	.	.	.	.	.
TRINITY_DN44980_c4_g1_i7	PLS2_BOVIN	Phospholipid scramblase 2 (PL scramblase 2) (Ca(2+)-dependent phospholipid scramblase 2)	A0A0P4WDV5	Phospholipid scramblase	TRINITY_DN44980_c4_g1_i7.p3	1026-688[-]					3.51038	8.09339e-27	.	.	.	.	.	.	.
TRINITY_DN41394_c2_g1_i6					TRINITY_DN41394_c2_g1_i6.p1	2-871[+]					3.5097	1.31722e-36	.	.	ExpAA=22.11^PredHel=1^Topology=o221-243i	.	.	.	.
TRINITY_DN41394_c2_g1_i6					TRINITY_DN41394_c2_g1_i6.p2	3-326[+]			A0A183BIA6	Uncharacterized protein	3.5097	1.31722e-36	.	.	.	.	.	.	.
TRINITY_DN44648_c1_g7_i2			S5TC87	C-type lectin 3	.	.					3.50965	7.93286e-37	.	.	.	.	.	.	.
TRINITY_DN43997_c2_g1_i3					TRINITY_DN43997_c2_g1_i3.p1	2177-2566[+]					3.50964	6.35164e-29	.	.	ExpAA=80.00^PredHel=4^Topology=o10-32i39-61o76-98i110-127o	.	.	.	.
TRINITY_DN42834_c0_g2_i4	CHI10_DROME	Probable chitinase 10 (EC 3.2.1.14) (Probable chitinase 1) (Probable chitinase 3)	A0A0H4M7H5	Chitinase 1	TRINITY_DN42834_c0_g2_i4.p1	2-397[+]	CHI10_DROME	Probable chitinase 10 (EC 3.2.1.14) (Probable chitinase 1) (Probable chitinase 3)	A0A0H4M7H5	Chitinase 1	3.50697	9.69517e-27	PF01607.23^CBM_14^Chitin binding Peritrophin-A domain^13-64^E:1.7e-14	.	.	COG3325^chitinase	KEGG:dme:Dmel_CG18140`KO:K01183	GO:0005576^cellular_component^extracellular region`GO:0008061^molecular_function^chitin binding`GO:0004568^molecular_function^chitinase activity`GO:0006032^biological_process^chitin catabolic process`GO:0000272^biological_process^polysaccharide catabolic process	GO:0008061^molecular_function^chitin binding`GO:0006030^biological_process^chitin metabolic process`GO:0005576^cellular_component^extracellular region
TRINITY_DN42834_c0_g2_i4	CHI10_DROME	Probable chitinase 10 (EC 3.2.1.14) (Probable chitinase 1) (Probable chitinase 3)	A0A0H4M7H5	Chitinase 1	TRINITY_DN42834_c0_g2_i4.p2	397-2[-]					3.50697	9.69517e-27	.	.	.	.	.	.	.
TRINITY_DN42834_c0_g2_i4	CHI10_DROME	Probable chitinase 10 (EC 3.2.1.14) (Probable chitinase 1) (Probable chitinase 3)	A0A0H4M7H5	Chitinase 1	TRINITY_DN42834_c0_g2_i4.p3	3-371[+]					3.50697	9.69517e-27	.	.	.	.	.	.	.
TRINITY_DN42834_c0_g2_i4	CHI10_DROME	Probable chitinase 10 (EC 3.2.1.14) (Probable chitinase 1) (Probable chitinase 3)	A0A0H4M7H5	Chitinase 1	TRINITY_DN42834_c0_g2_i4.p4	1-312[+]					3.50697	9.69517e-27	.	.	.	.	.	.	.
TRINITY_DN46491_c0_g1_i4	NK2R_CANLF	Substance-K receptor (SKR) (NK-2 receptor) (NK-2R) (Neurokinin A receptor) (Tachykinin receptor 2)	UPI000A1214B7		TRINITY_DN46491_c0_g1_i4.p1	3-1544[+]	NK2R_CANLF	Substance-K receptor (SKR) (NK-2 receptor) (NK-2R) (Neurokinin A receptor) (Tachykinin receptor 2)	UPI000A1214B7		3.46691	8.77387e-25	PF10320.8^7TM_GPCR_Srsx^Serpentine type 7TM GPCR chemoreceptor Srsx^84-361^E:2.3e-06`PF00001.20^7tm_1^7 transmembrane receptor (rhodopsin family)^89-349^E:4.5e-41	.	ExpAA=154.19^PredHel=7^Topology=o76-98i110-132o147-169i190-212o240-262i283-305o329-351i	ENOG410XSC5^tachykinin receptor activity	KEGG:cfa:489020`KO:K04223	GO:0016021^cellular_component^integral component of membrane`GO:0005886^cellular_component^plasma membrane`GO:0016497^molecular_function^substance K receptor activity`GO:0007268^biological_process^chemical synaptic transmission`GO:0045987^biological_process^positive regulation of smooth muscle contraction	GO:0004930^molecular_function^G-protein coupled receptor activity`GO:0007186^biological_process^G-protein coupled receptor signaling pathway`GO:0016021^cellular_component^integral component of membrane
TRINITY_DN46491_c0_g1_i4	NK2R_CANLF	Substance-K receptor (SKR) (NK-2 receptor) (NK-2R) (Neurokinin A receptor) (Tachykinin receptor 2)	UPI000A1214B7		TRINITY_DN46491_c0_g1_i4.p2	125-946[+]					3.46691	8.77387e-25	.	.	.	.	.	.	.
TRINITY_DN46491_c0_g1_i4	NK2R_CANLF	Substance-K receptor (SKR) (NK-2 receptor) (NK-2R) (Neurokinin A receptor) (Tachykinin receptor 2)	UPI000A1214B7		TRINITY_DN46491_c0_g1_i4.p3	443-3[-]					3.46691	8.77387e-25	.	.	.	.	.	.	.
TRINITY_DN46491_c0_g1_i4	NK2R_CANLF	Substance-K receptor (SKR) (NK-2 receptor) (NK-2R) (Neurokinin A receptor) (Tachykinin receptor 2)	UPI000A1214B7		TRINITY_DN46491_c0_g1_i4.p4	577-167[-]					3.46691	8.77387e-25	.	.	.	.	.	.	.
TRINITY_DN46491_c0_g1_i4	NK2R_CANLF	Substance-K receptor (SKR) (NK-2 receptor) (NK-2R) (Neurokinin A receptor) (Tachykinin receptor 2)	UPI000A1214B7		TRINITY_DN46491_c0_g1_i4.p5	1495-1181[-]					3.46691	8.77387e-25	.	.	.	.	.	.	.
TRINITY_DN44138_c0_g1_i6	PCKGC_BOVIN	Phosphoenolpyruvate carboxykinase, cytosolic [GTP] (PEPCK-C) (EC 4.1.1.32)	Q9NFY7	Phosphoenolpyruvate carboxykinase (EC 4.1.1.32)	TRINITY_DN44138_c0_g1_i6.p1	1-762[+]	PCKGC_BOVIN	Phosphoenolpyruvate carboxykinase, cytosolic [GTP] (PEPCK-C) (EC 4.1.1.32)	Q9NFY7	Phosphoenolpyruvate carboxykinase (EC 4.1.1.32)	3.45892	1.44834e-39	PF17297.1^PEPCK_N^Phosphoenolpyruvate carboxykinase N-terminal domain^57-250^E:5.6e-73	.	.	COG1274^Catalyzes the conversion of oxaloacetate (OAA) to phosphoenolpyruvate (PEP), the rate-limiting step in the metabolic pathway that produces glucose from lactate and other precursors derived from the citric acid cycle (By similarity)	KEGG:bta:282855`KO:K01596	GO:0005737^cellular_component^cytoplasm`GO:0005525^molecular_function^GTP binding`GO:0046872^molecular_function^metal ion binding`GO:0004613^molecular_function^phosphoenolpyruvate carboxykinase (GTP) activity`GO:0006094^biological_process^gluconeogenesis`GO:0006475^biological_process^internal protein amino acid acetylation	GO:0004611^molecular_function^phosphoenolpyruvate carboxykinase activity`GO:0006094^biological_process^gluconeogenesis
TRINITY_DN44138_c0_g1_i6	PCKGC_BOVIN	Phosphoenolpyruvate carboxykinase, cytosolic [GTP] (PEPCK-C) (EC 4.1.1.32)	Q9NFY7	Phosphoenolpyruvate carboxykinase (EC 4.1.1.32)	TRINITY_DN44138_c0_g1_i6.p2	764-210[-]			A0A1B0BI50	Uncharacterized protein	3.45892	1.44834e-39	.	.	.	.	.	.	.
TRINITY_DN44441_c0_g1_i7	ACES_TETCF	Acetylcholinesterase (AChE) (EC 3.1.1.7)	A0A0P4WIU0	Carboxylic ester hydrolase (EC 3.1.1.-)	TRINITY_DN44441_c0_g1_i7.p1	85-1491[+]	ACES_TETCF	Acetylcholinesterase (AChE) (EC 3.1.1.7)	A0A0P4WIU0	Carboxylic ester hydrolase (EC 3.1.1.-)	3.45704	1.08669e-42	PF00135.27^COesterase^Carboxylesterase family^40-463^E:6.2e-117	sigP:1^26^0.794^YES	.	.	.	GO:0031225^cellular_component^anchored component of membrane`GO:0030054^cellular_component^cell junction`GO:0005886^cellular_component^plasma membrane`GO:0043083^cellular_component^synaptic cleft`GO:0003990^molecular_function^acetylcholinesterase activity`GO:0001507^biological_process^acetylcholine catabolic process in synaptic cleft	.
TRINITY_DN44441_c0_g1_i7	ACES_TETCF	Acetylcholinesterase (AChE) (EC 3.1.1.7)	A0A0P4WIU0	Carboxylic ester hydrolase (EC 3.1.1.-)	TRINITY_DN44441_c0_g1_i7.p2	1491-1138[-]					3.45704	1.08669e-42	.	.	.	.	.	.	.
TRINITY_DN42885_c4_g1_i23	DXO_MOUSE	Decapping and exoribonuclease protein (DXO) (EC 3.1.13.-) (EC 3.6.1.-) (Dom-3 homolog Z)	A0A0N7ZC26	Uncharacterized protein	TRINITY_DN42885_c4_g1_i23.p1	57-1226[+]	DXO_MOUSE	Decapping and exoribonuclease protein (DXO) (EC 3.1.13.-) (EC 3.6.1.-) (Dom-3 homolog Z)	A0A0N7ZC26	Uncharacterized protein	3.45656	4.70227e-27	PF08652.10^RAI1^RAI1 like PD-(D/E)XK nuclease^231-298^E:2e-06	.	.	ENOG410ZAFR^Ribonuclease that specifically degrades pre-mRNAs with a defective 5' end cap and is part of a pre-mRNA capping quality control. Has decapping and pyrophosphohydrolase activities. Has decapping activity toward incomplete 5' end cap mRNAs such as unmethylated 5' end-capped RNA to release GpppN and 5' end monophosphate RNA. Also possesses RNA 5'-pyrophosphohydrolase activity by hydrolyz…	KEGG:mmu:112403`KO:K14845	GO:0005829^cellular_component^cytosol`GO:0005634^cellular_component^nucleus`GO:0005886^cellular_component^plasma membrane`GO:0008409^molecular_function^5'-3' exonuclease activity`GO:0000287^molecular_function^magnesium ion binding`GO:0003729^molecular_function^mRNA binding`GO:0000166^molecular_function^nucleotide binding`GO:0034353^molecular_function^RNA pyrophosphohydrolase activity`GO:0006402^b…	.
TRINITY_DN42885_c4_g1_i23	DXO_MOUSE	Decapping and exoribonuclease protein (DXO) (EC 3.1.13.-) (EC 3.6.1.-) (Dom-3 homolog Z)	A0A0N7ZC26	Uncharacterized protein	TRINITY_DN42885_c4_g1_i23.p2	785-444[-]					3.45656	4.70227e-27	.	.	.	.	.	.	.
TRINITY_DN43443_c4_g1_i10					TRINITY_DN43443_c4_g1_i10.p1	838-308[-]					3.45514	1.09778e-27	.	.	ExpAA=93.53^PredHel=4^Topology=o15-37i44-66o86-108i115-137o	.	.	.	.
TRINITY_DN43443_c4_g1_i10					TRINITY_DN43443_c4_g1_i10.p2	839-342[-]					3.45514	1.09778e-27	.	.	ExpAA=110.58^PredHel=5^Topology=i7-29o49-71i80-102o106-125i132-154o	.	.	.	.
TRINITY_DN46997_c0_g2_i8	CALYP_AEDAE	Ubiquitin carboxyl-terminal hydrolase calypso (EC 3.4.19.12) (BAP1 homolog)	A0A067RLX3	Ubiquitin carboxyl-terminal hydrolase (EC 3.4.19.12)	TRINITY_DN46997_c0_g2_i8.p1	6613-4505[-]	CALYP_AEDAE	Ubiquitin carboxyl-terminal hydrolase calypso (EC 3.4.19.12) (BAP1 homolog)	UPI00073D975A		3.44804	2.3634e-35	PF01088.20^Peptidase_C12^Ubiquitin carboxyl-terminal hydrolase, family 1^16-227^E:9.4e-65	.	.	ENOG410XP0P^ubiquitin carboxyl-terminal hydrolase	KEGG:aag:5566609`KO:K08588	GO:0000790^cellular_component^nuclear chromatin`GO:0035517^cellular_component^PR-DUB complex`GO:0003682^molecular_function^chromatin binding`GO:0004843^molecular_function^thiol-dependent ubiquitin-specific protease activity`GO:0036459^molecular_function^thiol-dependent ubiquitinyl hydrolase activity`GO:0006342^biological_process^chromatin silencing`GO:0035522^biological_process^monoubiquitinated …	GO:0004843^molecular_function^thiol-dependent ubiquitin-specific protease activity`GO:0006511^biological_process^ubiquitin-dependent protein catabolic process`GO:0005622^cellular_component^intracellular
TRINITY_DN46997_c0_g2_i8	CALYP_AEDAE	Ubiquitin carboxyl-terminal hydrolase calypso (EC 3.4.19.12) (BAP1 homolog)	A0A067RLX3	Ubiquitin carboxyl-terminal hydrolase (EC 3.4.19.12)	TRINITY_DN46997_c0_g2_i8.p2	2-1450[+]	PLCD4_BOVIN	1-phosphatidylinositol 4,5-bisphosphate phosphodiesterase delta-4 (EC 3.1.4.11) (PLC-85) (Phosphoinositide phospholipase C-delta-4) (Phospholipase C-delta-2) (PLC-delta-2) (Phospholipase C-delta-4) (PLC-delta-4)	UPI000BA81B67		3.44804	2.3634e-35	PF00388.18^PI-PLC-X^Phosphatidylinositol-specific phospholipase C, X domain^2-146^E:5e-60`PF00387.18^PI-PLC-Y^Phosphatidylinositol-specific phospholipase C, Y domain^224-336^E:2.6e-31`PF00168.29^C2^C2 domain^357-456^E:2.6e-17	.	.	ENOG410XPSW^phospholipase c	KEGG:bta:540771`KO:K05857	GO:0005783^cellular_component^endoplasmic reticulum`GO:0016020^cellular_component^membrane`GO:0005634^cellular_component^nucleus`GO:0005509^molecular_function^calcium ion binding`GO:0004435^molecular_function^phosphatidylinositol phospholipase C activity`GO:0004871^molecular_function^signal transducer activity`GO:0007340^biological_process^acrosome reaction`GO:0035556^biological_process^intracell…	GO:0004435^molecular_function^phosphatidylinositol phospholipase C activity`GO:0006629^biological_process^lipid metabolic process`GO:0007165^biological_process^signal transduction`GO:0035556^biological_process^intracellular signal transduction
TRINITY_DN46997_c0_g2_i8	CALYP_AEDAE	Ubiquitin carboxyl-terminal hydrolase calypso (EC 3.4.19.12) (BAP1 homolog)	A0A067RLX3	Ubiquitin carboxyl-terminal hydrolase (EC 3.4.19.12)	TRINITY_DN46997_c0_g2_i8.p3	5319-4969[-]					3.44804	2.3634e-35	.	.	.	.	.	.	.
TRINITY_DN46615_c2_g1_i2	SNX2_MOUSE	Sorting nexin-2	A0A0P4WQE9	Uncharacterized protein	TRINITY_DN46615_c2_g1_i2.p1	2288-807[-]	SNX2_HUMAN	Sorting nexin-2 (Transformation-related gene 9 protein) (TRG-9)	A0A0P4WQE9	Uncharacterized protein	3.44203	3.87596e-46	PF00787.23^PX^PX domain^110-237^E:4.1e-29`PF09325.9^Vps5^Vps5 C terminal like^257-487^E:4.1e-79	.	.	COG5391^sorting nexin	KEGG:hsa:6643`KO:K17917	GO:0005737^cellular_component^cytoplasm`GO:0005829^cellular_component^cytosol`GO:0031901^cellular_component^early endosome membrane`GO:0005768^cellular_component^endosome`GO:0010008^cellular_component^endosome membrane`GO:0070062^cellular_component^extracellular exosome`GO:0019898^cellular_component^extrinsic component of membrane`GO:0030027^cellular_component^lamellipodium`GO:0005764^cellular_co…	GO:0035091^molecular_function^phosphatidylinositol binding
TRINITY_DN46615_c2_g1_i2	SNX2_MOUSE	Sorting nexin-2	A0A0P4WQE9	Uncharacterized protein	TRINITY_DN46615_c2_g1_i2.p2	1900-2286[+]					3.44203	3.87596e-46	.	.	.	.	.	.	.
TRINITY_DN40839_c0_g1_i14	NUP58_RAT	Nucleoporin p58/p45 (58 kDa nucleoporin) (Nucleoporin-like protein 1)	A0A0P4WDK6	Uncharacterized protein	TRINITY_DN40839_c0_g1_i14.p1	287-1927[+]	NUP58_MOUSE	Nucleoporin p58/p45 (58 kDa nucleoporin) (Nucleoporin-like protein 1)	A0A0P4WDK6	Uncharacterized protein	3.44005	2.48766e-23	PF15967.4^Nucleoporin_FG2^Nucleoporin FG repeated region^8-515^E:5.1e-22	.	.	ENOG410ZJAM^Nucleoporin like 1	KEGG:mmu:71844`KO:K14307	GO:0031965^cellular_component^nuclear membrane`GO:0005643^cellular_component^nuclear pore`GO:0008139^molecular_function^nuclear localization sequence binding`GO:0051028^biological_process^mRNA transport`GO:0006606^biological_process^protein import into nucleus	.
TRINITY_DN40839_c0_g1_i14	NUP58_RAT	Nucleoporin p58/p45 (58 kDa nucleoporin) (Nucleoporin-like protein 1)	A0A0P4WDK6	Uncharacterized protein	TRINITY_DN40839_c0_g1_i14.p2	1680-2063[+]					3.44005	2.48766e-23	.	sigP:1^21^0.563^YES	.	.	.	.	.
TRINITY_DN40839_c0_g1_i14	NUP58_RAT	Nucleoporin p58/p45 (58 kDa nucleoporin) (Nucleoporin-like protein 1)	A0A0P4WDK6	Uncharacterized protein	TRINITY_DN40839_c0_g1_i14.p3	1857-1495[-]					3.44005	2.48766e-23	.	.	.	.	.	.	.
TRINITY_DN47346_c1_g1_i24	SC5A1_SHEEP	Sodium/glucose cotransporter 1 (Na(+)/glucose cotransporter 1) (High affinity sodium-glucose cotransporter) (Solute carrier family 5 member 1)	A0A0P4WD78	Uncharacterized protein	TRINITY_DN47346_c1_g1_i24.p1	292-2454[+]	SC5A1_SHEEP	Sodium/glucose cotransporter 1 (Na(+)/glucose cotransporter 1) (High affinity sodium-glucose cotransporter) (Solute carrier family 5 member 1)	A0A0P4WD78	Uncharacterized protein	3.42184	1.88149e-26	PF00474.16^SSF^Sodium:solute symporter family^78-518^E:5.7e-133`PF14295.5^PAN_4^PAN domain^374-392^E:0.55	.	ExpAA=287.78^PredHel=13^Topology=o46-68i87-109o124-146i167-189o204-226i233-252o300-317i338-360o406-428i449-471o481-503i510-532o558-580i	.	KEGG:oas:492300`KO:K14158	GO:0016021^cellular_component^integral component of membrane`GO:0005412^molecular_function^glucose:sodium symporter activity	GO:0022857^molecular_function^transmembrane transporter activity`GO:0055085^biological_process^transmembrane transport`GO:0016020^cellular_component^membrane
TRINITY_DN47346_c1_g1_i24	SC5A1_SHEEP	Sodium/glucose cotransporter 1 (Na(+)/glucose cotransporter 1) (High affinity sodium-glucose cotransporter) (Solute carrier family 5 member 1)	A0A0P4WD78	Uncharacterized protein	TRINITY_DN47346_c1_g1_i24.p2	891-1376[+]					3.42184	1.88149e-26	.	.	.	.	.	.	.
TRINITY_DN47346_c1_g1_i24	SC5A1_SHEEP	Sodium/glucose cotransporter 1 (Na(+)/glucose cotransporter 1) (High affinity sodium-glucose cotransporter) (Solute carrier family 5 member 1)	A0A0P4WD78	Uncharacterized protein	TRINITY_DN47346_c1_g1_i24.p3	493-119[-]					3.42184	1.88149e-26	.	.	ExpAA=22.71^PredHel=1^Topology=i89-111o	.	.	.	.
TRINITY_DN47346_c1_g1_i24	SC5A1_SHEEP	Sodium/glucose cotransporter 1 (Na(+)/glucose cotransporter 1) (High affinity sodium-glucose cotransporter) (Solute carrier family 5 member 1)	A0A0P4WD78	Uncharacterized protein	TRINITY_DN47346_c1_g1_i24.p4	401-715[+]					3.42184	1.88149e-26	.	.	.	.	.	.	.
TRINITY_DN42971_c0_g4_i8	FSH_DROME	Homeotic protein female sterile (Fragile-chorion membrane protein)	A0A0N7ZAK1	Uncharacterized protein	TRINITY_DN42971_c0_g4_i8.p1	2714-3[-]	FSH_DROME	Homeotic protein female sterile (Fragile-chorion membrane protein)	A0A0N7ZAK1	Uncharacterized protein	3.41814	3.97414e-18	PF17035.4^BET^Bromodomain extra-terminal - transcription regulation^156-219^E:1.7e-28	.	.	COG5076^bromodomain	KEGG:dme:Dmel_CG2252	GO:0016021^cellular_component^integral component of membrane`GO:0005634^cellular_component^nucleus`GO:0048813^biological_process^dendrite morphogenesis`GO:0045892^biological_process^negative regulation of transcription, DNA-templated`GO:0032968^biological_process^positive regulation of transcription elongation from RNA polymerase II promoter`GO:0007362^biological_process^terminal region determina…	.
TRINITY_DN42971_c0_g4_i8	FSH_DROME	Homeotic protein female sterile (Fragile-chorion membrane protein)	A0A0N7ZAK1	Uncharacterized protein	TRINITY_DN42971_c0_g4_i8.p2	680-1300[+]					3.41814	3.97414e-18	.	.	ExpAA=110.66^PredHel=5^Topology=i47-69o94-116i123-145o149-171i183-205o	.	.	.	.
TRINITY_DN42971_c0_g4_i8	FSH_DROME	Homeotic protein female sterile (Fragile-chorion membrane protein)	A0A0N7ZAK1	Uncharacterized protein	TRINITY_DN42971_c0_g4_i8.p3	2245-2637[+]					3.41814	3.97414e-18	.	.	ExpAA=64.52^PredHel=3^Topology=o27-49i54-76o91-110i	.	.	.	.
TRINITY_DN40829_c2_g1_i6			T2ET53	C-type lectin	.	.					3.41188	7.63826e-21	.	.	.	.	.	.	.
TRINITY_DN43970_c0_g2_i4	CORO6_HUMAN	Coronin-6 (Coronin-like protein E) (Clipin-E)	A0A0P4X0S5	Coronin	TRINITY_DN43970_c0_g2_i4.p1	7828-5456[-]	EXO1_DANRE	Exonuclease 1 (EC 3.1.-.-) (Exonuclease I)	A0A0P4W1D1	Uncharacterized protein	3.40904	1.87659e-36	PF00752.16^XPG_N^XPG N-terminal domain^1-98^E:2e-23`PF00867.17^XPG_I^XPG I-region^139-226^E:3.8e-22	.	.	COG0258^Structure-specific nuclease with 5'-flap endonuclease and 5'-3' exonuclease activities involved in DNA replication and repair. During DNA replication, cleaves the 5'-overhanging flap structure that is generated by displacement synthesis when DNA polymerase encounters the 5'-end of a downstream Okazaki fragment. It enters the flap from the 5'-end and then tracks to cleave the flap base, le…	KEGG:dre:406778`KO:K10746	GO:0005634^cellular_component^nucleus`GO:0003677^molecular_function^DNA binding`GO:0048256^molecular_function^flap endonuclease activity`GO:0046872^molecular_function^metal ion binding`GO:0045145^molecular_function^single-stranded DNA 5'-3' exodeoxyribonuclease activity`GO:0006310^biological_process^DNA recombination`GO:0006298^biological_process^mismatch repair	GO:0004518^molecular_function^nuclease activity`GO:0006281^biological_process^DNA repair
TRINITY_DN43970_c0_g2_i4	CORO6_HUMAN	Coronin-6 (Coronin-like protein E) (Clipin-E)	A0A0P4X0S5	Coronin	TRINITY_DN43970_c0_g2_i4.p2	2-1405[+]	CORO6_HUMAN	Coronin-6 (Coronin-like protein E) (Clipin-E)	A0A0P4X0S5	Coronin	3.40904	1.87659e-36	PF00400.31^WD40^WD domain, G-beta repeat^27-58^E:5.7e-05`PF00400.31^WD40^WD domain, G-beta repeat^122-151^E:0.093`PF16300.4^WD40_4^Type of WD40 repeat^293-335^E:8.2e-20	.	.	ENOG410XQAD^Coronin, actin binding protein	KEGG:hsa:84940`KO:K13886	GO:0015629^cellular_component^actin cytoskeleton`GO:0051015^molecular_function^actin filament binding`GO:0030036^biological_process^actin cytoskeleton organization	GO:0005515^molecular_function^protein binding
TRINITY_DN43970_c0_g2_i4	CORO6_HUMAN	Coronin-6 (Coronin-like protein E) (Clipin-E)	A0A0P4X0S5	Coronin	TRINITY_DN43970_c0_g2_i4.p3	2861-3250[+]					3.40904	1.87659e-36	.	.	.	.	.	.	.
TRINITY_DN43970_c0_g2_i4	CORO6_HUMAN	Coronin-6 (Coronin-like protein E) (Clipin-E)	A0A0P4X0S5	Coronin	TRINITY_DN43970_c0_g2_i4.p4	6462-6827[+]					3.40904	1.87659e-36	.	.	.	.	.	.	.
TRINITY_DN38814_c3_g1_i3			UPI000BA7E6B3		TRINITY_DN38814_c3_g1_i3.p1	2293-722[-]			C3ZGC7	Uncharacterized protein	3.40573	6.46071e-27	.	.	ExpAA=22.04^PredHel=1^Topology=o463-485i	.	.	.	.
TRINITY_DN38814_c3_g1_i3			UPI000BA7E6B3		TRINITY_DN38814_c3_g1_i3.p2	3506-2580[-]			UPI000BAF6F35		3.40573	6.46071e-27	.	sigP:1^24^0.815^YES	.	.	.	.	.
TRINITY_DN38814_c3_g1_i3			UPI000BA7E6B3		TRINITY_DN38814_c3_g1_i3.p3	999-1343[+]					3.40573	6.46071e-27	.	.	.	.	.	.	.
TRINITY_DN39315_c0_g1_i1	PMGT1_BOVIN	Protein O-linked-mannose beta-1,2-N-acetylglucosaminyltransferase 1 (POMGnT1) (EC 2.4.1.-)	UPI000BA81BE0		TRINITY_DN39315_c0_g1_i1.p1	2252-144[-]	PMGT1_BOVIN	Protein O-linked-mannose beta-1,2-N-acetylglucosaminyltransferase 1 (POMGnT1) (EC 2.4.1.-)	UPI000BA81BE0		3.40064	4.43204e-24	PF15711.4^ILEI^Interleukin-like EMT inducer^122-188^E:7.8e-07`PF03071.14^GNT-I^GNT-I family^294-551^E:4.4e-30	.	ExpAA=21.09^PredHel=1^Topology=i12-34o	ENOG410YMAS^Protein O-linked mannose beta1,2-N-acetylglucosaminyltransferase	.	GO:0000139^cellular_component^Golgi membrane`GO:0016021^cellular_component^integral component of membrane`GO:0008375^molecular_function^acetylglucosaminyltransferase activity`GO:0006493^biological_process^protein O-linked glycosylation	GO:0008375^molecular_function^acetylglucosaminyltransferase activity`GO:0006486^biological_process^protein glycosylation
TRINITY_DN39315_c0_g1_i1	PMGT1_BOVIN	Protein O-linked-mannose beta-1,2-N-acetylglucosaminyltransferase 1 (POMGnT1) (EC 2.4.1.-)	UPI000BA81BE0		TRINITY_DN39315_c0_g1_i1.p2	1239-1982[+]					3.40064	4.43204e-24	.	.	.	.	.	.	.
TRINITY_DN39315_c0_g1_i1	PMGT1_BOVIN	Protein O-linked-mannose beta-1,2-N-acetylglucosaminyltransferase 1 (POMGnT1) (EC 2.4.1.-)	UPI000BA81BE0		TRINITY_DN39315_c0_g1_i1.p3	1141-1458[+]					3.40064	4.43204e-24	.	.	.	.	.	.	.
TRINITY_DN46606_c0_g1_i3	NOC2L_BOVIN	Nucleolar complex protein 2 homolog (Protein NOC2 homolog) (NOC2-like protein) (Novel INHAT repressor)	A0A0P4WBG0	Uncharacterized protein	TRINITY_DN46606_c0_g1_i3.p1	1-2010[+]	NOC2L_MOUSE	Nucleolar complex protein 2 homolog (Protein NOC2 homolog) (NOC2-like protein) (Novel INHAT repressor)	A0A0P4WBG0	Uncharacterized protein	3.39904	2.72791e-19	PF03715.12^Noc2^Noc2p family^281-575^E:4.4e-115	.	.	COG5604^nucleolar complex protein 2	.	GO:0005829^cellular_component^cytosol`GO:0030690^cellular_component^Noc1p-Noc2p complex`GO:0030691^cellular_component^Noc2p-Noc3p complex`GO:0005730^cellular_component^nucleolus`GO:0005654^cellular_component^nucleoplasm`GO:0005634^cellular_component^nucleus`GO:0003682^molecular_function^chromatin binding`GO:0042393^molecular_function^histone binding`GO:0031493^molecular_function^nucleosomal histo…	.
TRINITY_DN42005_c1_g1_i1			Q5Q9A7	Ovarian peritrophin	TRINITY_DN42005_c1_g1_i1.p1	1719-802[-]			Q5Q9A7	Ovarian peritrophin	3.37819	3.64827e-21	PF01607.23^CBM_14^Chitin binding Peritrophin-A domain^126-171^E:4.7e-06`PF01607.23^CBM_14^Chitin binding Peritrophin-A domain^179-227^E:2.2e-07	.	.	.	.	.	GO:0008061^molecular_function^chitin binding`GO:0006030^biological_process^chitin metabolic process`GO:0005576^cellular_component^extracellular region
TRINITY_DN41470_c0_g1_i2					TRINITY_DN41470_c0_g1_i2.p1	2045-504[-]					3.364	3.51157e-49	.	.	.	.	.	.	.
TRINITY_DN42883_c6_g1_i7	HINFP_BOVIN	Histone H4 transcription factor (Histone nuclear factor P) (HiNF-P) (MBD2-interacting zinc finger protein) (Methyl-CpG-binding protein 2-interacting zinc finger protein)	A0A0P4W0P0	Uncharacterized protein	TRINITY_DN42883_c6_g1_i7.p1	3280-1577[-]	HINFP_BOVIN	Histone H4 transcription factor (Histone nuclear factor P) (HiNF-P) (MBD2-interacting zinc finger protein) (Methyl-CpG-binding protein 2-interacting zinc finger protein)	A0A0P4W0P0	Uncharacterized protein	3.34492	7.42833e-37	PF00096.25^zf-C2H2^Zinc finger, C2H2 type^241-265^E:0.0022`PF13913.5^zf-C2HC_2^zinc-finger of a C2HC-type^302-317^E:0.005`PF00096.25^zf-C2H2^Zinc finger, C2H2 type^356-378^E:0.00029	.	.	ENOG410XQF8^histone H4 transcription factor	KEGG:bta:511965	GO:0005634^cellular_component^nucleus`GO:0003677^molecular_function^DNA binding`GO:0046872^molecular_function^metal ion binding`GO:0006355^biological_process^regulation of transcription, DNA-templated`GO:0006351^biological_process^transcription, DNA-templated	.
TRINITY_DN42883_c6_g1_i7	HINFP_BOVIN	Histone H4 transcription factor (Histone nuclear factor P) (HiNF-P) (MBD2-interacting zinc finger protein) (Methyl-CpG-binding protein 2-interacting zinc finger protein)	A0A0P4W0P0	Uncharacterized protein	TRINITY_DN42883_c6_g1_i7.p2	2960-2391[-]					3.34492	7.42833e-37	.	.	.	.	.	.	.
TRINITY_DN47604_c3_g1_i1	LORF2_MOUSE	LINE-1 retrotransposable element ORF2 protein (ORF2p) (Long interspersed element-1) (L1) (Retrovirus-related Pol polyprotein LINE-1) [Includes: Reverse transcriptase (EC 2.7.7.49); Endonuclease (EC 3.1.21.-)]	A0A2B7ZVN8	Uncharacterized protein (Fragment)	TRINITY_DN47604_c3_g1_i1.p1	252-602[+]					3.34017	1.56296e-23	.	.	.	.	.	.	.
TRINITY_DN42121_c1_g2_i4			A0A0P4WDF9	Uncharacterized protein	TRINITY_DN42121_c1_g2_i4.p1	790-254[-]			A0A0P4WDF9	Uncharacterized protein	3.31651	1.19901e-31	.	.	.	.	.	.	.
TRINITY_DN42121_c1_g2_i4			A0A0P4WDF9	Uncharacterized protein	TRINITY_DN42121_c1_g2_i4.p2	321-761[+]					3.31651	1.19901e-31	.	.	.	.	.	.	.
TRINITY_DN42121_c1_g2_i4			A0A0P4WDF9	Uncharacterized protein	TRINITY_DN42121_c1_g2_i4.p3	791-444[-]					3.31651	1.19901e-31	.	.	.	.	.	.	.
TRINITY_DN39530_c0_g1_i2	MCPI_MELCP	Four-domain proteases inhibitor (McaPI)	I3RMR8	KPI2	TRINITY_DN39530_c0_g1_i2.p1	44-730[+]	MCPI_MELCP	Four-domain proteases inhibitor (McaPI)	I3RMR8	KPI2	3.30773	1.88408e-17	PF07648.14^Kazal_2^Kazal-type serine protease inhibitor domain^30-72^E:4.3e-10`PF00050.20^Kazal_1^Kazal-type serine protease inhibitor domain^31-72^E:9.9e-10`PF07648.14^Kazal_2^Kazal-type serine protease inhibitor domain^77-121^E:1.9e-12`PF00050.20^Kazal_1^Kazal-type serine protease inhibitor domain^87-121^E:2.9e-08`PF07648.14^Kazal_2^Kazal-type serine protease inhibitor domain^126-171^E:2.6e-12`…	sigP:1^20^0.707^YES	.	.	.	GO:0004867^molecular_function^serine-type endopeptidase inhibitor activity	GO:0005515^molecular_function^protein binding
TRINITY_DN39530_c0_g1_i2	MCPI_MELCP	Four-domain proteases inhibitor (McaPI)	I3RMR8	KPI2	TRINITY_DN39530_c0_g1_i2.p2	742-302[-]					3.30773	1.88408e-17	.	.	.	.	.	.	.
TRINITY_DN46985_c0_g1_i10	CE350_MOUSE	Centrosome-associated protein 350 (Cep350)	A0A067QR10	Centrosome-associated protein 350	TRINITY_DN46985_c0_g1_i10.p1	3283-884[-]	CE350_MOUSE	Centrosome-associated protein 350 (Cep350)	UPI0005CF7936		3.30188	1.04709e-42	PF14309.5^DUF4378^Domain of unknown function (DUF4378)^639-780^E:2.6e-07	.	.	ENOG410YQD7^centrosomal protein 350kDa	KEGG:mmu:74081`KO:K16768	GO:0042995^cellular_component^cell projection`GO:0005814^cellular_component^centriole`GO:0005813^cellular_component^centrosome`GO:0005634^cellular_component^nucleus`GO:0005819^cellular_component^spindle`GO:0008017^molecular_function^microtubule binding`GO:0034453^biological_process^microtubule anchoring	.
TRINITY_DN46985_c0_g1_i10	CE350_MOUSE	Centrosome-associated protein 350 (Cep350)	A0A067QR10	Centrosome-associated protein 350	TRINITY_DN46985_c0_g1_i10.p2	1566-2204[+]					3.30188	1.04709e-42	.	.	.	.	.	.	.
TRINITY_DN47171_c1_g1_i8					TRINITY_DN47171_c1_g1_i8.p1	7590-3289[-]					3.29447	1.70049e-26	.	.	.	.	.	.	.
TRINITY_DN47171_c1_g1_i8					TRINITY_DN47171_c1_g1_i8.p2	2076-2678[+]					3.29447	1.70049e-26	.	.	.	.	.	.	.
TRINITY_DN47171_c1_g1_i8					TRINITY_DN47171_c1_g1_i8.p3	1919-2305[+]					3.29447	1.70049e-26	.	.	ExpAA=22.14^PredHel=1^Topology=o10-29i	.	.	.	.
TRINITY_DN47171_c1_g1_i8					TRINITY_DN47171_c1_g1_i8.p4	7271-7588[+]					3.29447	1.70049e-26	.	sigP:1^19^0.598^YES	.	.	.	.	.
TRINITY_DN42041_c0_g1_i3	AT2L1_XENLA	Ethanolamine-phosphate phospho-lyase (EC 4.2.3.2) (Alanine--glyoxylate aminotransferase 2-like 1)	A0A0N7ZCN1	Uncharacterized protein	TRINITY_DN42041_c0_g1_i3.p1	1-1584[+]	AT2L1_XENLA	Ethanolamine-phosphate phospho-lyase (EC 4.2.3.2) (Alanine--glyoxylate aminotransferase 2-like 1)	A0A0N7ZCN1	Uncharacterized protein	3.2936	3.73594e-19	PF00202.20^Aminotran_3^Aminotransferase class-III^70-475^E:1.7e-78	.	.	.	KEGG:xla:446472`KO:K14286	GO:0005739^cellular_component^mitochondrion`GO:0050459^molecular_function^ethanolamine-phosphate phospho-lyase activity`GO:0030170^molecular_function^pyridoxal phosphate binding`GO:0008483^molecular_function^transaminase activity	GO:0008483^molecular_function^transaminase activity`GO:0030170^molecular_function^pyridoxal phosphate binding
TRINITY_DN42041_c0_g1_i3	AT2L1_XENLA	Ethanolamine-phosphate phospho-lyase (EC 4.2.3.2) (Alanine--glyoxylate aminotransferase 2-like 1)	A0A0N7ZCN1	Uncharacterized protein	TRINITY_DN42041_c0_g1_i3.p2	981-520[-]			A0A0P5VW67	Putative Ethanolamine-phosphate phospho-lyase	3.2936	3.73594e-19	.	.	ExpAA=23.07^PredHel=1^Topology=o90-112i	.	.	.	.
TRINITY_DN42041_c0_g1_i3	AT2L1_XENLA	Ethanolamine-phosphate phospho-lyase (EC 4.2.3.2) (Alanine--glyoxylate aminotransferase 2-like 1)	A0A0N7ZCN1	Uncharacterized protein	TRINITY_DN42041_c0_g1_i3.p3	1292-900[-]			A0A293MV61	Uncharacterized protein (Fragment)	3.2936	3.73594e-19	.	.	.	.	.	.	.
TRINITY_DN43578_c1_g2_i2	CTRB1_LITVA	Chymotrypsin BI (EC 3.4.21.1)	Q00871	Chymotrypsin BI (EC 3.4.21.1)	.	.					3.28641	3.16728e-35	.	.	.	.	.	GO:0005615^cellular_component^extracellular space`GO:0004252^molecular_function^serine-type endopeptidase activity`GO:0030574^biological_process^collagen catabolic process	.
TRINITY_DN41949_c0_g1_i2	RDHE2_HUMAN	Epidermal retinol dehydrogenase 2 (EPHD-2) (RDH-E2) (EC 1.1.1.105) (Retinal short-chain dehydrogenase reductase 2) (retSDR2) (Short-chain dehydrogenase/reductase family 16C member 5)	UPI00084B2D46		TRINITY_DN41949_c0_g1_i2.p1	104-994[+]	RDHE2_HUMAN	Epidermal retinol dehydrogenase 2 (EPHD-2) (RDH-E2) (EC 1.1.1.105) (Retinal short-chain dehydrogenase reductase 2) (retSDR2) (Short-chain dehydrogenase/reductase family 16C member 5)	UPI00067C382A		3.27451	1.38255e-22	PF00106.24^adh_short^short chain dehydrogenase^44-227^E:2.4e-45`PF08659.9^KR^KR domain^45-211^E:1.3e-13`PF02719.14^Polysacc_synt_2^Polysaccharide biosynthesis protein^45-177^E:9.7e-05`PF13561.5^adh_short_C2^Enoyl-(Acyl carrier protein) reductase^52-228^E:4.4e-32	.	ExpAA=21.07^PredHel=1^Topology=i7-29o	COG1028^Dehydrogenase reductase	KEGG:hsa:195814`KO:K15734	GO:0005789^cellular_component^endoplasmic reticulum membrane`GO:0016021^cellular_component^integral component of membrane`GO:0005634^cellular_component^nucleus`GO:0017053^cellular_component^transcriptional repressor complex`GO:0033613^molecular_function^activating transcription factor binding`GO:0004745^molecular_function^retinol dehydrogenase activity`GO:0008134^molecular_function^transcription …	.
TRINITY_DN46336_c0_g1_i1			A0A0P4W7J8	Uncharacterized protein	TRINITY_DN46336_c0_g1_i1.p1	2317-827[-]			A0A0P4W7J8	Uncharacterized protein	3.24776	1.93529e-28	PF00668.19^Condensation^Condensation domain^69-154^E:6.7e-05	.	.	.	.	.	.
TRINITY_DN46336_c0_g1_i1			A0A0P4W7J8	Uncharacterized protein	TRINITY_DN46336_c0_g1_i1.p2	1584-1913[+]					3.24776	1.93529e-28	.	.	.	.	.	.	.
TRINITY_DN45560_c1_g1_i3	TOX4_MOUSE	TOX high mobility group box family member 4 (Epidermal Langerhans cell protein LCP1)	A0A1W4XP27	TOX high mobility group box family member 4-B-like isoform X1	TRINITY_DN45560_c1_g1_i3.p1	144-1076[+]	TOX4_MOUSE	TOX high mobility group box family member 4 (Epidermal Langerhans cell protein LCP1)	A0A0N7ZC58	Uncharacterized protein	3.24231	8.7413e-38	.	.	.	COG5648^high mobility group	KEGG:mmu:268741	GO:0000785^cellular_component^chromatin`GO:0000784^cellular_component^nuclear chromosome, telomeric region`GO:0072357^cellular_component^PTW/PP1 phosphatase complex`GO:0003677^molecular_function^DNA binding	.
TRINITY_DN41139_c2_g2_i3	VMO1_HUMAN	Vitelline membrane outer layer protein 1 homolog	B7UCF9	Vitelline membrane outer layer 1-like protein	TRINITY_DN41139_c2_g2_i3.p1	42-353[+]	VMO1_HUMAN	Vitelline membrane outer layer protein 1 homolog	B7UCF9	Vitelline membrane outer layer 1-like protein	3.24105	2.76669e-24	PF03762.16^VOMI^Vitelline membrane outer layer protein I (VOMI)^36-104^E:1.2e-14	sigP:1^17^0.608^YES	.	ENOG4111VSS^vitelline membrane outer layer 1 homolog (chicken)	KEGG:hsa:284013	GO:0070062^cellular_component^extracellular exosome	.
TRINITY_DN43099_c1_g3_i5	S23A2_MOUSE	Solute carrier family 23 member 2 (Na(+)/L-ascorbic acid transporter 2) (Sodium-dependent vitamin C transporter 2) (SVCT-2) (mSVCT2) (Yolk sac permease-like molecule 2)	A0A0P4WE00	Uncharacterized protein	TRINITY_DN43099_c1_g3_i5.p1	2683-860[-]	S23A1_MOUSE	Solute carrier family 23 member 1 (Na(+)/L-ascorbic acid transporter 1) (Sodium-dependent vitamin C transporter 1) (Yolk sac permease-like molecule 3)	A0A0P4WE00	Uncharacterized protein	3.23384	1.01495e-28	PF00860.19^Xan_ur_permease^Permease family^84-507^E:4.7e-94	.	ExpAA=243.68^PredHel=10^Topology=i84-106o121-143i197-219o247-269i290-312o342-364i433-455o459-481i488-505o520-542i	COG2233^permease	KEGG:mmu:20522`KO:K14611	GO:0016324^cellular_component^apical plasma membrane`GO:0009925^cellular_component^basal plasma membrane`GO:0005737^cellular_component^cytoplasm`GO:0016021^cellular_component^integral component of membrane`GO:0043229^cellular_component^intracellular organelle`GO:0005886^cellular_component^plasma membrane`GO:0033300^molecular_function^dehydroascorbic acid transmembrane transporter activity`GO:0008…	GO:0022857^molecular_function^transmembrane transporter activity`GO:0055085^biological_process^transmembrane transport`GO:0016020^cellular_component^membrane
TRINITY_DN43099_c1_g3_i5	S23A2_MOUSE	Solute carrier family 23 member 2 (Na(+)/L-ascorbic acid transporter 2) (Sodium-dependent vitamin C transporter 2) (SVCT-2) (mSVCT2) (Yolk sac permease-like molecule 2)	A0A0P4WE00	Uncharacterized protein	TRINITY_DN43099_c1_g3_i5.p2	1568-804[-]					3.23384	1.01495e-28	.	.	.	.	.	.	.
TRINITY_DN43099_c1_g3_i5	S23A2_MOUSE	Solute carrier family 23 member 2 (Na(+)/L-ascorbic acid transporter 2) (Sodium-dependent vitamin C transporter 2) (SVCT-2) (mSVCT2) (Yolk sac permease-like molecule 2)	A0A0P4WE00	Uncharacterized protein	TRINITY_DN43099_c1_g3_i5.p3	1767-2414[+]			A0A182VBZ0	Uncharacterized protein	3.23384	1.01495e-28	.	.	.	.	.	.	.
TRINITY_DN43099_c1_g3_i5	S23A2_MOUSE	Solute carrier family 23 member 2 (Na(+)/L-ascorbic acid transporter 2) (Sodium-dependent vitamin C transporter 2) (SVCT-2) (mSVCT2) (Yolk sac permease-like molecule 2)	A0A0P4WE00	Uncharacterized protein	TRINITY_DN43099_c1_g3_i5.p4	1089-1448[+]			A0A293MFY9	Uncharacterized protein (Fragment)	3.23384	1.01495e-28	.	.	.	.	.	.	.
TRINITY_DN42257_c1_g2_i1					.	.					3.23362	4.8661e-22	.	.	.	.	.	.	.
TRINITY_DN47342_c0_g1_i1	PUR4_MOUSE	Phosphoribosylformylglycinamidine synthase (FGAM synthase) (FGAMS) (EC 6.3.5.3) (Formylglycinamide ribonucleotide amidotransferase) (FGAR amidotransferase) (FGAR-AT) (Formylglycinamide ribotide amidotransferase)	A0A0P4VP02	Uncharacterized protein	TRINITY_DN47342_c0_g1_i1.p1	77-1594[+]	PUR4_MOUSE	Phosphoribosylformylglycinamidine synthase (FGAM synthase) (FGAMS) (EC 6.3.5.3) (Formylglycinamide ribonucleotide amidotransferase) (FGAR amidotransferase) (FGAR-AT) (Formylglycinamide ribotide amidotransferase)	A0A0P4VP02	Uncharacterized protein	3.22483	6.10469e-20	PF00586.23^AIRS^AIR synthase related protein, N-terminal domain^316-415^E:0.012	.	.	COG0046^phosphoribosylformylglycinamidine synthase`COG0047^phosphoribosylformylglycinamidine synthase	KEGG:mmu:237823`KO:K01952	GO:0005737^cellular_component^cytoplasm`GO:0005524^molecular_function^ATP binding`GO:0046872^molecular_function^metal ion binding`GO:0004642^molecular_function^phosphoribosylformylglycinamidine synthase activity`GO:0006189^biological_process^'de novo' IMP biosynthetic process`GO:0006541^biological_process^glutamine metabolic process`GO:0042493^biological_process^response to drug	.
TRINITY_DN47342_c0_g1_i1	PUR4_MOUSE	Phosphoribosylformylglycinamidine synthase (FGAM synthase) (FGAMS) (EC 6.3.5.3) (Formylglycinamide ribonucleotide amidotransferase) (FGAR amidotransferase) (FGAR-AT) (Formylglycinamide ribotide amidotransferase)	A0A0P4VP02	Uncharacterized protein	TRINITY_DN47342_c0_g1_i1.p2	1441-353[-]			K1YS48	Uncharacterized protein (Fragment)	3.22483	6.10469e-20	.	.	.	.	.	.	.
TRINITY_DN47342_c0_g1_i1	PUR4_MOUSE	Phosphoribosylformylglycinamidine synthase (FGAM synthase) (FGAMS) (EC 6.3.5.3) (Formylglycinamide ribonucleotide amidotransferase) (FGAR amidotransferase) (FGAR-AT) (Formylglycinamide ribotide amidotransferase)	A0A0P4VP02	Uncharacterized protein	TRINITY_DN47342_c0_g1_i1.p3	669-1004[+]					3.22483	6.10469e-20	.	.	.	.	.	.	.
TRINITY_DN42677_c1_g3_i3					.	.					3.20064	4.45653e-43	.	.	.	.	.	.	.
TRINITY_DN45129_c2_g3_i2	MCM2_XENLA	DNA replication licensing factor mcm2 (EC 3.6.4.12) (BM28-homolog) (Minichromosome maintenance protein 2) (xMCM2) (p112)	A0A0N7ZC12	DNA helicase (EC 3.6.4.12)	TRINITY_DN45129_c2_g3_i2.p1	178-1434[+]	MCM2_XENLA	DNA replication licensing factor mcm2 (EC 3.6.4.12) (BM28-homolog) (Minichromosome maintenance protein 2) (xMCM2) (p112)	A0A0N7ZC12	DNA helicase (EC 3.6.4.12)	3.19958	3.54496e-41	PF12619.7^MCM2_N^Mini-chromosome maintenance protein 2^62-182^E:1.1e-15`PF14551.5^MCM_N^MCM N-terminal domain^198-287^E:1.4e-17`PF17207.2^MCM_OB^MCM OB domain^295-418^E:4.2e-36	.	.	.	KEGG:xla:380451`KO:K02540	GO:0000785^cellular_component^chromatin`GO:0042555^cellular_component^MCM complex`GO:0005634^cellular_component^nucleus`GO:0005524^molecular_function^ATP binding`GO:0003677^molecular_function^DNA binding`GO:0003678^molecular_function^DNA helicase activity`GO:0046872^molecular_function^metal ion binding`GO:0007049^biological_process^cell cycle`GO:0006270^biological_process^DNA replication initiati…	GO:0003677^molecular_function^DNA binding`GO:0003678^molecular_function^DNA helicase activity`GO:0005524^molecular_function^ATP binding`GO:0006270^biological_process^DNA replication initiation`GO:0005634^cellular_component^nucleus`GO:0042555^cellular_component^MCM complex
TRINITY_DN42768_c3_g2_i5					TRINITY_DN42768_c3_g2_i5.p1	1172-744[-]					3.19269	1.11883e-29	.	.	.	.	.	.	.
TRINITY_DN41990_c1_g1_i8	EIF2D_RABIT	Eukaryotic translation initiation factor 2D (eIF2d) (Ligatin)	UPI00084B61DA		TRINITY_DN41990_c1_g1_i8.p1	3-1850[+]	EIF2D_RABIT	Eukaryotic translation initiation factor 2D (eIF2d) (Ligatin)	UPI00084B61DA		3.17589	4.05642e-18	PF01253.21^SUI1^Translation initiation factor SUI1^519-599^E:1.1e-15	.	ExpAA=13.72^PredHel=1^Topology=i7-24o	ENOG410XSAV^translation Initiation Factor	KEGG:ocu:100345187`KO:K15027	GO:0022627^cellular_component^cytosolic small ribosomal subunit`GO:0016604^cellular_component^nuclear body`GO:0003743^molecular_function^translation initiation factor activity`GO:0001731^biological_process^formation of translation preinitiation complex`GO:0075522^biological_process^IRES-dependent viral translational initiation`GO:0032790^biological_process^ribosome disassembly	GO:0003743^molecular_function^translation initiation factor activity`GO:0006413^biological_process^translational initiation
TRINITY_DN41990_c1_g1_i8	EIF2D_RABIT	Eukaryotic translation initiation factor 2D (eIF2d) (Ligatin)	UPI00084B61DA		TRINITY_DN41990_c1_g1_i8.p2	541-62[-]					3.17589	4.05642e-18	.	.	.	.	.	.	.
TRINITY_DN46678_c3_g2_i4					TRINITY_DN46678_c3_g2_i4.p1	146-1279[+]					3.17394	7.16217e-35	.	sigP:1^18^0.92^YES	.	.	.	.	.
TRINITY_DN46678_c3_g2_i4					TRINITY_DN46678_c3_g2_i4.p2	1083-508[-]					3.17394	7.16217e-35	.	.	.	.	.	.	.
TRINITY_DN46678_c3_g2_i4					TRINITY_DN46678_c3_g2_i4.p3	3-371[+]					3.17394	7.16217e-35	.	.	.	.	.	.	.
TRINITY_DN42498_c2_g1_i2					TRINITY_DN42498_c2_g1_i2.p1	753-1064[+]					3.16096	1.4587e-34	.	.	.	.	.	.	.
TRINITY_DN45538_c1_g2_i4					.	.					3.15352	8.68751e-26	.	.	.	.	.	.	.
TRINITY_DN42432_c1_g3_i1	EST6_APIME	Venom carboxylesterase-6 (EC 3.1.1.1) (allergen Api m 8)	A0A1L5JHT6	Carboxylic ester hydrolase (EC 3.1.1.-)	TRINITY_DN42432_c1_g3_i1.p1	1714-122[-]	EST6_APIME	Venom carboxylesterase-6 (EC 3.1.1.1) (allergen Api m 8)	A0A1L5JHT6	Carboxylic ester hydrolase (EC 3.1.1.-)	3.14921	4.49249e-48	PF00135.27^COesterase^Carboxylesterase family^25-508^E:2.3e-124`PF07859.12^Abhydrolase_3^alpha/beta hydrolase fold^86-214^E:6.4e-09	.	.	COG2272^Carboxylesterase	KEGG:ame:410928	GO:0005576^cellular_component^extracellular region`GO:0052689^molecular_function^carboxylic ester hydrolase activity	GO:0016787^molecular_function^hydrolase activity`GO:0008152^biological_process^metabolic process
TRINITY_DN42432_c1_g3_i1	EST6_APIME	Venom carboxylesterase-6 (EC 3.1.1.1) (allergen Api m 8)	A0A1L5JHT6	Carboxylic ester hydrolase (EC 3.1.1.-)	TRINITY_DN42432_c1_g3_i1.p2	1715-1062[-]					3.14921	4.49249e-48	.	.	.	.	.	.	.
TRINITY_DN42432_c1_g3_i1	EST6_APIME	Venom carboxylesterase-6 (EC 3.1.1.1) (allergen Api m 8)	A0A1L5JHT6	Carboxylic ester hydrolase (EC 3.1.1.-)	TRINITY_DN42432_c1_g3_i1.p3	825-1412[+]			A0A1N0GCX3	Uncharacterized protein	3.14921	4.49249e-48	.	.	.	.	.	.	.
TRINITY_DN38292_c0_g1_i3	SP34_APIME	Venom serine protease 34 (SP34) (EC 3.4.21.-) (allergen Api m 7)	UPI00063F4195		TRINITY_DN38292_c0_g1_i3.p1	1005-214[-]	SP34_APIME	Venom serine protease 34 (SP34) (EC 3.4.21.-) (allergen Api m 7)	UPI00063F4195		3.14319	5.48284e-19	PF00089.25^Trypsin^Trypsin^33-257^E:1.5e-31	sigP:1^25^0.676^YES	.	COG5640^protease	KEGG:ame:406095	GO:0005576^cellular_component^extracellular region`GO:0004252^molecular_function^serine-type endopeptidase activity	GO:0004252^molecular_function^serine-type endopeptidase activity`GO:0006508^biological_process^proteolysis
TRINITY_DN38292_c0_g1_i3	SP34_APIME	Venom serine protease 34 (SP34) (EC 3.4.21.-) (allergen Api m 7)	UPI00063F4195		TRINITY_DN38292_c0_g1_i3.p2	1-708[+]					3.14319	5.48284e-19	.	.	.	.	.	.	.
TRINITY_DN38292_c0_g1_i3	SP34_APIME	Venom serine protease 34 (SP34) (EC 3.4.21.-) (allergen Api m 7)	UPI00063F4195		TRINITY_DN38292_c0_g1_i3.p3	680-997[+]					3.14319	5.48284e-19	.	.	.	.	.	.	.
TRINITY_DN45171_c0_g1_i5					TRINITY_DN45171_c0_g1_i5.p1	2-652[+]					3.14252	1.93317e-17	.	.	.	.	.	.	.
TRINITY_DN42971_c0_g4_i10	FSH_DROME	Homeotic protein female sterile (Fragile-chorion membrane protein)	A0A0N7ZAK1	Uncharacterized protein	TRINITY_DN42971_c0_g4_i10.p1	1373-3[-]					3.13983	4.00134e-23	.	.	.	.	.	.	.
TRINITY_DN42971_c0_g4_i10	FSH_DROME	Homeotic protein female sterile (Fragile-chorion membrane protein)	A0A0N7ZAK1	Uncharacterized protein	TRINITY_DN42971_c0_g4_i10.p2	2714-1701[-]	FSH_DROME	Homeotic protein female sterile (Fragile-chorion membrane protein)	A0A0N7ZAK1	Uncharacterized protein	3.13983	4.00134e-23	PF17035.4^BET^Bromodomain extra-terminal - transcription regulation^156-219^E:4.2e-29	.	.	COG5076^bromodomain	KEGG:dme:Dmel_CG2252	GO:0016021^cellular_component^integral component of membrane`GO:0005634^cellular_component^nucleus`GO:0048813^biological_process^dendrite morphogenesis`GO:0045892^biological_process^negative regulation of transcription, DNA-templated`GO:0032968^biological_process^positive regulation of transcription elongation from RNA polymerase II promoter`GO:0007362^biological_process^terminal region determina…	.
TRINITY_DN42971_c0_g4_i10	FSH_DROME	Homeotic protein female sterile (Fragile-chorion membrane protein)	A0A0N7ZAK1	Uncharacterized protein	TRINITY_DN42971_c0_g4_i10.p3	680-1300[+]					3.13983	4.00134e-23	.	.	ExpAA=110.66^PredHel=5^Topology=i47-69o94-116i123-145o149-171i183-205o	.	.	.	.
TRINITY_DN42971_c0_g4_i10	FSH_DROME	Homeotic protein female sterile (Fragile-chorion membrane protein)	A0A0N7ZAK1	Uncharacterized protein	TRINITY_DN42971_c0_g4_i10.p4	2245-2637[+]					3.13983	4.00134e-23	.	.	ExpAA=64.52^PredHel=3^Topology=o27-49i54-76o91-110i	.	.	.	.
TRINITY_DN42971_c0_g4_i10	FSH_DROME	Homeotic protein female sterile (Fragile-chorion membrane protein)	A0A0N7ZAK1	Uncharacterized protein	TRINITY_DN42971_c0_g4_i10.p5	1696-1373[-]					3.13983	4.00134e-23	.	.	.	.	.	.	.
TRINITY_DN44080_c0_g2_i2					.	.					3.13437	5.07295e-22	.	.	.	.	.	.	.
TRINITY_DN42175_c2_g1_i1	FUCO_BRAFL	Alpha-L-fucosidase (EC 3.2.1.51) (Alpha-L-fucoside fucohydrolase)	A0A0P4W7A5	Uncharacterized protein	TRINITY_DN42175_c2_g1_i1.p1	471-1[-]	FUCO_BRAFL	Alpha-L-fucosidase (EC 3.2.1.51) (Alpha-L-fucoside fucohydrolase)	A0A0P4W7A5	Uncharacterized protein	3.13273	4.61959e-19	PF01120.16^Alpha_L_fucos^Alpha-L-fucosidase^1-149^E:1.3e-45	.	.	COG3669^alpha-l-fucosidase	KEGG:bfo:BRAFLDRAFT_56888`KO:K01206	GO:0005576^cellular_component^extracellular region`GO:0004560^molecular_function^alpha-L-fucosidase activity`GO:0006004^biological_process^fucose metabolic process	GO:0004560^molecular_function^alpha-L-fucosidase activity`GO:0005975^biological_process^carbohydrate metabolic process
TRINITY_DN42175_c2_g1_i1	FUCO_BRAFL	Alpha-L-fucosidase (EC 3.2.1.51) (Alpha-L-fucoside fucohydrolase)	A0A0P4W7A5	Uncharacterized protein	TRINITY_DN42175_c2_g1_i1.p2	1-399[+]					3.13273	4.61959e-19	.	.	.	.	.	.	.
TRINITY_DN41053_c0_g3_i1					.	.					3.13068	1.25822e-23	.	.	.	.	.	.	.
TRINITY_DN38491_c0_g1_i4	BEST1_MACFA	Bestrophin-1 (Vitelliform macular dystrophy protein 2)	A0A0P4WBT6	Bestrophin homolog	TRINITY_DN38491_c0_g1_i4.p1	186-1883[+]	BEST1_MACFA	Bestrophin-1 (Vitelliform macular dystrophy protein 2)	A0A0P4WBT6	Bestrophin homolog	3.11458	3.62257e-36	PF01062.20^Bestrophin^Bestrophin, RFP-TM, chloride channel^5-304^E:1.6e-103	.	ExpAA=95.96^PredHel=4^Topology=o18-40i53-75o217-239i259-276o	.	KEGG:mcf:101925702`KO:K13878	GO:0016323^cellular_component^basolateral plasma membrane`GO:0034707^cellular_component^chloride channel complex`GO:0005254^molecular_function^chloride channel activity`GO:0050896^biological_process^response to stimulus`GO:0007601^biological_process^visual perception	.
TRINITY_DN38491_c0_g1_i4	BEST1_MACFA	Bestrophin-1 (Vitelliform macular dystrophy protein 2)	A0A0P4WBT6	Bestrophin homolog	TRINITY_DN38491_c0_g1_i4.p2	2453-2127[-]					3.11458	3.62257e-36	.	.	ExpAA=42.17^PredHel=2^Topology=i13-35o81-103i	.	.	.	.
TRINITY_DN38491_c0_g1_i4	BEST1_MACFA	Bestrophin-1 (Vitelliform macular dystrophy protein 2)	A0A0P4WBT6	Bestrophin homolog	TRINITY_DN38491_c0_g1_i4.p3	1054-1356[+]					3.11458	3.62257e-36	.	.	.	.	.	.	.
TRINITY_DN47318_c3_g2_i3			A0S0E3	Chitinase 1	TRINITY_DN47318_c3_g2_i3.p1	1-489[+]	CHI10_DROME	Probable chitinase 10 (EC 3.2.1.14) (Probable chitinase 1) (Probable chitinase 3)	A0A0H4M7H5	Chitinase 1	3.1129	7.55834e-27	PF01607.23^CBM_14^Chitin binding Peritrophin-A domain^55-106^E:4.5e-12	.	.	COG3325^chitinase	KEGG:dme:Dmel_CG18140`KO:K01183	GO:0005576^cellular_component^extracellular region`GO:0008061^molecular_function^chitin binding`GO:0004568^molecular_function^chitinase activity`GO:0006032^biological_process^chitin catabolic process`GO:0000272^biological_process^polysaccharide catabolic process	GO:0008061^molecular_function^chitin binding`GO:0006030^biological_process^chitin metabolic process`GO:0005576^cellular_component^extracellular region
TRINITY_DN45517_c3_g1_i1					TRINITY_DN45517_c3_g1_i1.p1	505-125[-]					3.1128	7.63161e-20	.	.	.	.	.	.	.
TRINITY_DN43454_c0_g1_i12					.	.					3.10154	7.39392e-25	.	.	.	.	.	.	.
TRINITY_DN47169_c0_g1_i7	DUS16_HUMAN	Dual specificity protein phosphatase 16 (EC 3.1.3.16) (EC 3.1.3.48) (Mitogen-activated protein kinase phosphatase 7) (MAP kinase phosphatase 7) (MKP-7)	UPI00084A5243		TRINITY_DN47169_c0_g1_i7.p1	309-3581[+]	DUS16_HUMAN	Dual specificity protein phosphatase 16 (EC 3.1.3.16) (EC 3.1.3.48) (Mitogen-activated protein kinase phosphatase 7) (MAP kinase phosphatase 7) (MKP-7)	UPI00084A5243		3.09404	1.67121e-24	PF00581.19^Rhodanese^Rhodanese-like domain^9-126^E:8.9e-12`PF00782.19^DSPc^Dual specificity phosphatase, catalytic domain^164-294^E:1.2e-37	.	.	COG2453^dual specificity phosphatase	KEGG:hsa:80824`KO:K04459	GO:0005737^cellular_component^cytoplasm`GO:0031410^cellular_component^cytoplasmic vesicle`GO:0005829^cellular_component^cytosol`GO:0005654^cellular_component^nucleoplasm`GO:0005634^cellular_component^nucleus`GO:0017017^molecular_function^MAP kinase tyrosine/serine/threonine phosphatase activity`GO:0016791^molecular_function^phosphatase activity`GO:0004721^molecular_function^phosphoprotein phospha…	GO:0008138^molecular_function^protein tyrosine/serine/threonine phosphatase activity`GO:0016311^biological_process^dephosphorylation
TRINITY_DN47169_c0_g1_i7	DUS16_HUMAN	Dual specificity protein phosphatase 16 (EC 3.1.3.16) (EC 3.1.3.48) (Mitogen-activated protein kinase phosphatase 7) (MAP kinase phosphatase 7) (MKP-7)	UPI00084A5243		TRINITY_DN47169_c0_g1_i7.p2	4125-4853[+]			UPI00084A5243		3.09404	1.67121e-24	.	.	.	.	.	.	.
TRINITY_DN47169_c0_g1_i7	DUS16_HUMAN	Dual specificity protein phosphatase 16 (EC 3.1.3.16) (EC 3.1.3.48) (Mitogen-activated protein kinase phosphatase 7) (MAP kinase phosphatase 7) (MKP-7)	UPI00084A5243		TRINITY_DN47169_c0_g1_i7.p3	1088-576[-]					3.09404	1.67121e-24	.	.	.	.	.	.	.
TRINITY_DN47169_c0_g1_i7	DUS16_HUMAN	Dual specificity protein phosphatase 16 (EC 3.1.3.16) (EC 3.1.3.48) (Mitogen-activated protein kinase phosphatase 7) (MAP kinase phosphatase 7) (MKP-7)	UPI00084A5243		TRINITY_DN47169_c0_g1_i7.p4	487-89[-]					3.09404	1.67121e-24	.	.	.	.	.	.	.
TRINITY_DN45106_c2_g1_i4					TRINITY_DN45106_c2_g1_i4.p1	748-2[-]			A0A0P5KTU4	Fatty acid-binding protein (Fragment)	3.08867	3.82493e-31	.	.	ExpAA=43.45^PredHel=2^Topology=i2-19o225-247i	.	.	.	.
TRINITY_DN45106_c2_g1_i4					TRINITY_DN45106_c2_g1_i4.p2	2-319[+]					3.08867	3.82493e-31	.	.	.	.	.	.	.
TRINITY_DN47130_c0_g2_i2					.	.					3.06313	2.1466e-24	.	.	.	.	.	.	.
TRINITY_DN41611_c1_g1_i2					TRINITY_DN41611_c1_g1_i2.p1	1229-843[-]					3.05214	3.26865e-40	.	sigP:1^21^0.623^YES	ExpAA=56.67^PredHel=2^Topology=o4-26i92-114o	.	.	.	.
TRINITY_DN41611_c1_g1_i2					TRINITY_DN41611_c1_g1_i2.p2	328-2[-]					3.05214	3.26865e-40	.	.	.	.	.	.	.
TRINITY_DN47509_c2_g2_i7	Y381_RICFE	Putative ankyrin repeat protein RF_0381	UPI000B77E1E4		TRINITY_DN47509_c2_g2_i7.p1	205-4797[+]	ANK1_HUMAN	Ankyrin-1 (ANK-1) (Ankyrin-R) (Erythrocyte ankyrin)	UPI000B77E1E4		3.05107	3.62991e-27	PF00568.22^WH1^WH1 domain^2-104^E:4.7e-17`PF13637.5^Ank_4^Ankyrin repeats (many copies)^248-302^E:4.5e-07`PF12796.6^Ank_2^Ankyrin repeats (3 copies)^252-344^E:1.9e-14`PF13857.5^Ank_5^Ankyrin repeats (many copies)^281-322^E:1.9e-07`PF13637.5^Ank_4^Ankyrin repeats (many copies)^283-333^E:6.8e-12`PF00023.29^Ank^Ankyrin repeat^283-309^E:7.7e-06`PF13606.5^Ank_3^Ankyrin repeat^283-309^E:0.00088`PF00023…	.	.	COG0666^Ankyrin Repeat	KEGG:hsa:286`KO:K10380	GO:0030673^cellular_component^axolemma`GO:0016323^cellular_component^basolateral plasma membrane`GO:0005856^cellular_component^cytoskeleton`GO:0005829^cellular_component^cytosol`GO:0031430^cellular_component^M band`GO:0005634^cellular_component^nucleus`GO:0005886^cellular_component^plasma membrane`GO:0045211^cellular_component^postsynaptic membrane`GO:0042383^cellular_component^sarcolemma`GO:0016…	GO:0005515^molecular_function^protein binding
TRINITY_DN47509_c2_g2_i7	Y381_RICFE	Putative ankyrin repeat protein RF_0381	UPI000B77E1E4		TRINITY_DN47509_c2_g2_i7.p2	2864-2337[-]					3.05107	3.62991e-27	.	.	.	.	.	.	.
TRINITY_DN42498_c2_g1_i8	LPIN3_MOUSE	Phosphatidate phosphatase LPIN3 (EC 3.1.3.4) (Lipin-3)	UPI00084A6E96		TRINITY_DN42498_c2_g1_i8.p1	6558-3400[-]	LPIN2_HUMAN	Phosphatidate phosphatase LPIN2 (EC 3.1.3.4) (Lipin-2)	T1JA68	Uncharacterized protein	3.03649	2.6076e-20	PF04571.13^Lipin_N^lipin, N-terminal conserved region^1-102^E:4.5e-44`PF16876.4^Lipin_mid^Lipin/Ned1/Smp2 multi-domain protein middle domain^589-691^E:1.3e-28`PF08235.12^LNS2^LNS2 (Lipin/Ned1/Smp2)^789-1014^E:2.1e-102	.	.	COG5083^phosphatidylinositol transfer protein	KEGG:hsa:9663`KO:K15728	GO:0005829^cellular_component^cytosol`GO:0005789^cellular_component^endoplasmic reticulum membrane`GO:0005634^cellular_component^nucleus`GO:0008195^molecular_function^phosphatidate phosphatase activity`GO:0003713^molecular_function^transcription coactivator activity`GO:0009062^biological_process^fatty acid catabolic process`GO:0006629^biological_process^lipid metabolic process`GO:0006656^biologic…	.
TRINITY_DN42498_c2_g1_i8	LPIN3_MOUSE	Phosphatidate phosphatase LPIN3 (EC 3.1.3.4) (Lipin-3)	UPI00084A6E96		TRINITY_DN42498_c2_g1_i8.p2	4176-4529[+]					3.03649	2.6076e-20	.	.	.	.	.	.	.
TRINITY_DN42498_c2_g1_i8	LPIN3_MOUSE	Phosphatidate phosphatase LPIN3 (EC 3.1.3.4) (Lipin-3)	UPI00084A6E96		TRINITY_DN42498_c2_g1_i8.p3	5111-5425[+]					3.03649	2.6076e-20	.	.	.	.	.	.	.
TRINITY_DN42498_c2_g1_i8	LPIN3_MOUSE	Phosphatidate phosphatase LPIN3 (EC 3.1.3.4) (Lipin-3)	UPI00084A6E96		TRINITY_DN42498_c2_g1_i8.p4	753-1064[+]					3.03649	2.6076e-20	.	.	.	.	.	.	.
TRINITY_DN38845_c6_g2_i1			UPI00084A6879		TRINITY_DN38845_c6_g2_i1.p1	289-1449[+]			UPI00084A6879		3.03615	2.94489e-29	.	.	.	.	.	.	.
TRINITY_DN38845_c6_g2_i1			UPI00084A6879		TRINITY_DN38845_c6_g2_i1.p2	1208-1564[+]					3.03615	2.94489e-29	.	.	.	.	.	.	.
TRINITY_DN38845_c6_g2_i1			UPI00084A6879		TRINITY_DN38845_c6_g2_i1.p3	2406-2062[-]					3.03615	2.94489e-29	.	.	.	.	.	.	.
TRINITY_DN38845_c6_g2_i1			UPI00084A6879		TRINITY_DN38845_c6_g2_i1.p4	3116-3445[+]					3.03615	2.94489e-29	.	.	ExpAA=61.99^PredHel=3^Topology=i21-38o53-75i82-104o	.	.	.	.
TRINITY_DN46706_c0_g2_i1	4CL3_ORYSJ	Probable 4-coumarate--CoA ligase 3 (4CL 3) (Os4CL3) (EC 6.2.1.12) (4-coumaroyl-CoA synthase 3)	UPI00084A6DB8		TRINITY_DN46706_c0_g2_i1.p1	419-1069[+]	4CL3_ORYSJ	Probable 4-coumarate--CoA ligase 3 (4CL 3) (Os4CL3) (EC 6.2.1.12) (4-coumaroyl-CoA synthase 3)	UPI00084A6DB8		3.03408	6.05767e-26	PF00501.27^AMP-binding^AMP-binding enzyme^78-201^E:4.7e-18	.	.	COG0318^Amp-dependent synthetase and ligase	KEGG:osa:4328485`KO:K01904	GO:0016207^molecular_function^4-coumarate-CoA ligase activity`GO:0005524^molecular_function^ATP binding`GO:0009698^biological_process^phenylpropanoid metabolic process	GO:0003824^molecular_function^catalytic activity`GO:0008152^biological_process^metabolic process
TRINITY_DN46706_c0_g2_i1	4CL3_ORYSJ	Probable 4-coumarate--CoA ligase 3 (4CL 3) (Os4CL3) (EC 6.2.1.12) (4-coumaroyl-CoA synthase 3)	UPI00084A6DB8		TRINITY_DN46706_c0_g2_i1.p2	664-1071[+]					3.03408	6.05767e-26	.	.	.	.	.	.	.
TRINITY_DN46706_c0_g2_i1	4CL3_ORYSJ	Probable 4-coumarate--CoA ligase 3 (4CL 3) (Os4CL3) (EC 6.2.1.12) (4-coumaroyl-CoA synthase 3)	UPI00084A6DB8		TRINITY_DN46706_c0_g2_i1.p3	609-959[+]					3.03408	6.05767e-26	.	.	.	.	.	.	.
TRINITY_DN46706_c0_g2_i1	4CL3_ORYSJ	Probable 4-coumarate--CoA ligase 3 (4CL 3) (Os4CL3) (EC 6.2.1.12) (4-coumaroyl-CoA synthase 3)	UPI00084A6DB8		TRINITY_DN46706_c0_g2_i1.p4	3-347[+]					3.03408	6.05767e-26	.	.	.	.	.	.	.
TRINITY_DN45811_c1_g3_i1	ALKB6_DANRE	Alpha-ketoglutarate-dependent dioxygenase alkB homolog 6 (EC 1.14.11.-) (Alkylated DNA repair protein alkB homolog 6)	A0A0P4W1U2	Uncharacterized protein	TRINITY_DN45811_c1_g3_i1.p1	126-878[+]	ALKB6_XENLA	Alpha-ketoglutarate-dependent dioxygenase alkB homolog 6 (EC 1.14.11.-) (Alkylated DNA repair protein alkB homolog 6)	A0A0P4W1U2	Uncharacterized protein	3.02721	2.84221e-32	PF13532.5^2OG-FeII_Oxy_2^2OG-Fe(II) oxygenase superfamily^50-233^E:2.3e-13	.	.	.	KEGG:xla:495973`KO:K10768	GO:0005737^cellular_component^cytoplasm`GO:0005634^cellular_component^nucleus`GO:0051213^molecular_function^dioxygenase activity`GO:0046872^molecular_function^metal ion binding	.
TRINITY_DN45811_c1_g3_i1	ALKB6_DANRE	Alpha-ketoglutarate-dependent dioxygenase alkB homolog 6 (EC 1.14.11.-) (Alkylated DNA repair protein alkB homolog 6)	A0A0P4W1U2	Uncharacterized protein	TRINITY_DN45811_c1_g3_i1.p2	157-486[+]					3.02721	2.84221e-32	.	.	.	.	.	.	.
TRINITY_DN45811_c1_g3_i1	ALKB6_DANRE	Alpha-ketoglutarate-dependent dioxygenase alkB homolog 6 (EC 1.14.11.-) (Alkylated DNA repair protein alkB homolog 6)	A0A0P4W1U2	Uncharacterized protein	TRINITY_DN45811_c1_g3_i1.p3	1173-847[-]					3.02721	2.84221e-32	.	.	ExpAA=54.91^PredHel=2^Topology=o27-49i85-107o	.	.	.	.
TRINITY_DN47553_c1_g4_i1	ANK2_HUMAN	Ankyrin-2 (ANK-2) (Ankyrin-B) (Brain ankyrin) (Non-erythroid ankyrin)	UPI0001E0709D		TRINITY_DN47553_c1_g4_i1.p1	531-1[-]	ANK2_HUMAN	Ankyrin-2 (ANK-2) (Ankyrin-B) (Brain ankyrin) (Non-erythroid ankyrin)	UPI0001E0709D		3.02147	3.5064e-18	PF12796.6^Ank_2^Ankyrin repeats (3 copies)^7-68^E:1.7e-09`PF13637.5^Ank_4^Ankyrin repeats (many copies)^10-62^E:1.4e-08`PF00023.29^Ank^Ankyrin repeat^41-62^E:1.7e-05	.	.	COG0666^Ankyrin Repeat	KEGG:hsa:287`KO:K10380	GO:0031672^cellular_component^A band`GO:0016324^cellular_component^apical plasma membrane`GO:0016323^cellular_component^basolateral plasma membrane`GO:0043034^cellular_component^costamere`GO:0005856^cellular_component^cytoskeleton`GO:0005829^cellular_component^cytosol`GO:0005769^cellular_component^early endosome`GO:0014704^cellular_component^intercalated disc`GO:0005622^cellular_component^intrace…	GO:0005515^molecular_function^protein binding
TRINITY_DN47553_c1_g4_i1	ANK2_HUMAN	Ankyrin-2 (ANK-2) (Ankyrin-B) (Brain ankyrin) (Non-erythroid ankyrin)	UPI0001E0709D		TRINITY_DN47553_c1_g4_i1.p2	137-532[+]					3.02147	3.5064e-18	.	sigP:1^21^0.58^YES	ExpAA=31.92^PredHel=1^Topology=o108-130i	.	.	.	.
TRINITY_DN44798_c0_g2_i4					TRINITY_DN44798_c0_g2_i4.p1	1323-307[-]					3.008	7.92955e-32	.	.	.	.	.	.	.
TRINITY_DN44798_c0_g2_i4					TRINITY_DN44798_c0_g2_i4.p2	666-1337[+]					3.008	7.92955e-32	.	.	.	.	.	.	.
TRINITY_DN44798_c0_g2_i4					TRINITY_DN44798_c0_g2_i4.p3	1253-1603[+]					3.008	7.92955e-32	.	.	.	.	.	.	.
TRINITY_DN44798_c0_g2_i4					TRINITY_DN44798_c0_g2_i4.p4	1111-1455[+]					3.008	7.92955e-32	.	.	.	.	.	.	.
TRINITY_DN41286_c1_g2_i1					.	.					2.9926	5.16921e-29	.	.	.	.	.	.	.
TRINITY_DN36526_c0_g1_i3					TRINITY_DN36526_c0_g1_i3.p1	692-3[-]					2.98715	3.00726e-18	.	.	.	.	.	.	.
TRINITY_DN36526_c0_g1_i3					TRINITY_DN36526_c0_g1_i3.p2	355-900[+]					2.98715	3.00726e-18	.	sigP:1^35^0.813^YES	ExpAA=45.16^PredHel=2^Topology=i17-39o122-144i	.	.	.	.
TRINITY_DN43026_c1_g1_i2	SEP15_BOVIN	Selenoprotein F	UPI00084B40F0		.	.					2.98436	2.75193e-17	.	.	.	.	KEGG:bta:614360	GO:0005788^cellular_component^endoplasmic reticulum lumen	.
TRINITY_DN44301_c0_g1_i8	LIPC_HUMAN	Hepatic triacylglycerol lipase (HL) (Hepatic lipase) (EC 3.1.1.3) (Lipase member C)	UPI00083FAF81		TRINITY_DN44301_c0_g1_i8.p1	1-609[+]	LIPE_MOUSE	Endothelial lipase (EC 3.1.1.3) (Endothelial cell-derived lipase) (EDL)	UPI00083FAF81		2.97741	2.50499e-21	PF00151.18^Lipase^Lipase^2-51^E:9.3e-07`PF01477.22^PLAT^PLAT/LH2 domain^56-155^E:7.2e-05	.	.	ENOG4111GMM^Lipoprotein lipase	KEGG:mmu:16891`KO:K22284	GO:0009986^cellular_component^cell surface`GO:0005769^cellular_component^early endosome`GO:0005615^cellular_component^extracellular space`GO:0005794^cellular_component^Golgi apparatus`GO:0008201^molecular_function^heparin binding`GO:0004465^molecular_function^lipoprotein lipase activity`GO:0008970^molecular_function^phosphatidylcholine 1-acylhydrolase activity`GO:0004620^molecular_function^phosph…	GO:0005515^molecular_function^protein binding
TRINITY_DN47186_c1_g1_i2					TRINITY_DN47186_c1_g1_i2.p1	2-508[+]					2.9704	4.36326e-22	.	.	ExpAA=21.63^PredHel=1^Topology=i143-165o	.	.	.	.
TRINITY_DN45133_c0_g1_i6	CCD22_NEMVE	Coiled-coil domain-containing protein 22 homolog	A0A0P4WHG9	Uncharacterized protein	TRINITY_DN45133_c0_g1_i6.p1	2953-1574[-]	CCD22_NEMVE	Coiled-coil domain-containing protein 22 homolog	A0A0P4WHG9	Uncharacterized protein	2.9685	1.31695e-22	PF05667.10^DUF812^Protein of unknown function (DUF812)^107-431^E:3.9e-74	.	.	ENOG410XR67^coiled-coil domain containing 22	KEGG:nve:NEMVE_v1g180167	GO:0097602^molecular_function^cullin family protein binding`GO:2000060^biological_process^positive regulation of ubiquitin-dependent protein catabolic process	.
TRINITY_DN45133_c0_g1_i6	CCD22_NEMVE	Coiled-coil domain-containing protein 22 homolog	A0A0P4WHG9	Uncharacterized protein	TRINITY_DN45133_c0_g1_i6.p2	3-605[+]	METL9_BOVIN	Methyltransferase-like protein 9	A0A0P4WDQ5	Uncharacterized protein	2.9685	1.31695e-22	PF05219.11^DREV^DREV methyltransferase^3-174^E:1e-56`PF13489.5^Methyltransf_23^Methyltransferase domain^3-98^E:9.6e-11`PF13847.5^Methyltransf_31^Methyltransferase domain^3-97^E:4.1e-08`PF08241.11^Methyltransf_11^Methyltransferase domain^6-95^E:2.3e-10`PF08242.11^Methyltransf_12^Methyltransferase domain^6-93^E:2.8e-10`PF13649.5^Methyltransf_25^Methyltransferase domain^6-91^E:2.1e-07	.	.	ENOG41102YK^methyltransferase like 9	KEGG:bta:787067	.	GO:0008168^molecular_function^methyltransferase activity`GO:0008152^biological_process^metabolic process
TRINITY_DN45133_c0_g1_i6	CCD22_NEMVE	Coiled-coil domain-containing protein 22 homolog	A0A0P4WHG9	Uncharacterized protein	TRINITY_DN45133_c0_g1_i6.p3	1523-1858[+]					2.9685	1.31695e-22	.	.	.	.	.	.	.
TRINITY_DN45133_c0_g1_i6	CCD22_NEMVE	Coiled-coil domain-containing protein 22 homolog	A0A0P4WHG9	Uncharacterized protein	TRINITY_DN45133_c0_g1_i6.p4	2388-2723[+]					2.9685	1.31695e-22	.	.	.	.	.	.	.
TRINITY_DN39470_c0_g1_i3	S18B1_HUMAN	MFS-type transporter SLC18B1 (Solute carrier family 18 member B1)	UPI0006D4EECC		TRINITY_DN39470_c0_g1_i3.p1	318-2753[+]	S18B1_HUMAN	MFS-type transporter SLC18B1 (Solute carrier family 18 member B1)	UPI0006D4EECC		2.96491	9.42474e-33	PF07690.15^MFS_1^Major Facilitator Superfamily^398-726^E:1.8e-27	.	ExpAA=248.89^PredHel=11^Topology=o390-412i425-447o457-479i486-508o523-545i550-572o605-627i634-656o671-693i706-728o773-795i	ENOG410XYVZ^solute carrier family 18, subfamily B, member 1	KEGG:hsa:116843	GO:0005887^cellular_component^integral component of plasma membrane`GO:0022857^molecular_function^transmembrane transporter activity	GO:0055085^biological_process^transmembrane transport`GO:0016021^cellular_component^integral component of membrane
TRINITY_DN39470_c0_g1_i3	S18B1_HUMAN	MFS-type transporter SLC18B1 (Solute carrier family 18 member B1)	UPI0006D4EECC		TRINITY_DN39470_c0_g1_i3.p2	1837-926[-]					2.96491	9.42474e-33	.	.	ExpAA=33.73^PredHel=1^Topology=i42-64o	.	.	.	.
TRINITY_DN39470_c0_g1_i3	S18B1_HUMAN	MFS-type transporter SLC18B1 (Solute carrier family 18 member B1)	UPI0006D4EECC		TRINITY_DN39470_c0_g1_i3.p3	2725-3054[+]					2.96491	9.42474e-33	.	.	.	.	.	.	.
TRINITY_DN39470_c0_g1_i3	S18B1_HUMAN	MFS-type transporter SLC18B1 (Solute carrier family 18 member B1)	UPI0006D4EECC		TRINITY_DN39470_c0_g1_i3.p4	2411-2106[-]					2.96491	9.42474e-33	.	.	.	.	.	.	.
TRINITY_DN39359_c0_g2_i2					.	.					2.95185	2.98223e-22	.	.	.	.	.	.	.
TRINITY_DN45178_c0_g1_i3	MTL26_HUMAN	Methyltransferase-like 26	A0A0P4W936	Uncharacterized protein	TRINITY_DN45178_c0_g1_i3.p1	2241-1531[-]	MTL26_HUMAN	Methyltransferase-like 26	A0A0P4W936	Uncharacterized protein	2.94344	4.49704e-22	PF06080.11^DUF938^Protein of unknown function (DUF938)^32-234^E:1.9e-70	.	.	ENOG4111J4H^Chromosome 16 open reading frame 13	KEGG:hsa:84326	.	.
TRINITY_DN39584_c0_g1_i5	ALPS_PORTR	Anti-lipopolysaccharide factor (PtALF)	M4QV27	Anti-lipopolysaccharide factor-B1	TRINITY_DN39584_c0_g1_i5.p1	68-436[+]	ALPS_PORTR	Anti-lipopolysaccharide factor (PtALF)	M4QV27	Anti-lipopolysaccharide factor-B1	2.93007	1.06315e-36	PF11630.7^DUF3254^Protein of unknown function (DUF3254)^23-122^E:9.7e-45	sigP:1^25^0.909^YES	.	.	.	GO:0005576^cellular_component^extracellular region`GO:0042742^biological_process^defense response to bacterium	.
TRINITY_DN43204_c0_g1_i1					TRINITY_DN43204_c0_g1_i1.p1	2614-2294[-]					2.92842	2.68213e-30	.	.	.	.	.	.	.
TRINITY_DN45723_c0_g1_i2	MCM6_DROPS	DNA replication licensing factor Mcm6 (EC 3.6.4.12)	UPI00084ACDF0		TRINITY_DN45723_c0_g1_i2.p1	1146-706[-]	MCM6_DROME	DNA replication licensing factor Mcm6 (DmMCM6) (EC 3.6.4.12)	UPI00084ACDF0		2.921	8.0367e-19	.	.	.	COG1241^dna replication licensing factor	KEGG:dme:Dmel_CG4039`KO:K02542	GO:0042555^cellular_component^MCM complex`GO:0005634^cellular_component^nucleus`GO:0005524^molecular_function^ATP binding`GO:0003677^molecular_function^DNA binding`GO:0003678^molecular_function^DNA helicase activity`GO:0046872^molecular_function^metal ion binding`GO:0007049^biological_process^cell cycle`GO:0051301^biological_process^cell division`GO:0006260^biological_process^DNA replication`GO:0…	.
TRINITY_DN45388_c0_g1_i5	S22AG_XENLA	Solute carrier family 22 member 16 (Carnitine transporter 2) (CT2)	UPI00084B36B4		TRINITY_DN45388_c0_g1_i5.p1	1874-999[-]	S22AG_XENLA	Solute carrier family 22 member 16 (Carnitine transporter 2) (CT2)	UPI00084B36B4		2.91719	3.35796e-40	.	.	ExpAA=109.85^PredHel=5^Topology=i66-88o98-120i125-147o152-174i209-231o	.	.	GO:0016021^cellular_component^integral component of membrane`GO:0022857^molecular_function^transmembrane transporter activity`GO:0006811^biological_process^ion transport	.
TRINITY_DN47487_c3_g1_i9					TRINITY_DN47487_c3_g1_i9.p1	821-1183[+]					2.91084	2.73857e-26	.	.	.	.	.	.	.
TRINITY_DN47487_c3_g1_i9					TRINITY_DN47487_c3_g1_i9.p2	1793-1485[-]					2.91084	2.73857e-26	.	.	.	.	.	.	.
TRINITY_DN46547_c1_g1_i8			A0A1I9UVP1	Polephole-like protein	TRINITY_DN46547_c1_g1_i8.p1	1478-387[-]			A0A1I9UVP1	Polephole-like protein	2.89096	1.0769e-40	.	.	.	.	.	.	.
TRINITY_DN43925_c1_g3_i2					.	.					2.88858	4.78656e-36	.	.	.	.	.	.	.
TRINITY_DN46877_c1_g2_i2					.	.					2.8874	3.86038e-28	.	.	.	.	.	.	.
TRINITY_DN47412_c0_g1_i1					.	.					2.873	9.32133e-35	.	.	.	.	.	.	.
TRINITY_DN46953_c2_g1_i5	SCPDL_HUMAN	Saccharopine dehydrogenase-like oxidoreductase (EC 1.-.-.-)	A0A0P4WIK0	Uncharacterized protein	TRINITY_DN46953_c2_g1_i5.p1	99-1370[+]	SCPDL_HUMAN	Saccharopine dehydrogenase-like oxidoreductase (EC 1.-.-.-)	A0A0P4WIK0	Uncharacterized protein	2.87191	1.70608e-18	PF03435.17^Sacchrp_dh_NADP^Saccharopine dehydrogenase NADP binding domain^9-142^E:8.9e-20	.	ExpAA=23.56^PredHel=1^Topology=o270-292i	COG3268^saccharopine dehydrogenase	KEGG:hsa:51097	GO:0005576^cellular_component^extracellular region`GO:0005811^cellular_component^lipid droplet`GO:0016020^cellular_component^membrane`GO:0030496^cellular_component^midbody`GO:0005739^cellular_component^mitochondrion`GO:0005634^cellular_component^nucleus`GO:0031093^cellular_component^platelet alpha granule lumen`GO:0016491^molecular_function^oxidoreductase activity`GO:0002576^biological_process^pl…	GO:0016491^molecular_function^oxidoreductase activity`GO:0055114^biological_process^oxidation-reduction process
TRINITY_DN46953_c2_g1_i5	SCPDL_HUMAN	Saccharopine dehydrogenase-like oxidoreductase (EC 1.-.-.-)	A0A0P4WIK0	Uncharacterized protein	TRINITY_DN46953_c2_g1_i5.p2	437-3[-]					2.87191	1.70608e-18	.	.	.	.	.	.	.
TRINITY_DN46953_c2_g1_i5	SCPDL_HUMAN	Saccharopine dehydrogenase-like oxidoreductase (EC 1.-.-.-)	A0A0P4WIK0	Uncharacterized protein	TRINITY_DN46953_c2_g1_i5.p3	1388-999[-]					2.87191	1.70608e-18	.	.	ExpAA=18.38^PredHel=1^Topology=i73-95o	.	.	.	.
TRINITY_DN46444_c0_g1_i20	N2B_HAEIR	Putative ATPase N2B (HFN2B)	UPI00084B6F91		TRINITY_DN46444_c0_g1_i20.p1	1-1671[+]	CSTF2_MOUSE	Cleavage stimulation factor subunit 2 (CF-1 64 kDa subunit) (Cleavage stimulation factor 64 kDa subunit) (CSTF 64 kDa subunit) (CstF-64)	A0A0P4W7M5	Uncharacterized protein	2.86242	1.6481e-19	PF00076.21^RRM_1^RNA recognition motif. (a.k.a. RRM, RBD, or RNP domain)^57-127^E:7.5e-24`PF14327.5^CSTF2_hinge^Hinge domain of cleavage stimulation factor subunit 2^151-228^E:6.5e-29`PF14304.5^CSTF_C^Transcription termination and cleavage factor C-terminal^514-554^E:3.9e-18	.	.	ENOG410XQBV^cleavage stimulation factor	KEGG:mmu:108062`KO:K14407	GO:0071920^cellular_component^cleavage body`GO:0005847^cellular_component^mRNA cleavage and polyadenylation specificity factor complex`GO:0016604^cellular_component^nuclear body`GO:0005654^cellular_component^nucleoplasm`GO:0003729^molecular_function^mRNA binding`GO:0003723^molecular_function^RNA binding`GO:1990090^biological_process^cellular response to nerve growth factor stimulus`GO:0006378^bio…	GO:0003676^molecular_function^nucleic acid binding`GO:0031124^biological_process^mRNA 3'-end processing
TRINITY_DN46444_c0_g1_i20	N2B_HAEIR	Putative ATPase N2B (HFN2B)	UPI00084B6F91		TRINITY_DN46444_c0_g1_i20.p2	4441-3062[-]	N2B_HAEIR	Putative ATPase N2B (HFN2B)	UPI00084B6F91		2.86242	1.6481e-19	PF03969.15^AFG1_ATPase^AFG1-like ATPase^33-399^E:3.7e-107	.	.	.	.	GO:0005524^molecular_function^ATP binding	GO:0005524^molecular_function^ATP binding
TRINITY_DN46444_c0_g1_i20	N2B_HAEIR	Putative ATPase N2B (HFN2B)	UPI00084B6F91		TRINITY_DN46444_c0_g1_i20.p3	983-1534[+]					2.86242	1.6481e-19	.	.	.	.	.	.	.
TRINITY_DN43632_c1_g3_i4					.	.					2.8624	2.48029e-28	.	.	.	.	.	.	.
TRINITY_DN45140_c0_g1_i11					TRINITY_DN45140_c0_g1_i11.p1	126-512[+]					2.84656	1.19204e-32	.	.	.	.	.	.	.
TRINITY_DN45140_c0_g1_i11					TRINITY_DN45140_c0_g1_i11.p2	1774-2088[+]					2.84656	1.19204e-32	.	.	.	.	.	.	.
TRINITY_DN44005_c0_g1_i5	CUL4B_MOUSE	Cullin-4B (CUL-4B)	V9MGA7	Cullin 4 (Cullin 4B)	TRINITY_DN44005_c0_g1_i5.p1	599-2992[+]	CUL4B_HUMAN	Cullin-4B (CUL-4B)	V9MGA7	Cullin 4 (Cullin 4B)	2.84434	1.4664e-23	PF00888.21^Cullin^Cullin family^101-698^E:9.9e-203`PF10557.8^Cullin_Nedd8^Cullin protein neddylation domain^729-789^E:2.7e-23	.	.	COG5647^cullin 1	KEGG:hsa:8450`KO:K10609	GO:0080008^cellular_component^Cul4-RING E3 ubiquitin ligase complex`GO:0031465^cellular_component^Cul4B-RING E3 ubiquitin ligase complex`GO:0005829^cellular_component^cytosol`GO:0070062^cellular_component^extracellular exosome`GO:0005654^cellular_component^nucleoplasm`GO:0031625^molecular_function^ubiquitin protein ligase binding`GO:0007049^biological_process^cell cycle`GO:0042769^biological_proc…	GO:0031625^molecular_function^ubiquitin protein ligase binding`GO:0006511^biological_process^ubiquitin-dependent protein catabolic process
TRINITY_DN44005_c0_g1_i5	CUL4B_MOUSE	Cullin-4B (CUL-4B)	V9MGA7	Cullin 4 (Cullin 4B)	TRINITY_DN44005_c0_g1_i5.p2	735-76[-]					2.84434	1.4664e-23	.	.	.	.	.	.	.
TRINITY_DN44005_c0_g1_i5	CUL4B_MOUSE	Cullin-4B (CUL-4B)	V9MGA7	Cullin 4 (Cullin 4B)	TRINITY_DN44005_c0_g1_i5.p3	4358-4035[-]					2.84434	1.4664e-23	.	.	.	.	.	.	.
TRINITY_DN40678_c2_g1_i1	CLC4F_MOUSE	C-type lectin domain family 4 member F (C-type lectin superfamily member 13) (C-type lectin 13) (Kupffer cell receptor)	A0A0E3M3P5	C-type lectin 4	TRINITY_DN40678_c2_g1_i1.p1	3-413[+]	CLC4F_MOUSE	C-type lectin domain family 4 member F (C-type lectin superfamily member 13) (C-type lectin 13) (Kupffer cell receptor)	A0A0E3M3P5	C-type lectin 4	2.83982	1.13305e-37	PF00059.20^Lectin_C^Lectin C-type domain^18-135^E:4.7e-11	.	.	ENOG41123NI^endocytosis	KEGG:mmu:51811`KO:K10060	GO:0016021^cellular_component^integral component of membrane`GO:0005886^cellular_component^plasma membrane`GO:0005534^molecular_function^galactose binding`GO:0051861^molecular_function^glycolipid binding`GO:0006897^biological_process^endocytosis`GO:0051132^biological_process^NK T cell activation	.
TRINITY_DN43414_c0_g1_i4	IDH3B_CAEEL	Probable isocitrate dehydrogenase [NAD] subunit beta, mitochondrial (EC 1.1.1.41) (Isocitric dehydrogenase subunit beta) (NAD(+)-specific ICDH subunit beta)	UPI00084B2301		TRINITY_DN43414_c0_g1_i4.p1	346-1491[+]	IDH3B_BOVIN	Isocitrate dehydrogenase [NAD] subunit beta, mitochondrial (Isocitric dehydrogenase subunit beta) (NAD(+)-isocitrate dehydrogenase subunit 1) (IDH1) (NAD(+)-specific ICDH subunit beta)	UPI00084B2301		2.83891	1.91572e-23	PF00180.19^Iso_dh^Isocitrate/isopropylmalate dehydrogenase^51-373^E:1.3e-71	.	.	COG0473^3-isopropylmalate dehydrogenase activity	KEGG:bta:613338`KO:K00030	GO:0005739^cellular_component^mitochondrion`GO:0004449^molecular_function^isocitrate dehydrogenase (NAD+) activity`GO:0000287^molecular_function^magnesium ion binding`GO:0051287^molecular_function^NAD binding`GO:0006099^biological_process^tricarboxylic acid cycle	GO:0016616^molecular_function^oxidoreductase activity, acting on the CH-OH group of donors, NAD or NADP as acceptor`GO:0055114^biological_process^oxidation-reduction process
TRINITY_DN46535_c2_g1_i4	RTJK_DROME	RNA-directed DNA polymerase from mobile element jockey (EC 2.7.7.49) (Reverse transcriptase)	A0A0P4VPG0	Uncharacterized protein	TRINITY_DN46535_c2_g1_i4.p1	3277-515[-]	RTJK_DROME	RNA-directed DNA polymerase from mobile element jockey (EC 2.7.7.49) (Reverse transcriptase)	A0A0P4VPG0	Uncharacterized protein	2.83676	1.55139e-16	PF00078.26^RVT_1^Reverse transcriptase (RNA-dependent DNA polymerase)^193-419^E:4e-45`PF00075.23^RNase_H^RNase H^639-768^E:4.1e-07`PF13456.5^RVT_3^Reverse transcriptase-like^643-750^E:7.4e-07	.	.	.	.	GO:0003964^molecular_function^RNA-directed DNA polymerase activity	GO:0003676^molecular_function^nucleic acid binding`GO:0004523^molecular_function^RNA-DNA hybrid ribonuclease activity
TRINITY_DN46535_c2_g1_i4	RTJK_DROME	RNA-directed DNA polymerase from mobile element jockey (EC 2.7.7.49) (Reverse transcriptase)	A0A0P4VPG0	Uncharacterized protein	TRINITY_DN46535_c2_g1_i4.p2	4172-3726[-]			J9L1A4	Uncharacterized protein	2.83676	1.55139e-16	.	.	.	.	.	.	.
TRINITY_DN46535_c2_g1_i4	RTJK_DROME	RNA-directed DNA polymerase from mobile element jockey (EC 2.7.7.49) (Reverse transcriptase)	A0A0P4VPG0	Uncharacterized protein	TRINITY_DN46535_c2_g1_i4.p3	4513-4172[-]					2.83676	1.55139e-16	.	.	.	.	.	.	.
TRINITY_DN43630_c0_g1_i12	NHR48_CAEEL	Nuclear hormone receptor family member nhr-48	K7QX21	Estradiol receptor-like protein 1 (Fragment)	TRINITY_DN43630_c0_g1_i12.p1	184-1485[+]	NHR48_CAEEL	Nuclear hormone receptor family member nhr-48	K7QX21	Estradiol receptor-like protein 1 (Fragment)	2.83649	5.2659e-17	PF00105.17^zf-C4^Zinc finger, C4 type (two domains)^83-151^E:1.7e-23	.	.	ENOG410XRZC^receptor	KEGG:cel:CELE_ZK662.3	GO:0005634^cellular_component^nucleus`GO:0003700^molecular_function^DNA binding transcription factor activity`GO:0043565^molecular_function^sequence-specific DNA binding`GO:0008270^molecular_function^zinc ion binding`GO:0006351^biological_process^transcription, DNA-templated	GO:0003700^molecular_function^DNA binding transcription factor activity`GO:0008270^molecular_function^zinc ion binding`GO:0043565^molecular_function^sequence-specific DNA binding`GO:0006355^biological_process^regulation of transcription, DNA-templated`GO:0005634^cellular_component^nucleus
TRINITY_DN43630_c0_g1_i12	NHR48_CAEEL	Nuclear hormone receptor family member nhr-48	K7QX21	Estradiol receptor-like protein 1 (Fragment)	TRINITY_DN43630_c0_g1_i12.p2	1487-1086[-]					2.83649	5.2659e-17	.	.	.	.	.	.	.
TRINITY_DN43630_c0_g1_i12	NHR48_CAEEL	Nuclear hormone receptor family member nhr-48	K7QX21	Estradiol receptor-like protein 1 (Fragment)	TRINITY_DN43630_c0_g1_i12.p3	597-971[+]					2.83649	5.2659e-17	.	.	.	.	.	.	.
TRINITY_DN44154_c0_g1_i5					TRINITY_DN44154_c0_g1_i5.p1	123-446[+]					2.82391	1.92444e-16	.	.	.	.	.	.	.
TRINITY_DN46192_c1_g2_i2					.	.					2.80678	3.34764e-25	.	.	.	.	.	.	.
TRINITY_DN40266_c0_g1_i2	PSB7_RAT	Proteasome subunit beta type-7 (EC 3.4.25.1) (Macropain chain Z) (Multicatalytic endopeptidase complex chain Z) (Proteasome subunit Z)	D2DSP3	Proteasome beta 7 subunit (Fragment)	TRINITY_DN40266_c0_g1_i2.p1	2-322[+]	PSB7_RAT	Proteasome subunit beta type-7 (EC 3.4.25.1) (Macropain chain Z) (Multicatalytic endopeptidase complex chain Z) (Proteasome subunit Z)	D2DSP3	Proteasome beta 7 subunit (Fragment)	2.79443	3.78768e-28	PF00227.25^Proteasome^Proteasome subunit^57-107^E:6.7e-15	.	.	COG0638^The proteasome is a multicatalytic proteinase complex which is characterized by its ability to cleave peptides with Arg, Phe, Tyr, Leu, and Glu adjacent to the leaving group at neutral or slightly basic pH. The proteasome has an ATP-dependent proteolytic activity (By similarity)	KEGG:rno:85492`KO:K02739	GO:0005737^cellular_component^cytoplasm`GO:0070062^cellular_component^extracellular exosome`GO:0005634^cellular_component^nucleus`GO:0000502^cellular_component^proteasome complex`GO:0005839^cellular_component^proteasome core complex`GO:0019774^cellular_component^proteasome core complex, beta-subunit complex`GO:0004298^molecular_function^threonine-type endopeptidase activity`GO:1903955^biological_…	GO:0004298^molecular_function^threonine-type endopeptidase activity`GO:0051603^biological_process^proteolysis involved in cellular protein catabolic process`GO:0005839^cellular_component^proteasome core complex
TRINITY_DN41259_c1_g1_i2	DJC14_MOUSE	DnaJ homolog subfamily C member 14	A0A0P4W630	Uncharacterized protein	TRINITY_DN41259_c1_g1_i2.p1	2-3232[+]	DJC14_RAT	DnaJ homolog subfamily C member 14 (Dopamine receptor-interacting protein of 78 kDa) (DRiP78)	A0A0P4W630	Uncharacterized protein	2.78722	2.22202e-18	PF00226.30^DnaJ^DnaJ domain^833-894^E:2.3e-18`PF14901.5^Jiv90^Cleavage inducing molecular chaperone^923-1015^E:4.8e-38	.	.	ENOG410Z2TP^DnaJ (Hsp40) homolog, subfamily C, member 14	KEGG:rno:114481`KO:K09534	GO:0005789^cellular_component^endoplasmic reticulum membrane`GO:0070062^cellular_component^extracellular exosome`GO:0016021^cellular_component^integral component of membrane`GO:0016020^cellular_component^membrane`GO:0050780^molecular_function^dopamine receptor binding`GO:0001664^molecular_function^G-protein coupled receptor binding`GO:0015031^biological_process^protein transport	.
TRINITY_DN41259_c1_g1_i2	DJC14_MOUSE	DnaJ homolog subfamily C member 14	A0A0P4W630	Uncharacterized protein	TRINITY_DN41259_c1_g1_i2.p2	3313-2915[-]					2.78722	2.22202e-18	.	.	ExpAA=22.65^PredHel=1^Topology=i12-34o	.	.	.	.
TRINITY_DN40906_c0_g1_i1	MTG2_PONAB	Mitochondrial ribosome-associated GTPase 2 (GTP-binding protein 5)	A0A0P4W8Q6	Uncharacterized protein	TRINITY_DN40906_c0_g1_i1.p1	126-1448[+]	MTG2_PONAB	Mitochondrial ribosome-associated GTPase 2 (GTP-binding protein 5)	A0A0P4W8Q6	Uncharacterized protein	2.78524	2.00501e-27	PF01018.21^GTP1_OBG^GTP1/OBG^110-259^E:2.2e-42`PF01926.22^MMR_HSR1^50S ribosome-binding GTPase^263-383^E:7.3e-25`PF02421.17^FeoB_N^Ferrous iron transport protein B^264-418^E:2.6e-11	.	.	COG0536^An essential GTPase which binds GTP, GDP and possibly (p)ppGpp with moderate affinity, with high nucleotide exchange rates and a fairly low GTP hydrolysis rate (By similarity). It may play a role in control of the cell cycle, stress response, ribosome biogenesis and in those bacteria that undergo differentiation, in morphogenesis control	KEGG:pon:100171850`KO:K03979	GO:0005743^cellular_component^mitochondrial inner membrane`GO:0005759^cellular_component^mitochondrial matrix`GO:0005761^cellular_component^mitochondrial ribosome`GO:0005525^molecular_function^GTP binding`GO:0003924^molecular_function^GTPase activity`GO:0000287^molecular_function^magnesium ion binding`GO:0070129^biological_process^regulation of mitochondrial translation`GO:0044065^biological_proc…	GO:0005525^molecular_function^GTP binding
TRINITY_DN46009_c0_g1_i9	METL2_CHICK	Methyltransferase-like protein 2 (EC 2.1.1.-)	A0A0P4VX37	Methyltransferase-like protein (EC 2.1.1.-)	TRINITY_DN46009_c0_g1_i9.p1	1264-368[-]	MEL2A_DANRE	Methyltransferase-like protein 2-A (EC 2.1.1.-)	A0A0P4VX37	Methyltransferase-like protein (EC 2.1.1.-)	2.77284	3.17e-37	PF13489.5^Methyltransf_23^Methyltransferase domain^98-265^E:6.1e-19`PF13847.5^Methyltransf_31^Methyltransferase domain^101-216^E:1.8e-08`PF13649.5^Methyltransf_25^Methyltransferase domain^106-208^E:1.1e-13`PF08242.11^Methyltransf_12^Methyltransferase domain^107-210^E:3.4e-13`PF08241.11^Methyltransf_11^Methyltransferase domain^107-212^E:4.3e-10	.	.	ENOG410YAN4^Methyltransferase like	KEGG:dre:100006618	GO:0016427^molecular_function^tRNA (cytosine) methyltransferase activity`GO:0030488^biological_process^tRNA methylation	GO:0008168^molecular_function^methyltransferase activity`GO:0008152^biological_process^metabolic process
TRINITY_DN47054_c0_g1_i4	G137B_MOUSE	Integral membrane protein GPR137B (Transmembrane 7 superfamily member 1 protein)	UPI00084B1CEF		TRINITY_DN47054_c0_g1_i4.p1	367-1566[+]	G137B_MOUSE	Integral membrane protein GPR137B (Transmembrane 7 superfamily member 1 protein)	UPI00084B1CEF		2.77252	2.66618e-31	.	.	ExpAA=158.56^PredHel=7^Topology=o15-37i46-68o90-112i133-155o188-210i236-258o278-300i	ENOG410XQNA^G- protein-coupled receptor	KEGG:mmu:83924	GO:0016021^cellular_component^integral component of membrane`GO:0005765^cellular_component^lysosomal membrane	.
TRINITY_DN47054_c0_g1_i4	G137B_MOUSE	Integral membrane protein GPR137B (Transmembrane 7 superfamily member 1 protein)	UPI00084B1CEF		TRINITY_DN47054_c0_g1_i4.p2	1118-1447[+]					2.77252	2.66618e-31	.	.	.	.	.	.	.
TRINITY_DN47224_c2_g1_i2			A0A0P4W7J8	Uncharacterized protein	TRINITY_DN47224_c2_g1_i2.p1	1-1416[+]			A0A0P4W7J8	Uncharacterized protein	2.77211	7.03243e-27	PF07247.11^AATase^Alcohol acetyltransferase^114-362^E:4.6e-05	.	.	.	.	.	.
TRINITY_DN47224_c2_g1_i2			A0A0P4W7J8	Uncharacterized protein	TRINITY_DN47224_c2_g1_i2.p2	1308-733[-]					2.77211	7.03243e-27	.	.	.	.	.	.	.
TRINITY_DN41649_c0_g1_i9	EST6_APIME	Venom carboxylesterase-6 (EC 3.1.1.1) (allergen Api m 8)	UPI00084B4640		TRINITY_DN41649_c0_g1_i9.p1	997-197[-]	EST6_APIME	Venom carboxylesterase-6 (EC 3.1.1.1) (allergen Api m 8)	UPI00084B4640		2.75639	1.169e-18	PF00135.27^COesterase^Carboxylesterase family^9-253^E:1e-28	.	.	COG2272^Carboxylesterase	KEGG:ame:410928	GO:0005576^cellular_component^extracellular region`GO:0052689^molecular_function^carboxylic ester hydrolase activity	.
TRINITY_DN45143_c0_g1_i1	MOGS_MOUSE	Mannosyl-oligosaccharide glucosidase (EC 3.2.1.106) (Glucosidase 1) (Glycoprotein-processing glucosidase I)	UPI00084B4027		TRINITY_DN45143_c0_g1_i1.p1	2854-332[-]	MOGS_MOUSE	Mannosyl-oligosaccharide glucosidase (EC 3.2.1.106) (Glucosidase 1) (Glycoprotein-processing glucosidase I)	UPI00084B4027		2.7554	2.5686e-25	PF16923.4^Glyco_hydro_63N^Glycosyl hydrolase family 63 N-terminal domain^117-307^E:2.4e-44`PF03200.15^Glyco_hydro_63^Glycosyl hydrolase family 63 C-terminal domain^362-838^E:6.4e-205`PF06202.13^GDE_C^Amylo-alpha-1,6-glucosidase^715-829^E:0.00012	.	ExpAA=23.15^PredHel=1^Topology=i66-88o	ENOG410XTHA^mannosyloligosaccharide glucosidase	KEGG:mmu:57377`KO:K01228	GO:0005783^cellular_component^endoplasmic reticulum`GO:0005789^cellular_component^endoplasmic reticulum membrane`GO:0016021^cellular_component^integral component of membrane`GO:0004573^molecular_function^mannosyl-oligosaccharide glucosidase activity`GO:0009311^biological_process^oligosaccharide metabolic process	.
TRINITY_DN41626_c2_g1_i3	FTCD_CHICK	Formimidoyltransferase-cyclodeaminase (Formiminotransferase-cyclodeaminase) (FTCD) (p60) [Includes: Glutamate formimidoyltransferase (EC 2.1.2.5) (Glutamate formiminotransferase) (Glutamate formyltransferase); Formimidoyltetrahydrofolate cyclodeaminase (EC 4.3.1.4) (Formiminotetrahydrofolate cyclodeaminase)]	T1JH96	Uncharacterized protein	TRINITY_DN41626_c2_g1_i3.p1	2041-419[-]	FTCD_CHICK	Formimidoyltransferase-cyclodeaminase (Formiminotransferase-cyclodeaminase) (FTCD) (p60) [Includes: Glutamate formimidoyltransferase (EC 2.1.2.5) (Glutamate formiminotransferase) (Glutamate formyltransferase); Formimidoyltetrahydrofolate cyclodeaminase (EC 4.3.1.4) (Formiminotetrahydrofolate cyclodeaminase)]	T1JH96	Uncharacterized protein	2.75431	1.14049e-34	PF07837.11^FTCD_N^Formiminotransferase domain, N-terminal subdomain^4-179^E:5.1e-71`PF02971.13^FTCD^Formiminotransferase domain^181-324^E:1.6e-66`PF04961.11^FTCD_C^Formiminotransferase-cyclodeaminase^338-518^E:4.7e-65	.	.	COG3404^Methenyltetrahydrofolate cyclohydrolase`COG3643^Glutamate formiminotransferase	KEGG:gga:395726`KO:K13990	GO:0005814^cellular_component^centriole`GO:0005794^cellular_component^Golgi apparatus`GO:0005542^molecular_function^folic acid binding`GO:0030412^molecular_function^formimidoyltetrahydrofolate cyclodeaminase activity`GO:0030409^molecular_function^glutamate formimidoyltransferase activity`GO:0019556^biological_process^histidine catabolic process to glutamate and formamide`GO:0019557^biological_pro…	GO:0005542^molecular_function^folic acid binding`GO:0016740^molecular_function^transferase activity`GO:0008152^biological_process^metabolic process`GO:0003824^molecular_function^catalytic activity`GO:0044237^biological_process^cellular metabolic process
TRINITY_DN41626_c2_g1_i3	FTCD_CHICK	Formimidoyltransferase-cyclodeaminase (Formiminotransferase-cyclodeaminase) (FTCD) (p60) [Includes: Glutamate formimidoyltransferase (EC 2.1.2.5) (Glutamate formiminotransferase) (Glutamate formyltransferase); Formimidoyltetrahydrofolate cyclodeaminase (EC 4.3.1.4) (Formiminotetrahydrofolate cyclodeaminase)]	T1JH96	Uncharacterized protein	TRINITY_DN41626_c2_g1_i3.p2	1139-1699[+]					2.75431	1.14049e-34	.	.	.	.	.	.	.
TRINITY_DN43025_c0_g1_i2	PP1RB_DANRE	E3 ubiquitin-protein ligase PPP1R11 (EC 2.3.2.27) (Protein phosphatase 1 regulatory subunit 11)	A0A0P4W0Q6	Uncharacterized protein	TRINITY_DN43025_c0_g1_i2.p1	3-455[+]					2.74981	4.69188e-37	.	.	.	.	.	.	.
TRINITY_DN43025_c0_g1_i2	PP1RB_DANRE	E3 ubiquitin-protein ligase PPP1R11 (EC 2.3.2.27) (Protein phosphatase 1 regulatory subunit 11)	A0A0P4W0Q6	Uncharacterized protein	TRINITY_DN43025_c0_g1_i2.p2	362-733[+]	PP1RB_DANRE	E3 ubiquitin-protein ligase PPP1R11 (EC 2.3.2.27) (Protein phosphatase 1 regulatory subunit 11)	A0A0P4W0Q6	Uncharacterized protein	2.74981	4.69188e-37	PF07491.10^PPI_Ypi1^Protein phosphatase inhibitor^47-94^E:6.6e-20	.	.	ENOG41126IN^protein phosphatase 1, regulatory (Inhibitor) subunit 11	KEGG:dre:550290`KO:K17553	GO:0005634^cellular_component^nucleus`GO:0000164^cellular_component^protein phosphatase type 1 complex`GO:0008157^molecular_function^protein phosphatase 1 binding`GO:0004865^molecular_function^protein serine/threonine phosphatase inhibitor activity`GO:0061630^molecular_function^ubiquitin protein ligase activity`GO:0050830^biological_process^defense response to Gram-positive bacterium`GO:0050710^b…	GO:0004865^molecular_function^protein serine/threonine phosphatase inhibitor activity`GO:0032515^biological_process^negative regulation of phosphoprotein phosphatase activity
TRINITY_DN42703_c0_g1_i4					TRINITY_DN42703_c0_g1_i4.p1	4870-2453[-]					2.74133	1.6751e-26	.	.	.	.	.	.	.
TRINITY_DN42703_c0_g1_i4					TRINITY_DN42703_c0_g1_i4.p2	2298-436[-]					2.74133	1.6751e-26	.	.	.	.	.	.	.
TRINITY_DN42703_c0_g1_i4					TRINITY_DN42703_c0_g1_i4.p3	1991-2488[+]					2.74133	1.6751e-26	.	.	.	.	.	.	.
TRINITY_DN42703_c0_g1_i4					TRINITY_DN42703_c0_g1_i4.p4	3684-4001[+]					2.74133	1.6751e-26	.	.	ExpAA=34.26^PredHel=2^Topology=i31-53o82-104i	.	.	.	.
TRINITY_DN45374_c0_g2_i2			UPI00083F8F86		.	.					2.73645	5.80775e-24	.	.	.	.	.	.	.
TRINITY_DN42871_c0_g2_i4					TRINITY_DN42871_c0_g2_i4.p1	425-3[-]					2.73084	6.34115e-19	.	.	.	.	.	.	.
TRINITY_DN40100_c3_g1_i3					TRINITY_DN40100_c3_g1_i3.p1	529-921[+]					2.72736	2.24362e-33	.	.	ExpAA=68.20^PredHel=3^Topology=i13-35o55-77i97-119o	.	.	.	.
TRINITY_DN40100_c3_g1_i3					TRINITY_DN40100_c3_g1_i3.p2	118-498[+]					2.72736	2.24362e-33	.	sigP:1^24^0.506^YES	ExpAA=22.68^PredHel=1^Topology=o4-26i	.	.	.	.
TRINITY_DN41169_c0_g3_i2	DNAJ1_ARATH	Chaperone protein dnaJ 1, mitochondrial (AtDjB1) (AtJ1)	A0A0P4W746	Uncharacterized protein	TRINITY_DN41169_c0_g3_i2.p1	1100-387[-]	DNAJ1_ARATH	Chaperone protein dnaJ 1, mitochondrial (AtDjB1) (AtJ1)	A0A0P4W746	Uncharacterized protein	2.71504	2.51979e-28	PF00226.30^DnaJ^DnaJ domain^62-123^E:2.8e-21	.	ExpAA=18.71^PredHel=1^Topology=i207-229o	COG0484^ATP binding to DnaK triggers the release of the substrate protein, thus completing the reaction cycle. Several rounds of ATP-dependent interactions between DnaJ, DnaK and GrpE are required for fully efficient folding. Also involved, together with DnaK and GrpE, in the DNA replication of plasmids through activation of initiation proteins (By similarity)	KEGG:ath:AT1G28210	GO:0005739^cellular_component^mitochondrion`GO:0005524^molecular_function^ATP binding`GO:0031072^molecular_function^heat shock protein binding`GO:0046872^molecular_function^metal ion binding`GO:0051082^molecular_function^unfolded protein binding`GO:0006457^biological_process^protein folding`GO:0009408^biological_process^response to heat	.
TRINITY_DN41281_c0_g1_i4			V9P9Q9	C-type lectin 1	TRINITY_DN41281_c0_g1_i4.p1	580-167[-]	LECG_THANI	Galactose-specific lectin nattectin (CTL)	V9P9Q9	C-type lectin 1	2.70624	5.11994e-31	PF00059.20^Lectin_C^Lectin C-type domain^20-133^E:2.9e-11	sigP:1^22^0.525^YES	.	.	.	GO:0005576^cellular_component^extracellular region`GO:0030246^molecular_function^carbohydrate binding`GO:0046872^molecular_function^metal ion binding`GO:0090729^molecular_function^toxin activity`GO:0006954^biological_process^inflammatory response	.
TRINITY_DN44154_c0_g1_i4					TRINITY_DN44154_c0_g1_i4.p1	170-505[+]					2.69418	1.69862e-20	.	.	.	.	.	.	.
TRINITY_DN47484_c1_g2_i6	VILI_CHICK	Villin-1	A0A0P4WDJ1	Uncharacterized protein	.	.					2.69026	3.27266e-20	.	.	.	ENOG410XR0A^capping protein (actin filament) gelsolin-like	KEGG:gga:396423`KO:K05761	GO:0032432^cellular_component^actin filament bundle`GO:0005737^cellular_component^cytoplasm`GO:0030175^cellular_component^filopodium`GO:0032433^cellular_component^filopodium tip`GO:0030027^cellular_component^lamellipodium`GO:0005902^cellular_component^microvillus`GO:0001726^cellular_component^ruffle`GO:0051015^molecular_function^actin filament binding`GO:0005509^molecular_function^calcium ion bin…	.
TRINITY_DN40484_c2_g4_i8	GST1D_ANOGA	Glutathione S-transferase 1, isoform D (EC 2.5.1.18) (EC 4.5.1.1) (AgGst1-alpha) (Aggst1-1) (Aggst1-6) (Aggst2-1) (DDT-dehydrochlorinase) (GST class-theta)	A0A173GPI0	Delta class glutathione S-transferase	TRINITY_DN40484_c2_g4_i8.p1	88-888[+]	GST1D_ANOGA	Glutathione S-transferase 1, isoform D (EC 2.5.1.18) (EC 4.5.1.1) (AgGst1-alpha) (Aggst1-1) (Aggst1-6) (Aggst2-1) (DDT-dehydrochlorinase) (GST class-theta)	A0A173GPI0	Delta class glutathione S-transferase	2.68742	1.07892e-17	PF02798.19^GST_N^Glutathione S-transferase, N-terminal domain^5-75^E:2.1e-13`PF13417.5^GST_N_3^Glutathione S-transferase, N-terminal domain^6-79^E:5.7e-15`PF13409.5^GST_N_2^Glutathione S-transferase, N-terminal domain^11-76^E:1.8e-08`PF00043.24^GST_C^Glutathione S-transferase, C-terminal domain^126-187^E:8e-07`PF13410.5^GST_C_2^Glutathione S-transferase, C-terminal domain^127-186^E:1.3e-10`PF1449…	.	.	.	.	GO:0018833^molecular_function^DDT-dehydrochlorinase activity`GO:0004364^molecular_function^glutathione transferase activity	GO:0005515^molecular_function^protein binding
TRINITY_DN40308_c0_g2_i4	MET24_HUMAN	Methyltransferase-like protein 24 (EC 2.1.1.-)	A0A0P4WQP4	Uncharacterized protein	TRINITY_DN40308_c0_g2_i4.p1	3-749[+]	MET24_HUMAN	Methyltransferase-like protein 24 (EC 2.1.1.-)	A0A0P4WQP4	Uncharacterized protein	2.67634	9.77808e-30	PF13383.5^Methyltransf_22^Methyltransferase domain^30-193^E:8.1e-15`PF05050.11^Methyltransf_21^Methyltransferase FkbM domain^152-194^E:0.00032	.	.	ENOG410Y3P7^methyltransferase like 24	KEGG:hsa:728464	GO:0005576^cellular_component^extracellular region`GO:0008168^molecular_function^methyltransferase activity	.
TRINITY_DN40308_c0_g2_i4	MET24_HUMAN	Methyltransferase-like protein 24 (EC 2.1.1.-)	A0A0P4WQP4	Uncharacterized protein	TRINITY_DN40308_c0_g2_i4.p2	734-108[-]					2.67634	9.77808e-30	.	.	.	.	.	.	.
TRINITY_DN40308_c0_g2_i4	MET24_HUMAN	Methyltransferase-like protein 24 (EC 2.1.1.-)	A0A0P4WQP4	Uncharacterized protein	TRINITY_DN40308_c0_g2_i4.p3	370-2[-]					2.67634	9.77808e-30	.	.	.	.	.	.	.
TRINITY_DN40308_c0_g2_i4	MET24_HUMAN	Methyltransferase-like protein 24 (EC 2.1.1.-)	A0A0P4WQP4	Uncharacterized protein	TRINITY_DN40308_c0_g2_i4.p4	1297-971[-]					2.67634	9.77808e-30	.	.	.	.	.	.	.
TRINITY_DN39770_c0_g1_i3	UTP11_RAT	Probable U3 small nucleolar RNA-associated protein 11 (U3 snoRNA-associated protein 11) (UTP11-like protein)	A0A0P4W9S0	U3 small nucleolar RNA-associated protein 11 (U3 snoRNA-associated protein 11)	TRINITY_DN39770_c0_g1_i3.p1	940-182[-]	UTP11_RAT	Probable U3 small nucleolar RNA-associated protein 11 (U3 snoRNA-associated protein 11) (UTP11-like protein)	A0A0P4W9S0	U3 small nucleolar RNA-associated protein 11 (U3 snoRNA-associated protein 11)	2.67466	2.35044e-35	PF03998.12^Utp11^Utp11 protein^11-252^E:1.9e-62	.	.	.	.	GO:0005737^cellular_component^cytoplasm`GO:0005615^cellular_component^extracellular space`GO:0005730^cellular_component^nucleolus`GO:0032040^cellular_component^small-subunit processome`GO:0003723^molecular_function^RNA binding`GO:0007399^biological_process^nervous system development`GO:0043065^biological_process^positive regulation of apoptotic process`GO:0042274^biological_process^ribosomal smal…	GO:0006364^biological_process^rRNA processing`GO:0032040^cellular_component^small-subunit processome
TRINITY_DN45388_c0_g2_i2	ORCT_DROME	Organic cation transporter protein	UPI00084B36B4		TRINITY_DN45388_c0_g2_i2.p1	46-1038[+]	ORCT_DROME	Organic cation transporter protein	UPI00084B36B4		2.66566	2.49882e-20	PF00083.23^Sugar_tr^Sugar (and other) transporter^152-323^E:6.4e-25`PF07690.15^MFS_1^Major Facilitator Superfamily^166-303^E:4.9e-13	.	ExpAA=120.79^PredHel=4^Topology=i194-213o217-239i252-274o279-298i	ENOG410XSRI^solute carrier family 22	KEGG:dme:Dmel_CG6331`KO:K08202	GO:0016021^cellular_component^integral component of membrane`GO:0005887^cellular_component^integral component of plasma membrane`GO:0008514^molecular_function^organic anion transmembrane transporter activity`GO:0006915^biological_process^apoptotic process	GO:0022857^molecular_function^transmembrane transporter activity`GO:0055085^biological_process^transmembrane transport`GO:0016021^cellular_component^integral component of membrane
TRINITY_DN43357_c0_g1_i6					.	.					2.65922	7.16808e-32	.	.	.	.	.	.	.
TRINITY_DN43543_c0_g1_i3	TTC5_HUMAN	Tetratricopeptide repeat protein 5 (TPR repeat protein 5) (Stress-responsive activator of p300) (Strap)	UPI00084B0270		TRINITY_DN43543_c0_g1_i3.p1	125-1414[+]	TTC5_HUMAN	Tetratricopeptide repeat protein 5 (TPR repeat protein 5) (Stress-responsive activator of p300) (Strap)	UPI00084B0270		2.65541	8.15137e-31	PF07719.16^TPR_2^Tetratricopeptide repeat^94-123^E:2.8e-06`PF13181.5^TPR_8^Tetratricopeptide repeat^95-123^E:0.0025`PF16669.4^TTC5_OB^Tetratricopeptide repeat protein 5 OB fold domain^310-419^E:5.1e-31	.	.	ENOG410XP1F^tetratricopeptide repeat domain 5	KEGG:hsa:91875	GO:0005737^cellular_component^cytoplasm`GO:0005654^cellular_component^nucleoplasm`GO:0003682^molecular_function^chromatin binding`GO:0003677^molecular_function^DNA binding`GO:0006281^biological_process^DNA repair`GO:0045944^biological_process^positive regulation of transcription by RNA polymerase II`GO:1901796^biological_process^regulation of signal transduction by p53 class mediator	GO:0005515^molecular_function^protein binding
TRINITY_DN43543_c0_g1_i3	TTC5_HUMAN	Tetratricopeptide repeat protein 5 (TPR repeat protein 5) (Stress-responsive activator of p300) (Strap)	UPI00084B0270		TRINITY_DN43543_c0_g1_i3.p2	5411-4797[-]	RERG_BOVIN	Ras-related and estrogen-regulated growth inhibitor	UPI0006B08A21		2.65541	8.15137e-31	PF00071.21^Ras^Ras family^19-178^E:1.7e-30`PF08477.12^Roc^Ras of Complex, Roc, domain of DAPkinase^19-133^E:2.2e-10	.	.	COG1100^GTP-binding Protein	KEGG:bta:540025`KO:K07855	GO:0005829^cellular_component^cytosol`GO:0016020^cellular_component^membrane`GO:0005634^cellular_component^nucleus`GO:0005525^molecular_function^GTP binding`GO:0003924^molecular_function^GTPase activity`GO:0030308^biological_process^negative regulation of cell growth`GO:0008285^biological_process^negative regulation of cell proliferation`GO:0009725^biological_process^response to hormone`GO:000716…	GO:0003924^molecular_function^GTPase activity`GO:0005525^molecular_function^GTP binding
TRINITY_DN43543_c0_g1_i3	TTC5_HUMAN	Tetratricopeptide repeat protein 5 (TPR repeat protein 5) (Stress-responsive activator of p300) (Strap)	UPI00084B0270		TRINITY_DN43543_c0_g1_i3.p3	5083-4766[-]					2.65541	8.15137e-31	.	.	.	.	.	.	.
TRINITY_DN38070_c0_g3_i1					.	.					2.64483	3.12901e-25	.	.	.	.	.	.	.
TRINITY_DN39234_c0_g1_i1			UPI000874D8EC		TRINITY_DN39234_c0_g1_i1.p1	1176-547[-]	LECG_BOTIN	C-type lectin BiL (CTL)	UPI00087486B5		2.6419	3.07724e-34	.	.	.	.	.	GO:0005576^cellular_component^extracellular region`GO:0030246^molecular_function^carbohydrate binding`GO:0046872^molecular_function^metal ion binding	.
TRINITY_DN46967_c2_g1_i14	GLNA_PANAR	Glutamine synthetase (EC 6.3.1.2) (Glutamate--ammonia ligase)	A0A140CDV0	Glutamine synthetase (EC 6.3.1.2)	.	.					2.6391	7.54369e-24	.	.	.	.	.	GO:0005737^cellular_component^cytoplasm`GO:0005524^molecular_function^ATP binding`GO:0004356^molecular_function^glutamate-ammonia ligase activity`GO:0006542^biological_process^glutamine biosynthetic process	.
TRINITY_DN46063_c0_g1_i1					TRINITY_DN46063_c0_g1_i1.p1	222-935[+]					2.6358	6.51874e-27	.	.	.	.	.	.	.
TRINITY_DN46063_c0_g1_i1					TRINITY_DN46063_c0_g1_i1.p2	655-987[+]					2.6358	6.51874e-27	PF14295.5^PAN_4^PAN domain^41-65^E:2.6	.	.	.	.	.	.
TRINITY_DN39108_c0_g1_i1	MIOX_DANRE	Inositol oxygenase (EC 1.13.99.1) (Myo-inositol oxygenase) (MI oxygenase)	A0A147B8S9	Inositol oxygenase (Fragment)	.	.					2.6356	1.80835e-27	.	.	.	ENOG410XQ4J^inositol oxygenase	KEGG:dre:571850`KO:K00469	GO:0005737^cellular_component^cytoplasm`GO:0008199^molecular_function^ferric iron binding`GO:0050113^molecular_function^inositol oxygenase activity`GO:0019310^biological_process^inositol catabolic process	.
TRINITY_DN40780_c0_g1_i3	TAF11_DROME	Transcription initiation factor TFIID subunit 11 (TAFII30 beta) (Transcription initiation factor TFIID 28 kDa subunit beta) (p28-beta)	A0A0P4WCW6	Uncharacterized protein	TRINITY_DN40780_c0_g1_i3.p1	1185-373[-]	TAF11_DROME	Transcription initiation factor TFIID subunit 11 (TAFII30 beta) (Transcription initiation factor TFIID 28 kDa subunit beta) (p28-beta)	A0A0P4WCW6	Uncharacterized protein	2.62994	1.06616e-25	PF04719.13^TAFII28^hTAFII28-like protein conserved region^164-249^E:1.3e-37`PF00808.22^CBFD_NFYB_HMF^Histone-like transcription factor (CBF/NF-Y) and archaeal histone^185-247^E:9.4e-06	.	.	COG5251^TAF11 RNA polymerase II, TATA box binding protein (TBP)-associated factor	KEGG:dme:Dmel_CG4079`KO:K03135	GO:0005737^cellular_component^cytoplasm`GO:0005634^cellular_component^nucleus`GO:0070578^cellular_component^RISC-loading complex`GO:0005669^cellular_component^transcription factor TFIID complex`GO:0046982^molecular_function^protein heterodimerization activity`GO:0003713^molecular_function^transcription coactivator activity`GO:0008134^molecular_function^transcription factor binding`GO:1901092^biol…	GO:0006367^biological_process^transcription initiation from RNA polymerase II promoter`GO:0005634^cellular_component^nucleus
TRINITY_DN43306_c1_g2_i8	MI2D_RHIME	Inositol 2-dehydrogenase (EC 1.1.1.18) (Myo-inositol 2-dehydrogenase) (MI-dehydrogenase)	UPI00084069A4		TRINITY_DN43306_c1_g2_i8.p1	3-1262[+]	MI2D_RHIME	Inositol 2-dehydrogenase (EC 1.1.1.18) (Myo-inositol 2-dehydrogenase) (MI-dehydrogenase)	UPI00084069A4		2.60281	1.61318e-19	PF01408.21^GFO_IDH_MocA^Oxidoreductase family, NAD-binding Rossmann fold^87-206^E:1.1e-17`PF02894.16^GFO_IDH_MocA_C^Oxidoreductase family, C-terminal alpha/beta domain^224-313^E:1.1e-07	.	.	.	KEGG:sme:SM_b20899`KO:K00010	GO:0050112^molecular_function^inositol 2-dehydrogenase activity	GO:0016491^molecular_function^oxidoreductase activity`GO:0008152^biological_process^metabolic process`GO:0055114^biological_process^oxidation-reduction process
TRINITY_DN45993_c0_g1_i2	BDH_MOUSE	D-beta-hydroxybutyrate dehydrogenase, mitochondrial (EC 1.1.1.30) (3-hydroxybutyrate dehydrogenase) (BDH)	A0A0P4WGE5	Uncharacterized protein	TRINITY_DN45993_c0_g1_i2.p1	169-603[+]	BDH_MOUSE	D-beta-hydroxybutyrate dehydrogenase, mitochondrial (EC 1.1.1.30) (3-hydroxybutyrate dehydrogenase) (BDH)	A0A0P4WGE5	Uncharacterized protein	2.58984	1.81032e-19	PF00106.24^adh_short^short chain dehydrogenase^61-136^E:4.5e-13	.	ExpAA=23.87^PredHel=1^Topology=o30-52i	ENOG410Y7FK^retinol dehydrogenase activity	KEGG:mmu:71911`KO:K00019	GO:0099617^cellular_component^matrix side of mitochondrial inner membrane`GO:0005743^cellular_component^mitochondrial inner membrane`GO:0005759^cellular_component^mitochondrial matrix`GO:0005739^cellular_component^mitochondrion`GO:0005654^cellular_component^nucleoplasm`GO:0003858^molecular_function^3-hydroxybutyrate dehydrogenase activity	.
TRINITY_DN38814_c3_g1_i17			UPI000BA7E6B3		TRINITY_DN38814_c3_g1_i17.p1	2293-722[-]			C3ZGC7	Uncharacterized protein	2.5776	8.32478e-18	.	.	ExpAA=22.04^PredHel=1^Topology=o463-485i	.	.	.	.
TRINITY_DN38814_c3_g1_i17			UPI000BA7E6B3		TRINITY_DN38814_c3_g1_i17.p2	3506-2580[-]			UPI000BAF6F35		2.5776	8.32478e-18	.	sigP:1^24^0.815^YES	.	.	.	.	.
TRINITY_DN38814_c3_g1_i17			UPI000BA7E6B3		TRINITY_DN38814_c3_g1_i17.p3	999-1343[+]					2.5776	8.32478e-18	.	.	.	.	.	.	.
TRINITY_DN47672_c4_g1_i11	WDR46_HUMAN	WD repeat-containing protein 46 (WD repeat-containing protein BING4)	A0A0N7ZBI9	Uncharacterized protein	TRINITY_DN47672_c4_g1_i11.p1	330-3155[+]	ZN287_MOUSE	Zinc finger protein 287 (Zfp-287) (Zinc finger protein SKAT-2)	A0A0N7ZBI9	Uncharacterized protein	2.56954	8.27471e-26	PF07776.14^zf-AD^Zinc-finger associated domain (zf-AD)^10-83^E:1.6e-08`PF13894.5^zf-C2H2_4^C2H2-type zinc finger^414-438^E:0.0014`PF00096.25^zf-C2H2^Zinc finger, C2H2 type^444-466^E:0.0029`PF13912.5^zf-C2H2_6^C2H2-type zinc finger^444-464^E:0.018`PF00096.25^zf-C2H2^Zinc finger, C2H2 type^475-498^E:0.00013`PF00096.25^zf-C2H2^Zinc finger, C2H2 type^504-526^E:0.00098`PF00096.25^zf-C2H2^Zinc finger, …	.	.	COG5048^Zinc finger protein	KEGG:mmu:170740`KO:K09229	GO:0005634^cellular_component^nucleus`GO:0003677^molecular_function^DNA binding`GO:0003700^molecular_function^DNA binding transcription factor activity`GO:0046872^molecular_function^metal ion binding`GO:0045893^biological_process^positive regulation of transcription, DNA-templated`GO:0042035^biological_process^regulation of cytokine biosynthetic process`GO:0006351^biological_process^transcription…	GO:0008270^molecular_function^zinc ion binding`GO:0005634^cellular_component^nucleus
TRINITY_DN47672_c4_g1_i11	WDR46_HUMAN	WD repeat-containing protein 46 (WD repeat-containing protein BING4)	A0A0N7ZBI9	Uncharacterized protein	TRINITY_DN47672_c4_g1_i11.p2	6858-4948[-]	WDR46_HUMAN	WD repeat-containing protein 46 (WD repeat-containing protein BING4)	A0A0P4W9N8	Uncharacterized protein	2.56954	8.27471e-26	PF00400.31^WD40^WD domain, G-beta repeat^366-403^E:0.00067`PF08149.10^BING4CT^BING4CT (NUC141) domain^453-530^E:1.7e-31	.	.	ENOG410XP5D^WD repeat domain 46	KEGG:hsa:9277`KO:K14768	GO:0030686^cellular_component^90S preribosome`GO:0005730^cellular_component^nucleolus`GO:0005654^cellular_component^nucleoplasm`GO:0032040^cellular_component^small-subunit processome`GO:0003723^molecular_function^RNA binding`GO:0000462^biological_process^maturation of SSU-rRNA from tricistronic rRNA transcript (SSU-rRNA, 5.8S rRNA, LSU-rRNA)`GO:1903955^biological_process^positive regulation of pr…	GO:0005515^molecular_function^protein binding
TRINITY_DN47672_c4_g1_i11	WDR46_HUMAN	WD repeat-containing protein 46 (WD repeat-containing protein BING4)	A0A0N7ZBI9	Uncharacterized protein	TRINITY_DN47672_c4_g1_i11.p3	4454-4053[-]					2.56954	8.27471e-26	.	.	.	.	.	.	.
TRINITY_DN47672_c4_g1_i11	WDR46_HUMAN	WD repeat-containing protein 46 (WD repeat-containing protein BING4)	A0A0N7ZBI9	Uncharacterized protein	TRINITY_DN47672_c4_g1_i11.p4	1627-1983[+]					2.56954	8.27471e-26	.	.	ExpAA=33.34^PredHel=1^Topology=i13-35o	.	.	.	.
TRINITY_DN47672_c4_g1_i11	WDR46_HUMAN	WD repeat-containing protein 46 (WD repeat-containing protein BING4)	A0A0N7ZBI9	Uncharacterized protein	TRINITY_DN47672_c4_g1_i11.p5	2314-2667[+]					2.56954	8.27471e-26	.	.	.	.	.	.	.
TRINITY_DN47672_c4_g1_i11	WDR46_HUMAN	WD repeat-containing protein 46 (WD repeat-containing protein BING4)	A0A0N7ZBI9	Uncharacterized protein	TRINITY_DN47672_c4_g1_i11.p6	2147-1815[-]					2.56954	8.27471e-26	.	.	ExpAA=30.96^PredHel=1^Topology=o57-79i	.	.	.	.
TRINITY_DN47672_c4_g1_i11	WDR46_HUMAN	WD repeat-containing protein 46 (WD repeat-containing protein BING4)	A0A0N7ZBI9	Uncharacterized protein	TRINITY_DN47672_c4_g1_i11.p2	6858-4948[-]	WDR46_HUMAN	WD repeat-containing protein 46 (WD repeat-containing protein BING4)	A0A0P4W9N8	Uncharacterized protein	2.56954	8.27471e-26	PF00400.31^WD40^WD domain, G-beta repeat^366-403^E:0.00067`PF08149.10^BING4CT^BING4CT (NUC141) domain^453-530^E:1.7e-31	.	.	ENOG410XP5D^WD repeat domain 46	KEGG:hsa:9277`KO:K14768	GO:0030686^cellular_component^90S preribosome`GO:0005730^cellular_component^nucleolus`GO:0005654^cellular_component^nucleoplasm`GO:0032040^cellular_component^small-subunit processome`GO:0003723^molecular_function^RNA binding`GO:0000462^biological_process^maturation of SSU-rRNA from tricistronic rRNA transcript (SSU-rRNA, 5.8S rRNA, LSU-rRNA)`GO:1903955^biological_process^positive regulation of pr…	GO:0005515^molecular_function^protein binding
TRINITY_DN42318_c1_g1_i5	HT1_ARATH	Serine/threonine-protein kinase HT1 (EC 2.7.11.1) (High leaf temperature protein 1)	A0A0P4WG04	Uncharacterized protein	TRINITY_DN42318_c1_g1_i5.p1	1289-354[-]	MRCKG_MOUSE	Serine/threonine-protein kinase MRCK gamma (EC 2.7.11.1) (CDC42-binding protein kinase gamma) (DMPK-like gamma) (Myotonic dystrophy kinase-related CDC42-binding kinase gamma) (MRCK gamma) (Myotonic dystrophy protein kinase-like gamma) (Myotonic dystrophy protein kinase-like alpha)	A0A0P4WG04	Uncharacterized protein	2.56941	1.50338e-16	PF00069.24^Pkinase^Protein kinase domain^83-263^E:1.6e-15`PF07714.16^Pkinase_Tyr^Protein tyrosine kinase^83-264^E:4.5e-13`PF06293.13^Kdo^Lipopolysaccharide kinase (Kdo/WaaP) family^171-217^E:6.6e-05	.	.	ENOG410XR1Q^CDC42 binding protein kinase	KEGG:mmu:240505`KO:K16307	GO:0031252^cellular_component^cell leading edge`GO:0005829^cellular_component^cytosol`GO:0005815^cellular_component^microtubule organizing center`GO:0005524^molecular_function^ATP binding`GO:0000287^molecular_function^magnesium ion binding`GO:0004674^molecular_function^protein serine/threonine kinase activity`GO:0031532^biological_process^actin cytoskeleton reorganization`GO:0035556^biological_pr…	GO:0004672^molecular_function^protein kinase activity`GO:0005524^molecular_function^ATP binding`GO:0006468^biological_process^protein phosphorylation`GO:0016773^molecular_function^phosphotransferase activity, alcohol group as acceptor`GO:0016020^cellular_component^membrane
TRINITY_DN42318_c1_g1_i5	HT1_ARATH	Serine/threonine-protein kinase HT1 (EC 2.7.11.1) (High leaf temperature protein 1)	A0A0P4WG04	Uncharacterized protein	TRINITY_DN42318_c1_g1_i5.p2	1290-751[-]					2.56941	1.50338e-16	.	.	.	.	.	.	.
TRINITY_DN42318_c1_g1_i5	HT1_ARATH	Serine/threonine-protein kinase HT1 (EC 2.7.11.1) (High leaf temperature protein 1)	A0A0P4WG04	Uncharacterized protein	TRINITY_DN42318_c1_g1_i5.p3	269-715[+]					2.56941	1.50338e-16	.	.	.	.	.	.	.
TRINITY_DN40915_c3_g1_i4					.	.					2.56838	3.02213e-29	.	.	.	.	.	.	.
TRINITY_DN47265_c3_g1_i8					TRINITY_DN47265_c3_g1_i8.p1	703-1362[+]					2.55659	5.51567e-25	.	.	.	.	.	.	.
TRINITY_DN47265_c3_g1_i8					TRINITY_DN47265_c3_g1_i8.p2	877-548[-]					2.55659	5.51567e-25	.	.	ExpAA=23.24^PredHel=1^Topology=i78-100o	.	.	.	.
TRINITY_DN40540_c6_g1_i11	LARK_DROME	RNA-binding protein lark	A0A0P4WKA3	Uncharacterized protein	TRINITY_DN40540_c6_g1_i11.p1	161-838[+]	LARK_DROME	RNA-binding protein lark	A0A0P4WKA3	Uncharacterized protein	2.55375	7.63351e-27	PF00076.21^RRM_1^RNA recognition motif. (a.k.a. RRM, RBD, or RNP domain)^7-68^E:8.3e-14`PF13893.5^RRM_5^RNA recognition motif. (a.k.a. RRM, RBD, or RNP domain)^23-73^E:0.19	.	.	ENOG41105PP^RNA binding motif protein	KEGG:dme:Dmel_CG8597`KO:K13187	GO:0071013^cellular_component^catalytic step 2 spliceosome`GO:0005737^cellular_component^cytoplasm`GO:0005829^cellular_component^cytosol`GO:0005634^cellular_component^nucleus`GO:0071011^cellular_component^precatalytic spliceosome`GO:0003729^molecular_function^mRNA binding`GO:0003723^molecular_function^RNA binding`GO:0008270^molecular_function^zinc ion binding`GO:0030036^biological_process^actin c…	GO:0003676^molecular_function^nucleic acid binding
TRINITY_DN40540_c6_g1_i11	LARK_DROME	RNA-binding protein lark	A0A0P4WKA3	Uncharacterized protein	TRINITY_DN40540_c6_g1_i11.p2	710-363[-]					2.55375	7.63351e-27	.	.	.	.	.	.	.
TRINITY_DN45309_c2_g1_i8	CARL1_HUMAN	F-actin-uncapping protein LRRC16A (CARMIL homolog) (Capping protein regulator and myosin 1 linker protein 1) (Capping protein, Arp2/3 and myosin-I linker homolog 1) (Capping protein, Arp2/3 and myosin-I linker protein 1) (Leucine-rich repeat-containing protein 16A)	A0A0P4W120	Uncharacterized protein	TRINITY_DN45309_c2_g1_i8.p1	2-4504[+]	CARL1_HUMAN	F-actin-uncapping protein LRRC16A (CARMIL homolog) (Capping protein regulator and myosin 1 linker protein 1) (Capping protein, Arp2/3 and myosin-I linker homolog 1) (Capping protein, Arp2/3 and myosin-I linker protein 1) (Leucine-rich repeat-containing protein 16A)	A0A0P4W120	Uncharacterized protein	2.54772	1.2341e-15	PF13516.5^LRR_6^Leucine Rich repeat^296-318^E:0.0006`PF00560.32^LRR_1^Leucine Rich Repeat^299-320^E:1.6`PF13516.5^LRR_6^Leucine Rich repeat^496-508^E:1.5`PF13516.5^LRR_6^Leucine Rich repeat^606-629^E:0.0068`PF16000.4^CARMIL_C^CARMIL C-terminus^819-1175^E:1.2e-49	.	.	ENOG410Y5JZ^myosin I binding	KEGG:hsa:55604`KO:K20493	GO:0031252^cellular_component^cell leading edge`GO:0005829^cellular_component^cytosol`GO:0070062^cellular_component^extracellular exosome`GO:0031941^cellular_component^filamentous actin`GO:0030027^cellular_component^lamellipodium`GO:0044354^cellular_component^macropinosome`GO:0016607^cellular_component^nuclear speck`GO:0005634^cellular_component^nucleus`GO:0005886^cellular_component^plasma membra…	GO:0005515^molecular_function^protein binding
TRINITY_DN45309_c2_g1_i8	CARL1_HUMAN	F-actin-uncapping protein LRRC16A (CARMIL homolog) (Capping protein regulator and myosin 1 linker protein 1) (Capping protein, Arp2/3 and myosin-I linker homolog 1) (Capping protein, Arp2/3 and myosin-I linker protein 1) (Leucine-rich repeat-containing protein 16A)	A0A0P4W120	Uncharacterized protein	TRINITY_DN45309_c2_g1_i8.p2	4551-3283[-]					2.54772	1.2341e-15	.	.	.	.	.	.	.
TRINITY_DN39159_c2_g2_i6	CATC_RAT	Dipeptidyl peptidase 1 (EC 3.4.14.1) (Cathepsin C) (Cathepsin J) (Dipeptidyl peptidase I) (DPP-I) (DPPI) (Dipeptidyl transferase) [Cleaved into: Dipeptidyl peptidase 1 exclusion domain chain (Dipeptidyl peptidase I exclusion domain chain); Dipeptidyl peptidase 1 heavy chain (Dipeptidyl peptidase I heavy chain); Dipeptidyl peptidase 1 light chain (Dipeptidyl peptidase I light chain)]	C3S7J7	Cathepsin C	TRINITY_DN39159_c2_g2_i6.p1	1-459[+]					2.54622	2.1388e-18	.	.	.	.	.	.	.
TRINITY_DN39159_c2_g2_i6	CATC_RAT	Dipeptidyl peptidase 1 (EC 3.4.14.1) (Cathepsin C) (Cathepsin J) (Dipeptidyl peptidase I) (DPP-I) (DPPI) (Dipeptidyl transferase) [Cleaved into: Dipeptidyl peptidase 1 exclusion domain chain (Dipeptidyl peptidase I exclusion domain chain); Dipeptidyl peptidase 1 heavy chain (Dipeptidyl peptidase I heavy chain); Dipeptidyl peptidase 1 light chain (Dipeptidyl peptidase I light chain)]	C3S7J7	Cathepsin C	TRINITY_DN39159_c2_g2_i6.p2	459-1[-]	CATC_PONAB	Dipeptidyl peptidase 1 (EC 3.4.14.1) (Cathepsin C) (Cathepsin J) (Dipeptidyl peptidase I) (DPP-I) (DPPI) (Dipeptidyl transferase) [Cleaved into: Dipeptidyl peptidase 1 exclusion domain chain (Dipeptidyl peptidase I exclusion domain chain); Dipeptidyl peptidase 1 heavy chain (Dipeptidyl peptidase I heavy chain); Dipeptidyl peptidase 1 light chain (Dipeptidyl peptidase I light chain)]	C3S7J7	Cathepsin C	2.54622	2.1388e-18	PF00112.22^Peptidase_C1^Papain family cysteine protease^11-152^E:3.7e-32`PF03051.14^Peptidase_C1_2^Peptidase C1-like family^107-144^E:2e-05	.	.	COG4870^cathepsin	KEGG:pon:100172530`KO:K01275	GO:0005764^cellular_component^lysosome`GO:0008234^molecular_function^cysteine-type peptidase activity	GO:0008234^molecular_function^cysteine-type peptidase activity`GO:0006508^biological_process^proteolysis`GO:0004197^molecular_function^cysteine-type endopeptidase activity
TRINITY_DN37510_c4_g3_i1					TRINITY_DN37510_c4_g3_i1.p1	1640-1302[-]			A0A091KIN0	Uncharacterized protein (Fragment)	2.54514	1.55697e-20	.	.	.	.	.	.	.
TRINITY_DN44086_c2_g1_i11	GLB_NERAL	Globin (Myoglobin)	A0A221SE77	Cytoglobin	TRINITY_DN44086_c2_g1_i11.p1	3-578[+]	GLB_NERAL	Globin (Myoglobin)	A0A221SE77	Cytoglobin	2.53954	2.6147e-18	PF00042.21^Globin^Globin^51-153^E:4.7e-21	sigP:1^19^0.699^YES	.	.	.	GO:0005576^cellular_component^extracellular region`GO:0005833^cellular_component^hemoglobin complex`GO:0020037^molecular_function^heme binding`GO:0005506^molecular_function^iron ion binding`GO:0019825^molecular_function^oxygen binding`GO:0005344^molecular_function^oxygen carrier activity	GO:0020037^molecular_function^heme binding
TRINITY_DN44086_c2_g1_i11	GLB_NERAL	Globin (Myoglobin)	A0A221SE77	Cytoglobin	TRINITY_DN44086_c2_g1_i11.p2	553-53[-]					2.53954	2.6147e-18	.	sigP:1^21^0.511^YES	.	.	.	.	.
TRINITY_DN44086_c2_g1_i11	GLB_NERAL	Globin (Myoglobin)	A0A221SE77	Cytoglobin	TRINITY_DN44086_c2_g1_i11.p3	677-213[-]					2.53954	2.6147e-18	.	.	.	.	.	.	.
TRINITY_DN45554_c1_g4_i1					TRINITY_DN45554_c1_g4_i1.p1	2-442[+]					2.53587	9.42846e-27	.	.	ExpAA=38.44^PredHel=2^Topology=i52-74o109-128i	.	.	.	.
TRINITY_DN45554_c1_g4_i1					TRINITY_DN45554_c1_g4_i1.p2	515-132[-]					2.53587	9.42846e-27	.	.	.	.	.	.	.
TRINITY_DN41401_c0_g1_i7	MCPI_MELCP	Four-domain proteases inhibitor (McaPI)	A0A2G8L6L0	Putative IgGFc-binding protein	.	.					2.52686	1.12259e-16	.	.	.	.	.	GO:0004867^molecular_function^serine-type endopeptidase inhibitor activity	.
TRINITY_DN41401_c0_g1_i8	IOV7_CHICK	Ovoinhibitor	A0A2D4BEB9	Hepatopancreas kazal-type proteinase inhibitor	TRINITY_DN41401_c0_g1_i8.p1	692-3[-]	IOV7_CHICK	Ovoinhibitor	A0A2D4BEB9	Hepatopancreas kazal-type proteinase inhibitor	2.51396	4.24933e-31	PF07648.14^Kazal_2^Kazal-type serine protease inhibitor domain^8-51^E:1.2e-08`PF00050.20^Kazal_1^Kazal-type serine protease inhibitor domain^12-51^E:8e-11`PF07648.14^Kazal_2^Kazal-type serine protease inhibitor domain^57-100^E:1.1e-09`PF00050.20^Kazal_1^Kazal-type serine protease inhibitor domain^61-100^E:4.5e-10`PF07648.14^Kazal_2^Kazal-type serine protease inhibitor domain^106-149^E:7.4e-09`PF0…	.	.	ENOG4111TR7^serine peptidase inhibitor, Kazal type 5	.	GO:0005576^cellular_component^extracellular region`GO:0005615^cellular_component^extracellular space`GO:0008200^molecular_function^ion channel inhibitor activity`GO:0030414^molecular_function^peptidase inhibitor activity`GO:0019870^molecular_function^potassium channel inhibitor activity`GO:0002020^molecular_function^protease binding`GO:0004867^molecular_function^serine-type endopeptidase inhibito…	GO:0005515^molecular_function^protein binding
TRINITY_DN41621_c1_g1_i6	MAP2_BOVIN	Methionine aminopeptidase 2 (MAP 2) (MetAP 2) (EC 3.4.11.18) (Initiation factor 2-associated 67 kDa glycoprotein) (p67) (p67eIF2) (Peptidase M)	UPI00084A7535		TRINITY_DN41621_c1_g1_i6.p1	2644-785[-]	MAP2_BOVIN	Methionine aminopeptidase 2 (MAP 2) (MetAP 2) (EC 3.4.11.18) (Initiation factor 2-associated 67 kDa glycoprotein) (p67) (p67eIF2) (Peptidase M)	UPI00084A7535		2.51271	5.30354e-22	PF00557.23^Peptidase_M24^Metallopeptidase family M24^309-606^E:3.9e-40	.	.	COG0024^Removes the N-terminal methionine from nascent proteins (By similarity)	KEGG:bta:404150`KO:K01265	GO:0005737^cellular_component^cytoplasm`GO:0004177^molecular_function^aminopeptidase activity`GO:0046872^molecular_function^metal ion binding`GO:0008235^molecular_function^metalloexopeptidase activity	.
TRINITY_DN41621_c1_g1_i6	MAP2_BOVIN	Methionine aminopeptidase 2 (MAP 2) (MetAP 2) (EC 3.4.11.18) (Initiation factor 2-associated 67 kDa glycoprotein) (p67) (p67eIF2) (Peptidase M)	UPI00084A7535		TRINITY_DN41621_c1_g1_i6.p2	1694-2341[+]					2.51271	5.30354e-22	.	.	ExpAA=131.30^PredHel=5^Topology=i64-86o91-113i120-142o152-174i181-203o	.	.	.	.
TRINITY_DN41621_c1_g1_i6	MAP2_BOVIN	Methionine aminopeptidase 2 (MAP 2) (MetAP 2) (EC 3.4.11.18) (Initiation factor 2-associated 67 kDa glycoprotein) (p67) (p67eIF2) (Peptidase M)	UPI00084A7535		TRINITY_DN41621_c1_g1_i6.p3	1548-1853[+]					2.51271	5.30354e-22	.	.	.	.	.	.	.
TRINITY_DN47350_c1_g1_i4					TRINITY_DN47350_c1_g1_i4.p1	380-3[-]					2.50658	4.21292e-16	.	.	.	.	.	.	.
TRINITY_DN47350_c1_g1_i4					TRINITY_DN47350_c1_g1_i4.p2	337-32[-]					2.50658	4.21292e-16	.	.	.	.	.	.	.
TRINITY_DN44165_c4_g1_i6	STAR_DROME	Protein Star	A0A0P4W9J8	Uncharacterized protein	TRINITY_DN44165_c4_g1_i6.p1	2298-1384[-]	STAR_DROME	Protein Star	A0A0P4W9J8	Uncharacterized protein	2.50179	2.1641e-16	PF05050.11^Methyltransf_21^Methyltransferase FkbM domain^125-278^E:2.2e-13	.	ExpAA=22.80^PredHel=1^Topology=o20-42i	ENOG41121C0^NA	KEGG:dme:Dmel_CG4385	GO:0005783^cellular_component^endoplasmic reticulum`GO:0005789^cellular_component^endoplasmic reticulum membrane`GO:0005794^cellular_component^Golgi apparatus`GO:0000139^cellular_component^Golgi membrane`GO:0016021^cellular_component^integral component of membrane`GO:0016020^cellular_component^membrane`GO:0097038^cellular_component^perinuclear endoplasmic reticulum`GO:0005886^cellular_component^p…	.
TRINITY_DN44165_c4_g1_i6	STAR_DROME	Protein Star	A0A0P4W9J8	Uncharacterized protein	TRINITY_DN44165_c4_g1_i6.p2	319-2[-]					2.50179	2.1641e-16	.	.	ExpAA=42.08^PredHel=2^Topology=o29-48i69-91o	.	.	.	.
TRINITY_DN35615_c0_g1_i3	ABCD3_MOUSE	ATP-binding cassette sub-family D member 3 (68 kDa peroxisomal membrane protein) (PMP68) (70 kDa peroxisomal membrane protein) (PMP70)	A0A0P4WBF8	Uncharacterized protein	TRINITY_DN35615_c0_g1_i3.p1	3046-1598[-]	ABCD3_MOUSE	ATP-binding cassette sub-family D member 3 (68 kDa peroxisomal membrane protein) (PMP68) (70 kDa peroxisomal membrane protein) (PMP70)	A0A0P4WBF8	Uncharacterized protein	2.47646	4.05648e-20	PF06472.14^ABC_membrane_2^ABC transporter transmembrane region 2^1-163^E:2.3e-60`PF00005.26^ABC_tran^ABC transporter^280-422^E:3.3e-17	.	ExpAA=38.21^PredHel=2^Topology=o51-73i145-164o	COG4178^(ABC) transporter	KEGG:mmu:19299`KO:K05677	GO:0016021^cellular_component^integral component of membrane`GO:0043231^cellular_component^intracellular membrane-bounded organelle`GO:0005743^cellular_component^mitochondrial inner membrane`GO:0005739^cellular_component^mitochondrion`GO:0005782^cellular_component^peroxisomal matrix`GO:0005778^cellular_component^peroxisomal membrane`GO:0005777^cellular_component^peroxisome`GO:0005524^molecular_fu…	GO:0005524^molecular_function^ATP binding`GO:0042626^molecular_function^ATPase activity, coupled to transmembrane movement of substances`GO:0055085^biological_process^transmembrane transport`GO:0016021^cellular_component^integral component of membrane`GO:0016887^molecular_function^ATPase activity
TRINITY_DN35615_c0_g1_i3	ABCD3_MOUSE	ATP-binding cassette sub-family D member 3 (68 kDa peroxisomal membrane protein) (PMP68) (70 kDa peroxisomal membrane protein) (PMP70)	A0A0P4WBF8	Uncharacterized protein	TRINITY_DN35615_c0_g1_i3.p2	3519-3151[-]	ABCD3_HUMAN	ATP-binding cassette sub-family D member 3 (70 kDa peroxisomal membrane protein) (PMP70)	A0A0N7ZC80	Uncharacterized protein	2.47646	4.05648e-20	PF06472.14^ABC_membrane_2^ABC transporter transmembrane region 2^66-118^E:5.7e-08	.	ExpAA=24.77^PredHel=1^Topology=o80-102i	COG4178^(ABC) transporter	KEGG:hsa:5825`KO:K05677	GO:0005829^cellular_component^cytosol`GO:0016021^cellular_component^integral component of membrane`GO:0043231^cellular_component^intracellular membrane-bounded organelle`GO:0016020^cellular_component^membrane`GO:0005743^cellular_component^mitochondrial inner membrane`GO:0005782^cellular_component^peroxisomal matrix`GO:0005778^cellular_component^peroxisomal membrane`GO:0005777^cellular_component^p…	GO:0005524^molecular_function^ATP binding`GO:0042626^molecular_function^ATPase activity, coupled to transmembrane movement of substances`GO:0055085^biological_process^transmembrane transport`GO:0016021^cellular_component^integral component of membrane
TRINITY_DN35615_c0_g1_i3	ABCD3_MOUSE	ATP-binding cassette sub-family D member 3 (68 kDa peroxisomal membrane protein) (PMP68) (70 kDa peroxisomal membrane protein) (PMP70)	A0A0P4WBF8	Uncharacterized protein	TRINITY_DN35615_c0_g1_i3.p3	455-766[+]					2.47646	4.05648e-20	.	.	ExpAA=18.56^PredHel=1^Topology=i12-31o	.	.	.	.
TRINITY_DN44822_c0_g1_i4	POL2_DROME	Retrovirus-related Pol polyprotein from transposon 297 [Includes: Protease (EC 3.4.23.-); Reverse transcriptase (EC 2.7.7.49); Endonuclease]	UPI000BAEC7E5		TRINITY_DN44822_c0_g1_i4.p1	2-4003[+]	POL2_DROME	Retrovirus-related Pol polyprotein from transposon 297 [Includes: Protease (EC 3.4.23.-); Reverse transcriptase (EC 2.7.7.49); Endonuclease]	UPI000B459E05		2.47548	1.77719e-17	PF02023.16^SCAN^SCAN domain^55-142^E:8.3e-11`PF00665.25^rve^Integrase core domain^546-659^E:3.7e-18`PF00078.26^RVT_1^Reverse transcriptase (RNA-dependent DNA polymerase)^953-1110^E:1.5e-26	.	.	.	.	GO:0004190^molecular_function^aspartic-type endopeptidase activity`GO:0004519^molecular_function^endonuclease activity`GO:0003676^molecular_function^nucleic acid binding`GO:0003964^molecular_function^RNA-directed DNA polymerase activity`GO:0015074^biological_process^DNA integration	GO:0003700^molecular_function^DNA binding transcription factor activity`GO:0006355^biological_process^regulation of transcription, DNA-templated`GO:0015074^biological_process^DNA integration
TRINITY_DN44822_c0_g1_i4	POL2_DROME	Retrovirus-related Pol polyprotein from transposon 297 [Includes: Protease (EC 3.4.23.-); Reverse transcriptase (EC 2.7.7.49); Endonuclease]	UPI000BAEC7E5		TRINITY_DN44822_c0_g1_i4.p2	4665-5183[+]			W4YW71	Uncharacterized protein	2.47548	1.77719e-17	.	.	.	.	.	.	.
TRINITY_DN44751_c0_g2_i2			A0A1E1X654	Uncharacterized protein	TRINITY_DN44751_c0_g2_i2.p1	163-4098[+]			A0A1E1X654	Uncharacterized protein	2.47218	3.02709e-31	.	.	.	.	.	.	.
TRINITY_DN44751_c0_g2_i2			A0A1E1X654	Uncharacterized protein	TRINITY_DN44751_c0_g2_i2.p2	3494-3003[-]					2.47218	3.02709e-31	.	.	.	.	.	.	.
TRINITY_DN44751_c0_g2_i2			A0A1E1X654	Uncharacterized protein	TRINITY_DN44751_c0_g2_i2.p3	764-309[-]					2.47218	3.02709e-31	.	sigP:1^22^0.739^YES	ExpAA=52.61^PredHel=2^Topology=i73-95o110-127i	.	.	.	.
TRINITY_DN44751_c0_g2_i2			A0A1E1X654	Uncharacterized protein	TRINITY_DN44751_c0_g2_i2.p4	1955-1554[-]					2.47218	3.02709e-31	.	.	ExpAA=60.45^PredHel=2^Topology=i12-34o68-90i	.	.	.	.
TRINITY_DN44751_c0_g2_i2			A0A1E1X654	Uncharacterized protein	TRINITY_DN44751_c0_g2_i2.p5	3950-3573[-]					2.47218	3.02709e-31	.	.	ExpAA=22.24^PredHel=1^Topology=i20-42o	.	.	.	.
TRINITY_DN43943_c0_g1_i7	CHIT1_HUMAN	Chitotriosidase-1 (EC 3.2.1.14) (Chitinase-1)	C4P6W5	Chitinase 5 (EC 3.2.1.14)	TRINITY_DN43943_c0_g1_i7.p1	151-1632[+]	CHIT1_HUMAN	Chitotriosidase-1 (EC 3.2.1.14) (Chitinase-1)	C4P6W5	Chitinase 5 (EC 3.2.1.14)	2.46961	6.32965e-32	PF00704.27^Glyco_hydro_18^Glycosyl hydrolases family 18^53-397^E:9e-89	sigP:1^34^0.649^YES	.	COG3325^chitinase	KEGG:hsa:1118`KO:K01183	GO:0005576^cellular_component^extracellular region`GO:0005615^cellular_component^extracellular space`GO:0005764^cellular_component^lysosome`GO:0035580^cellular_component^specific granule lumen`GO:1904724^cellular_component^tertiary granule lumen`GO:0008061^molecular_function^chitin binding`GO:0004568^molecular_function^chitinase activity`GO:0008843^molecular_function^endochitinase activity`GO:000…	GO:0005975^biological_process^carbohydrate metabolic process
TRINITY_DN43943_c0_g1_i7	CHIT1_HUMAN	Chitotriosidase-1 (EC 3.2.1.14) (Chitinase-1)	C4P6W5	Chitinase 5 (EC 3.2.1.14)	TRINITY_DN43943_c0_g1_i7.p2	815-477[-]			A0A1A9V637	Uncharacterized protein	2.46961	6.32965e-32	.	.	.	.	.	.	.
TRINITY_DN43943_c0_g1_i7	CHIT1_HUMAN	Chitotriosidase-1 (EC 3.2.1.14) (Chitinase-1)	C4P6W5	Chitinase 5 (EC 3.2.1.14)	TRINITY_DN43943_c0_g1_i7.p3	1632-1297[-]					2.46961	6.32965e-32	.	.	ExpAA=13.83^PredHel=1^Topology=o10-32i	.	.	.	.
TRINITY_DN43943_c0_g1_i7	CHIT1_HUMAN	Chitotriosidase-1 (EC 3.2.1.14) (Chitinase-1)	C4P6W5	Chitinase 5 (EC 3.2.1.14)	TRINITY_DN43943_c0_g1_i7.p4	1082-1405[+]					2.46961	6.32965e-32	.	.	.	.	.	.	.
TRINITY_DN45034_c2_g2_i4			UPI00084B61EC		TRINITY_DN45034_c2_g2_i4.p1	3-2132[+]			UPI00084B61EC		2.46473	1.40832e-25	.	.	.	.	.	.	.
TRINITY_DN45034_c2_g2_i4			UPI00084B61EC		TRINITY_DN45034_c2_g2_i4.p2	628-2[-]					2.46473	1.40832e-25	.	.	.	.	.	.	.
TRINITY_DN45034_c2_g2_i4			UPI00084B61EC		TRINITY_DN45034_c2_g2_i4.p3	2-535[+]					2.46473	1.40832e-25	.	.	.	.	.	.	.
TRINITY_DN42376_c1_g1_i1			UPI00084A8290		TRINITY_DN42376_c1_g1_i1.p1	5905-2492[-]	RBP2A_PLAF7	Reticulocyte-binding protein 2 homolog a	UPI00084B183F		2.45816	7.55159e-19	PF05672.10^MAP7^MAP7 (E-MAP-115) family^737-875^E:1.6e-09	.	.	.	KEGG:pfa:PF13_0198`KO:K13849	GO:0016021^cellular_component^integral component of membrane`GO:0016020^cellular_component^membrane`GO:0005886^cellular_component^plasma membrane`GO:0008201^molecular_function^heparin binding`GO:0098609^biological_process^cell-cell adhesion	GO:0000226^biological_process^microtubule cytoskeleton organization`GO:0015630^cellular_component^microtubule cytoskeleton
TRINITY_DN42376_c1_g1_i1			UPI00084A8290		TRINITY_DN42376_c1_g1_i1.p2	3870-4493[+]					2.45816	7.55159e-19	.	.	ExpAA=85.25^PredHel=4^Topology=o15-34i41-63o87-109i116-138o	.	.	.	.
TRINITY_DN42376_c1_g1_i1			UPI00084A8290		TRINITY_DN42376_c1_g1_i1.p3	4806-5354[+]					2.45816	7.55159e-19	.	.	.	.	.	.	.
TRINITY_DN41426_c4_g2_i1					.	.					2.4514	4.6154e-18	.	.	.	.	.	.	.
TRINITY_DN40302_c12_g1_i8	CIA30_DROME	Complex I intermediate-associated protein 30, mitochondrial	A0A067QMA1	Putative complex I intermediate-associated protein 30, mitochondrial	TRINITY_DN40302_c12_g1_i8.p1	153-1199[+]	CIA30_DROME	Complex I intermediate-associated protein 30, mitochondrial	A0A067QMA1	Putative complex I intermediate-associated protein 30, mitochondrial	2.44309	5.12897e-26	PF08547.11^CIA30^Complex I intermediate-associated protein 30 (CIA30)^149-319^E:8.5e-42	.	.	ENOG410XQPB^Complex I	KEGG:dme:Dmel_CG7598`KO:K18159	GO:0005747^cellular_component^mitochondrial respiratory chain complex I`GO:0051082^molecular_function^unfolded protein binding`GO:0006120^biological_process^mitochondrial electron transport, NADH to ubiquinone`GO:0032981^biological_process^mitochondrial respiratory chain complex I assembly`GO:0007005^biological_process^mitochondrion organization`GO:0006119^biological_process^oxidative phosphoryla…	.
TRINITY_DN40302_c12_g1_i8	CIA30_DROME	Complex I intermediate-associated protein 30, mitochondrial	A0A067QMA1	Putative complex I intermediate-associated protein 30, mitochondrial	TRINITY_DN40302_c12_g1_i8.p2	695-354[-]					2.44309	5.12897e-26	.	.	ExpAA=44.76^PredHel=2^Topology=i13-32o71-93i	.	.	.	.
TRINITY_DN41797_c1_g4_i4	GLCM3_CAEEL	Putative glucosylceramidase 3 (EC 3.2.1.45)	UPI00084A9FAE		TRINITY_DN41797_c1_g4_i4.p1	901-425[-]	GLCM3_CAEEL	Putative glucosylceramidase 3 (EC 3.2.1.45)	UPI00084A9FAE		2.42619	5.79305e-26	PF02055.15^Glyco_hydro_30^Glycosyl hydrolase family 30 TIM-barrel domain^2-122^E:3e-42	.	.	COG5520^glucosylceramidase activity	KEGG:cel:CELE_F11E6.1`KO:K01201	GO:0005764^cellular_component^lysosome`GO:0004348^molecular_function^glucosylceramidase activity`GO:0006680^biological_process^glucosylceramide catabolic process	.
TRINITY_DN43086_c0_g1_i12					TRINITY_DN43086_c0_g1_i12.p1	154-486[+]					2.42378	6.51574e-26	.	.	.	.	.	.	.
TRINITY_DN39496_c0_g1_i13	FAS3_DROME	Fasciclin-3 (Fasciclin III) (FAS III)	UPI00084ACB26		TRINITY_DN39496_c0_g1_i13.p1	244-1932[+]	FAS3_DROME	Fasciclin-3 (Fasciclin III) (FAS III)	UPI00084ACB26		2.41238	1.89756e-18	PF08205.11^C2-set_2^CD80-like C2-set immunoglobulin domain^156-239^E:1.3e-11`PF07654.14^C1-set^Immunoglobulin C1-set domain^165-237^E:3.2e-05	sigP:1^22^0.813^YES	ExpAA=25.40^PredHel=1^Topology=o400-422i	ENOG4111K6M^poliovirus receptor	KEGG:dme:Dmel_CG5803	GO:0016323^cellular_component^basolateral plasma membrane`GO:0005913^cellular_component^cell-cell adherens junction`GO:0005737^cellular_component^cytoplasm`GO:0005829^cellular_component^cytosol`GO:0005887^cellular_component^integral component of plasma membrane`GO:0016328^cellular_component^lateral plasma membrane`GO:0031594^cellular_component^neuromuscular junction`GO:0031965^cellular_component^…	.
TRINITY_DN47147_c3_g1_i2	CP3AR_ONCMY	Cytochrome P450 3A27 (EC 1.14.14.1) (CYPIIIA27)	UPI00083FCA12		TRINITY_DN47147_c3_g1_i2.p1	3-305[+]	CP3AA_MESAU	Lithocholate 6-beta-hydroxylase (6 beta-hydroxylase) (EC 1.14.13.94) (CYPIIIA10) (Cytochrome P450 3A10)	UPI00083FCA12		2.39858	1.30704e-27	PF00067.21^p450^Cytochrome P450^1-74^E:1.7e-26	.	.	.	.	GO:0005789^cellular_component^endoplasmic reticulum membrane`GO:0031090^cellular_component^organelle membrane`GO:0020037^molecular_function^heme binding`GO:0005506^molecular_function^iron ion binding`GO:0033777^molecular_function^lithocholate 6beta-hydroxylase activity`GO:0016712^molecular_function^oxidoreductase activity, acting on paired donors, with incorporation or reduction of molecular oxyg…	GO:0005506^molecular_function^iron ion binding`GO:0016705^molecular_function^oxidoreductase activity, acting on paired donors, with incorporation or reduction of molecular oxygen`GO:0020037^molecular_function^heme binding`GO:0055114^biological_process^oxidation-reduction process
TRINITY_DN47147_c3_g1_i2	CP3AR_ONCMY	Cytochrome P450 3A27 (EC 1.14.14.1) (CYPIIIA27)	UPI00083FCA12		TRINITY_DN47147_c3_g1_i2.p2	1416-1114[-]	CP3AA_MESAU	Lithocholate 6-beta-hydroxylase (6 beta-hydroxylase) (EC 1.14.13.94) (CYPIIIA10) (Cytochrome P450 3A10)	UPI00083FCA12		2.39858	1.30704e-27	PF00067.21^p450^Cytochrome P450^1-74^E:1.7e-26	.	.	.	.	GO:0005789^cellular_component^endoplasmic reticulum membrane`GO:0031090^cellular_component^organelle membrane`GO:0020037^molecular_function^heme binding`GO:0005506^molecular_function^iron ion binding`GO:0033777^molecular_function^lithocholate 6beta-hydroxylase activity`GO:0016712^molecular_function^oxidoreductase activity, acting on paired donors, with incorporation or reduction of molecular oxyg…	GO:0005506^molecular_function^iron ion binding`GO:0016705^molecular_function^oxidoreductase activity, acting on paired donors, with incorporation or reduction of molecular oxygen`GO:0020037^molecular_function^heme binding`GO:0055114^biological_process^oxidation-reduction process
TRINITY_DN40553_c4_g1_i3			UPI00083F846E		TRINITY_DN40553_c4_g1_i3.p1	830-1351[+]					2.39588	3.16679e-28	.	.	.	.	.	.	.
TRINITY_DN40553_c4_g1_i3			UPI00083F846E		TRINITY_DN40553_c4_g1_i3.p2	1140-1493[+]			Q17KY8	AAEL001514-PA	2.39588	3.16679e-28	PF01607.23^CBM_14^Chitin binding Peritrophin-A domain^38-85^E:2e-09	sigP:1^20^0.907^YES	.	.	.	.	GO:0008061^molecular_function^chitin binding`GO:0006030^biological_process^chitin metabolic process`GO:0005576^cellular_component^extracellular region
TRINITY_DN40553_c4_g1_i3			UPI00083F846E		TRINITY_DN40553_c4_g1_i3.p3	1493-1170[-]					2.39588	3.16679e-28	.	.	.	.	.	.	.
TRINITY_DN46501_c2_g1_i13	ACT_PROCL	Actin (Fragment)	F5A6B6	Actin1	TRINITY_DN46501_c2_g1_i13.p1	3-335[+]			A0A0L0CH19	Uncharacterized protein	2.39383	3.53326e-16	.	.	.	.	.	.	.
TRINITY_DN46501_c2_g1_i13	ACT_PROCL	Actin (Fragment)	F5A6B6	Actin1	TRINITY_DN46501_c2_g1_i13.p2	40-336[+]			A0A0P5Y501	Uncharacterized protein	2.39383	3.53326e-16	.	.	.	.	.	.	.
TRINITY_DN42065_c0_g1_i2	CELF2_RAT	CUGBP Elav-like family member 2 (CELF-2) (Bruno-like protein 3) (CUG triplet repeat RNA-binding protein 2) (CUG-BP2) (CUG-BP- and ETR-3-like factor 2) (ELAV-type RNA-binding protein 3) (ETR-3) (Protein ETR-R3) (Neuroblastoma apoptosis-related RNA-binding protein) (rNapor) (RNA-binding protein BRUNOL-3)	A0A0P4WH12	Uncharacterized protein	TRINITY_DN42065_c0_g1_i2.p1	444-2003[+]	CELF2_PONAB	CUGBP Elav-like family member 2 (CELF-2) (Bruno-like protein 3) (CUG triplet repeat RNA-binding protein 2) (CUG-BP2) (CUG-BP- and ETR-3-like factor 2) (RNA-binding protein BRUNOL-3)	A0A0P4WH12	Uncharacterized protein	2.38593	7.4142e-17	PF00076.21^RRM_1^RNA recognition motif. (a.k.a. RRM, RBD, or RNP domain)^82-145^E:7.8e-17`PF00076.21^RRM_1^RNA recognition motif. (a.k.a. RRM, RBD, or RNP domain)^168-232^E:5.5e-16`PF13893.5^RRM_5^RNA recognition motif. (a.k.a. RRM, RBD, or RNP domain)^431-511^E:0.0026`PF00076.21^RRM_1^RNA recognition motif. (a.k.a. RRM, RBD, or RNP domain)^436-506^E:2.6e-19	.	.	ENOG410XNTW^CUGBP, Elav-like family member	KEGG:pon:100173942`KO:K13207	GO:0005737^cellular_component^cytoplasm`GO:0005634^cellular_component^nucleus`GO:0003723^molecular_function^RNA binding`GO:0006376^biological_process^mRNA splice site selection	GO:0003676^molecular_function^nucleic acid binding
TRINITY_DN42065_c0_g1_i2	CELF2_RAT	CUGBP Elav-like family member 2 (CELF-2) (Bruno-like protein 3) (CUG triplet repeat RNA-binding protein 2) (CUG-BP2) (CUG-BP- and ETR-3-like factor 2) (ELAV-type RNA-binding protein 3) (ETR-3) (Protein ETR-R3) (Neuroblastoma apoptosis-related RNA-binding protein) (rNapor) (RNA-binding protein BRUNOL-3)	A0A0P4WH12	Uncharacterized protein	TRINITY_DN42065_c0_g1_i2.p2	871-332[-]					2.38593	7.4142e-17	.	.	.	.	.	.	.
TRINITY_DN42065_c0_g1_i2	CELF2_RAT	CUGBP Elav-like family member 2 (CELF-2) (Bruno-like protein 3) (CUG triplet repeat RNA-binding protein 2) (CUG-BP2) (CUG-BP- and ETR-3-like factor 2) (ELAV-type RNA-binding protein 3) (ETR-3) (Protein ETR-R3) (Neuroblastoma apoptosis-related RNA-binding protein) (rNapor) (RNA-binding protein BRUNOL-3)	A0A0P4WH12	Uncharacterized protein	TRINITY_DN42065_c0_g1_i2.p3	896-417[-]					2.38593	7.4142e-17	.	.	ExpAA=21.99^PredHel=1^Topology=o103-125i	.	.	.	.
TRINITY_DN42065_c0_g1_i2	CELF2_RAT	CUGBP Elav-like family member 2 (CELF-2) (Bruno-like protein 3) (CUG triplet repeat RNA-binding protein 2) (CUG-BP2) (CUG-BP- and ETR-3-like factor 2) (ELAV-type RNA-binding protein 3) (ETR-3) (Protein ETR-R3) (Neuroblastoma apoptosis-related RNA-binding protein) (rNapor) (RNA-binding protein BRUNOL-3)	A0A0P4WH12	Uncharacterized protein	TRINITY_DN42065_c0_g1_i2.p4	1360-902[-]					2.38593	7.4142e-17	.	.	.	.	.	.	.
TRINITY_DN42688_c0_g3_i5	HEXP_LEIMA	DNA-binding protein HEXBP (Hexamer-binding protein)	A0A0P4WQB0	Uncharacterized protein	TRINITY_DN42688_c0_g3_i5.p1	356-985[+]	HEXP_LEIMA	DNA-binding protein HEXBP (Hexamer-binding protein)	A0A0P4WQB0	Uncharacterized protein	2.38404	8.54026e-16	PF14392.5^zf-CCHC_4^Zinc knuckle^4-20^E:0.031`PF00098.22^zf-CCHC^Zinc knuckle^5-20^E:6.7e-08`PF00098.22^zf-CCHC^Zinc knuckle^41-57^E:1.4e-07`PF14392.5^zf-CCHC_4^Zinc knuckle^41-56^E:1.2`PF00098.22^zf-CCHC^Zinc knuckle^61-75^E:0.00036`PF00098.22^zf-CCHC^Zinc knuckle^83-99^E:4.3e-08`PF14392.5^zf-CCHC_4^Zinc knuckle^84-98^E:0.6`PF00098.22^zf-CCHC^Zinc knuckle^102-119^E:7.5e-06`PF14392.5^zf-CCHC_4^Zi…	.	.	COG5082^zinc finger	.	GO:0005634^cellular_component^nucleus`GO:0003677^molecular_function^DNA binding`GO:0008270^molecular_function^zinc ion binding	GO:0003676^molecular_function^nucleic acid binding`GO:0008270^molecular_function^zinc ion binding
TRINITY_DN42688_c0_g3_i5	HEXP_LEIMA	DNA-binding protein HEXBP (Hexamer-binding protein)	A0A0P4WQB0	Uncharacterized protein	TRINITY_DN42688_c0_g3_i5.p2	552-899[+]					2.38404	8.54026e-16	.	.	.	.	.	.	.
TRINITY_DN43873_c1_g1_i2					TRINITY_DN43873_c1_g1_i2.p1	798-490[-]					2.37282	7.4627e-30	.	.	.	.	.	.	.
TRINITY_DN39873_c1_g1_i3					TRINITY_DN39873_c1_g1_i3.p1	3441-3755[+]					2.35797	8.30417e-29	.	.	.	.	.	.	.
TRINITY_DN40439_c8_g1_i3					TRINITY_DN40439_c8_g1_i3.p1	3-419[+]					2.33334	9.63055e-20	.	.	.	.	.	.	.
TRINITY_DN43727_c0_g1_i4	VPS45_MOUSE	Vacuolar protein sorting-associated protein 45 (mVps45)	A0A0P4WTF2	Uncharacterized protein	TRINITY_DN43727_c0_g1_i4.p1	3-1580[+]	VPS45_MOUSE	Vacuolar protein sorting-associated protein 45 (mVps45)	A0A0P4WTF2	Uncharacterized protein	2.32734	2.15205e-16	PF00995.22^Sec1^Sec1 family^1-509^E:9.5e-114	.	.	COG5158^Vacuolar Protein	KEGG:mmu:22365`KO:K12479	GO:0010008^cellular_component^endosome membrane`GO:0000139^cellular_component^Golgi membrane`GO:0016021^cellular_component^integral component of membrane`GO:0015031^biological_process^protein transport`GO:0006904^biological_process^vesicle docking involved in exocytosis	GO:0006904^biological_process^vesicle docking involved in exocytosis`GO:0016192^biological_process^vesicle-mediated transport
TRINITY_DN45466_c4_g2_i7	ADHX_OCTVU	Alcohol dehydrogenase class-3 (EC 1.1.1.1) (Alcohol dehydrogenase class-III) (Glutathione-dependent formaldehyde dehydrogenase) (FALDH) (FDH) (GSH-FDH) (EC 1.1.1.-) (S-(hydroxymethyl)glutathione dehydrogenase) (EC 1.1.1.284)	A0A0P4WSQ3	S-(hydroxymethyl)glutathione dehydrogenase (EC 1.1.1.284)	TRINITY_DN45466_c4_g2_i7.p1	128-1264[+]	ADHX_OCTVU	Alcohol dehydrogenase class-3 (EC 1.1.1.1) (Alcohol dehydrogenase class-III) (Glutathione-dependent formaldehyde dehydrogenase) (FALDH) (FDH) (GSH-FDH) (EC 1.1.1.-) (S-(hydroxymethyl)glutathione dehydrogenase) (EC 1.1.1.284)	A0A0P4WSQ3	S-(hydroxymethyl)glutathione dehydrogenase (EC 1.1.1.284)	2.32608	1.54924e-24	PF08240.11^ADH_N^Alcohol dehydrogenase GroES-like domain^38-165^E:1.8e-24`PF03721.13^UDPG_MGDP_dh_N^UDP-glucose/GDP-mannose dehydrogenase family, NAD binding domain^199-239^E:0.00012`PF00107.25^ADH_zinc_N^Zinc-binding dehydrogenase^207-332^E:1.5e-22	.	.	.	.	GO:0005737^cellular_component^cytoplasm`GO:0004022^molecular_function^alcohol dehydrogenase (NAD) activity`GO:0051903^molecular_function^S-(hydroxymethyl)glutathione dehydrogenase activity`GO:0008270^molecular_function^zinc ion binding`GO:0006069^biological_process^ethanol oxidation	GO:0055114^biological_process^oxidation-reduction process`GO:0016616^molecular_function^oxidoreductase activity, acting on the CH-OH group of donors, NAD or NADP as acceptor`GO:0051287^molecular_function^NAD binding
TRINITY_DN45466_c4_g2_i7	ADHX_OCTVU	Alcohol dehydrogenase class-3 (EC 1.1.1.1) (Alcohol dehydrogenase class-III) (Glutathione-dependent formaldehyde dehydrogenase) (FALDH) (FDH) (GSH-FDH) (EC 1.1.1.-) (S-(hydroxymethyl)glutathione dehydrogenase) (EC 1.1.1.284)	A0A0P4WSQ3	S-(hydroxymethyl)glutathione dehydrogenase (EC 1.1.1.284)	TRINITY_DN45466_c4_g2_i7.p2	435-866[+]					2.32608	1.54924e-24	.	.	.	.	.	.	.
TRINITY_DN45466_c4_g2_i7	ADHX_OCTVU	Alcohol dehydrogenase class-3 (EC 1.1.1.1) (Alcohol dehydrogenase class-III) (Glutathione-dependent formaldehyde dehydrogenase) (FALDH) (FDH) (GSH-FDH) (EC 1.1.1.-) (S-(hydroxymethyl)glutathione dehydrogenase) (EC 1.1.1.284)	A0A0P4WSQ3	S-(hydroxymethyl)glutathione dehydrogenase (EC 1.1.1.284)	TRINITY_DN45466_c4_g2_i7.p3	406-77[-]			A0A1I1WYR6	Uncharacterized protein	2.32608	1.54924e-24	.	.	.	.	.	.	.
TRINITY_DN40664_c0_g1_i8	PARP3_HUMAN	Poly [ADP-ribose] polymerase 3 (PARP-3) (hPARP-3) (EC 2.4.2.30) (ADP-ribosyltransferase diphtheria toxin-like 3) (ARTD3) (IRT1) (NAD(+) ADP-ribosyltransferase 3) (ADPRT-3) (Poly[ADP-ribose] synthase 3) (pADPRT-3)	V5N901	C-type lectin 2	TRINITY_DN40664_c0_g1_i8.p1	52-1518[+]	PARP3_HUMAN	Poly [ADP-ribose] polymerase 3 (PARP-3) (hPARP-3) (EC 2.4.2.30) (ADP-ribosyltransferase diphtheria toxin-like 3) (ARTD3) (IRT1) (NAD(+) ADP-ribosyltransferase 3) (ADPRT-3) (Poly[ADP-ribose] synthase 3) (pADPRT-3)	UPI00084A994E		2.32274	2.17825e-26	PF05406.14^WGR^WGR domain^73-147^E:3.8e-08`PF02877.13^PARP_reg^Poly(ADP-ribose) polymerase, regulatory domain^186-305^E:6.6e-10`PF00644.19^PARP^Poly(ADP-ribose) polymerase catalytic domain^329-475^E:3.6e-19	.	.	ENOG410XP18^Poly (ADP-ribose) polymerase	KEGG:hsa:10039`KO:K10798	GO:0005814^cellular_component^centriole`GO:0005737^cellular_component^cytoplasm`GO:0005634^cellular_component^nucleus`GO:0035861^cellular_component^site of double-strand break`GO:0003824^molecular_function^catalytic activity`GO:0003910^molecular_function^DNA ligase (ATP) activity`GO:0003950^molecular_function^NAD+ ADP-ribosyltransferase activity`GO:0051103^biological_process^DNA ligation involved…	GO:0003950^molecular_function^NAD+ ADP-ribosyltransferase activity`GO:0006471^biological_process^protein ADP-ribosylation
TRINITY_DN40664_c0_g1_i8	PARP3_HUMAN	Poly [ADP-ribose] polymerase 3 (PARP-3) (hPARP-3) (EC 2.4.2.30) (ADP-ribosyltransferase diphtheria toxin-like 3) (ARTD3) (IRT1) (NAD(+) ADP-ribosyltransferase 3) (ADPRT-3) (Poly[ADP-ribose] synthase 3) (pADPRT-3)	V5N901	C-type lectin 2	TRINITY_DN40664_c0_g1_i8.p2	4713-3769[-]	ISP2_HEMAM	Type-2 ice-structuring protein (Type II antifreeze protein) (AFP)	V5N901	C-type lectin 2	2.32274	2.17825e-26	PF00057.17^Ldl_recept_a^Low-density lipoprotein receptor domain class A^24-62^E:1.3e-08`PF00059.20^Lectin_C^Lectin C-type domain^164-228^E:3.5e-05	sigP:1^23^0.9^YES	.	.	.	GO:0005576^cellular_component^extracellular region`GO:0030246^molecular_function^carbohydrate binding	GO:0005515^molecular_function^protein binding
TRINITY_DN40664_c0_g1_i8	PARP3_HUMAN	Poly [ADP-ribose] polymerase 3 (PARP-3) (hPARP-3) (EC 2.4.2.30) (ADP-ribosyltransferase diphtheria toxin-like 3) (ARTD3) (IRT1) (NAD(+) ADP-ribosyltransferase 3) (ADPRT-3) (Poly[ADP-ribose] synthase 3) (pADPRT-3)	V5N901	C-type lectin 2	TRINITY_DN40664_c0_g1_i8.p3	3540-3842[+]					2.32274	2.17825e-26	.	.	.	.	.	.	.
TRINITY_DN44907_c0_g2_i5			UPI00083FAE10		TRINITY_DN44907_c0_g2_i5.p1	935-1432[+]					2.28903	1.03762e-24	.	.	.	.	.	.	.
TRINITY_DN44907_c0_g2_i5			UPI00083FAE10		TRINITY_DN44907_c0_g2_i5.p2	1020-1484[+]			UPI00083FAE10		2.28903	1.03762e-24	.	sigP:1^17^0.759^YES	.	.	.	.	.
TRINITY_DN44907_c0_g2_i5			UPI00083FAE10		TRINITY_DN44907_c0_g2_i5.p3	1484-1038[-]					2.28903	1.03762e-24	.	.	.	.	.	.	.
TRINITY_DN44907_c0_g2_i5			UPI00083FAE10		TRINITY_DN44907_c0_g2_i5.p4	1378-1064[-]					2.28903	1.03762e-24	.	.	.	.	.	.	.
TRINITY_DN46695_c0_g1_i2	K319L_MOUSE	Dyslexia-associated protein KIAA0319-like protein (Adeno-associated virus receptor) (AAVR)	A0A0P4W6Q5	Uncharacterized protein	TRINITY_DN46695_c0_g1_i2.p1	1477-92[-]	K319L_MOUSE	Dyslexia-associated protein KIAA0319-like protein (Adeno-associated virus receptor) (AAVR)	A0A0P4W6Q5	Uncharacterized protein	2.27481	9.6285e-27	.	.	ExpAA=23.22^PredHel=1^Topology=o359-381i	ENOG410XQ5Y^KIAA0319-like	KEGG:mmu:100317	GO:0031410^cellular_component^cytoplasmic vesicle`GO:0000139^cellular_component^Golgi membrane`GO:0016021^cellular_component^integral component of membrane`GO:0005886^cellular_component^plasma membrane	.
TRINITY_DN46695_c0_g1_i2	K319L_MOUSE	Dyslexia-associated protein KIAA0319-like protein (Adeno-associated virus receptor) (AAVR)	A0A0P4W6Q5	Uncharacterized protein	TRINITY_DN46695_c0_g1_i2.p2	972-1307[+]					2.27481	9.6285e-27	.	.	ExpAA=40.66^PredHel=2^Topology=i45-67o87-109i	.	.	.	.
TRINITY_DN41156_c0_g1_i1	CLC7A_MOUSE	C-type lectin domain family 7 member A (Beta-glucan receptor) (C-type lectin superfamily member 12) (Dendritic cell-associated C-type lectin 1) (DC-associated C-type lectin 1) (Dectin-1)	U3KST8	C-type lectin 1	TRINITY_DN41156_c0_g1_i1.p1	878-1351[+]	CLC7A_MOUSE	C-type lectin domain family 7 member A (Beta-glucan receptor) (C-type lectin superfamily member 12) (Dendritic cell-associated C-type lectin 1) (DC-associated C-type lectin 1) (Dectin-1)	U3KST8	C-type lectin 1	2.27214	4.39869e-20	PF00059.20^Lectin_C^Lectin C-type domain^41-156^E:1.1e-13	.	.	.	.	GO:0016021^cellular_component^integral component of membrane`GO:0005886^cellular_component^plasma membrane`GO:0030246^molecular_function^carbohydrate binding`GO:0046872^molecular_function^metal ion binding`GO:0071226^biological_process^cellular response to molecule of fungal origin`GO:0006954^biological_process^inflammatory response`GO:0045087^biological_process^innate immune response`GO:0002366^…	.
TRINITY_DN41156_c0_g1_i1	CLC7A_MOUSE	C-type lectin domain family 7 member A (Beta-glucan receptor) (C-type lectin superfamily member 12) (Dendritic cell-associated C-type lectin 1) (DC-associated C-type lectin 1) (Dectin-1)	U3KST8	C-type lectin 1	TRINITY_DN41156_c0_g1_i1.p2	557-237[-]					2.27214	4.39869e-20	.	.	.	.	.	.	.
TRINITY_DN45573_c0_g1_i2	ARD1_UROFA	D-arabinitol dehydrogenase 1 (EC 1.1.1.287) (NADP-dependent D-arabitol dehydrogenase)	UPI0005ED4FB0		TRINITY_DN45573_c0_g1_i2.p1	598-1701[+]	ARD1_UROFA	D-arabinitol dehydrogenase 1 (EC 1.1.1.287) (NADP-dependent D-arabitol dehydrogenase)	UPI000B913D1E		2.26369	1.07463e-15	PF08240.11^ADH_N^Alcohol dehydrogenase GroES-like domain^45-147^E:4e-20`PF16912.4^Glu_dehyd_C^Glucose dehydrogenase C-terminus^192-351^E:5.6e-14`PF00107.25^ADH_zinc_N^Zinc-binding dehydrogenase^203-324^E:5e-14	.	.	.	KEGG:ag:CAH10835`KO:K17818	GO:0042995^cellular_component^cell projection`GO:0033709^molecular_function^D-arabinitol dehydrogenase, D-ribulose forming (NADP+) activity`GO:0052677^molecular_function^D-arabinitol dehydrogenase, D-xylulose forming (NADP+) activity`GO:0008270^molecular_function^zinc ion binding`GO:0005975^biological_process^carbohydrate metabolic process`GO:0055114^biological_process^oxidation-reduction process…	GO:0055114^biological_process^oxidation-reduction process
TRINITY_DN45573_c0_g1_i2	ARD1_UROFA	D-arabinitol dehydrogenase 1 (EC 1.1.1.287) (NADP-dependent D-arabitol dehydrogenase)	UPI0005ED4FB0		TRINITY_DN45573_c0_g1_i2.p2	1791-1441[-]					2.26369	1.07463e-15	.	.	.	.	.	.	.
TRINITY_DN41389_c0_g1_i6					TRINITY_DN41389_c0_g1_i6.p1	663-94[-]					2.26175	3.70643e-19	.	.	ExpAA=37.66^PredHel=1^Topology=o48-70i	.	.	.	.
TRINITY_DN41389_c0_g1_i6					TRINITY_DN41389_c0_g1_i6.p2	212-748[+]					2.26175	3.70643e-19	.	.	ExpAA=22.50^PredHel=1^Topology=i34-56o	.	.	.	.
TRINITY_DN41389_c0_g1_i6					TRINITY_DN41389_c0_g1_i6.p3	1140-787[-]					2.26175	3.70643e-19	.	.	.	.	.	.	.
TRINITY_DN43425_c2_g1_i5					.	.					2.25828	1.34911e-15	.	.	.	.	.	.	.
TRINITY_DN45352_c1_g1_i20			UPI00084B5797		TRINITY_DN45352_c1_g1_i20.p1	5889-2257[-]			UPI00084B5797		2.25479	7.39359e-17	.	.	.	.	.	.	.
TRINITY_DN45352_c1_g1_i20			UPI00084B5797		TRINITY_DN45352_c1_g1_i20.p2	3961-4419[+]					2.25479	7.39359e-17	.	.	.	.	.	.	.
TRINITY_DN45352_c1_g1_i20			UPI00084B5797		TRINITY_DN45352_c1_g1_i20.p3	4879-5304[+]					2.25479	7.39359e-17	.	.	ExpAA=57.17^PredHel=3^Topology=o22-44i57-74o89-111i	.	.	.	.
TRINITY_DN45352_c1_g1_i20			UPI00084B5797		TRINITY_DN45352_c1_g1_i20.p4	2741-3133[+]					2.25479	7.39359e-17	.	.	.	.	.	.	.
TRINITY_DN45352_c1_g1_i20			UPI00084B5797		TRINITY_DN45352_c1_g1_i20.p5	4478-4801[+]			A0A067QW43	Uncharacterized protein	2.25479	7.39359e-17	.	.	ExpAA=44.17^PredHel=2^Topology=o28-50i71-93o	.	.	.	.
TRINITY_DN39034_c0_g1_i1	GILT1_DROME	GILT-like protein 1	A0A0P4WFU0	Uncharacterized protein	TRINITY_DN39034_c0_g1_i1.p1	183-647[+]	GILT1_DROME	GILT-like protein 1	A0A0P4WFU0	Uncharacterized protein	2.25374	5.95083e-25	PF03227.15^GILT^Gamma interferon inducible lysosomal thiol reductase (GILT)^28-120^E:1.9e-29	sigP:1^20^0.732^YES	.	ENOG4111IDT^Lysosomal thiol	KEGG:dme:Dmel_CG9796	GO:0005576^cellular_component^extracellular region`GO:0005886^cellular_component^plasma membrane`GO:0015036^molecular_function^disulfide oxidoreductase activity`GO:0002376^biological_process^immune system process`GO:0055114^biological_process^oxidation-reduction process`GO:1900426^biological_process^positive regulation of defense response to bacterium	.
TRINITY_DN44402_c0_g1_i11					TRINITY_DN44402_c0_g1_i11.p1	2464-1838[-]					2.24895	1.91249e-17	.	.	.	.	.	.	.
TRINITY_DN40433_c0_g3_i10	CAH3_MOUSE	Carbonic anhydrase 3 (EC 4.2.1.1) (Carbonate dehydratase III) (Carbonic anhydrase III) (CA-III)	L7VX65	Glycosyl-phosphatidylinositol-linked carbonic anhydrase	TRINITY_DN40433_c0_g3_i10.p1	1183-563[-]	CAH2_TRIHK	Carbonic anhydrase 2 (EC 4.2.1.1) (Carbonate dehydratase II) (Carbonic anhydrase II) (CA-II)	L7VX65	Glycosyl-phosphatidylinositol-linked carbonic anhydrase	2.23288	1.88424e-16	PF00194.20^Carb_anhydrase^Eukaryotic-type carbonic anhydrase^2-200^E:4.6e-75	.	.	.	.	GO:0005737^cellular_component^cytoplasm`GO:0005886^cellular_component^plasma membrane`GO:0004089^molecular_function^carbonate dehydratase activity`GO:0008270^molecular_function^zinc ion binding`GO:0006730^biological_process^one-carbon metabolic process	.
TRINITY_DN41895_c0_g1_i11	AT1B1_ARTSF	Sodium/potassium-transporting ATPase subunit beta (Sodium/potassium-dependent ATPase beta subunit)	A9XTM6	Sodium/potassium-transporting ATPase subunit beta	TRINITY_DN41895_c0_g1_i11.p1	2-1192[+]	AT1B1_ARTSF	Sodium/potassium-transporting ATPase subunit beta (Sodium/potassium-dependent ATPase beta subunit)	A9XTM6	Sodium/potassium-transporting ATPase subunit beta	2.22933	8.56429e-18	PF00287.17^Na_K-ATPase^Sodium / potassium ATPase beta chain^101-386^E:7e-68	sigP:1^16^0.642^YES	ExpAA=23.57^PredHel=1^Topology=i131-153o	.	.	GO:0005890^cellular_component^sodium:potassium-exchanging ATPase complex`GO:0006813^biological_process^potassium ion transport`GO:0006814^biological_process^sodium ion transport	GO:0006813^biological_process^potassium ion transport`GO:0006814^biological_process^sodium ion transport`GO:0005890^cellular_component^sodium:potassium-exchanging ATPase complex
TRINITY_DN41895_c0_g1_i11	AT1B1_ARTSF	Sodium/potassium-transporting ATPase subunit beta (Sodium/potassium-dependent ATPase beta subunit)	A9XTM6	Sodium/potassium-transporting ATPase subunit beta	TRINITY_DN41895_c0_g1_i11.p2	792-457[-]					2.22933	8.56429e-18	.	.	.	.	.	.	.
TRINITY_DN42248_c1_g1_i5	KAD1_CAEEL	Adenylate kinase isoenzyme 1 (AK 1) (EC 2.7.4.3) (ATP-AMP transphosphorylase 1) (ATP:AMP phosphotransferase) (Adenylate monophosphate kinase)	A0A0P4WDJ8	Uncharacterized protein	TRINITY_DN42248_c1_g1_i5.p1	1065-454[-]	KAD1_CAEEL	Adenylate kinase isoenzyme 1 (AK 1) (EC 2.7.4.3) (ATP-AMP transphosphorylase 1) (ATP:AMP phosphotransferase) (Adenylate monophosphate kinase)	A0A0P4WDJ8	Uncharacterized protein	2.2288	8.86387e-19	PF13671.5^AAA_33^AAA domain^21-165^E:4.8e-08`PF00406.21^ADK^Adenylate kinase^24-178^E:4.2e-54`PF13207.5^AAA_17^AAA domain^25-158^E:9.9e-39	.	.	COG0563^Catalyzes the reversible transfer of the terminal phosphate group between ATP and AMP. Plays an important role in cellular energy homeostasis and in adenine nucleotide metabolism (By similarity)	KEGG:cel:CELE_F38B2.4`KO:K00939	GO:0005737^cellular_component^cytoplasm`GO:0004017^molecular_function^adenylate kinase activity`GO:0005524^molecular_function^ATP binding`GO:0004550^molecular_function^nucleoside diphosphate kinase activity`GO:0046034^biological_process^ATP metabolic process`GO:0009142^biological_process^nucleoside triphosphate biosynthetic process	.
TRINITY_DN47696_c2_g1_i4	TMM8A_MOUSE	Post-GPI attachment to proteins factor 6 (EC 3.1.1.4) (GPI processing phospholipase A2) (GPI-PLA2) (M83 protein) (Transmembrane protein 8) (Transmembrane protein 8A)	A0A0P4W6E8	Uncharacterized protein	TRINITY_DN47696_c2_g1_i4.p1	296-2731[+]	TMM8A_MOUSE	Post-GPI attachment to proteins factor 6 (EC 3.1.1.4) (GPI processing phospholipase A2) (GPI-PLA2) (M83 protein) (Transmembrane protein 8) (Transmembrane protein 8A)	A0A0P4W6E8	Uncharacterized protein	2.22378	9.50673e-24	PF12036.7^DUF3522^Protein of unknown function (DUF3522)^587-766^E:1.4e-56	sigP:1^31^0.754^YES	ExpAA=176.15^PredHel=7^Topology=o551-573i586-608o612-631i652-674o694-716i729-751o761-778i	ENOG4111FA8^Transmembrane protein 8B	KEGG:mmu:60455	GO:0005887^cellular_component^integral component of plasma membrane`GO:0005765^cellular_component^lysosomal membrane`GO:0005886^cellular_component^plasma membrane`GO:0004623^molecular_function^phospholipase A2 activity`GO:0102567^molecular_function^phospholipase A2 activity (consuming 1,2-dipalmitoylphosphatidylcholine)`GO:0102568^molecular_function^phospholipase A2 activity consuming 1,2-dioleoy…	GO:0016021^cellular_component^integral component of membrane
TRINITY_DN47696_c2_g1_i4	TMM8A_MOUSE	Post-GPI attachment to proteins factor 6 (EC 3.1.1.4) (GPI processing phospholipase A2) (GPI-PLA2) (M83 protein) (Transmembrane protein 8) (Transmembrane protein 8A)	A0A0P4W6E8	Uncharacterized protein	TRINITY_DN47696_c2_g1_i4.p2	1629-1222[-]					2.22378	9.50673e-24	.	.	.	.	.	.	.
TRINITY_DN47696_c2_g1_i4	TMM8A_MOUSE	Post-GPI attachment to proteins factor 6 (EC 3.1.1.4) (GPI processing phospholipase A2) (GPI-PLA2) (M83 protein) (Transmembrane protein 8) (Transmembrane protein 8A)	A0A0P4W6E8	Uncharacterized protein	TRINITY_DN47696_c2_g1_i4.p3	3274-2954[-]			A0A0M9A2W0	Uncharacterized protein	2.22378	9.50673e-24	.	.	.	.	.	.	.
TRINITY_DN44628_c0_g1_i15			S5TC87	C-type lectin 3	TRINITY_DN44628_c0_g1_i15.p1	640-1035[+]			S5TC87	C-type lectin 3	2.21995	1.07877e-14	PF00059.20^Lectin_C^Lectin C-type domain^61-125^E:2.4e-05	sigP:1^24^0.633^YES	.	.	.	.	.
TRINITY_DN46004_c0_g2_i3					TRINITY_DN46004_c0_g2_i3.p1	1119-283[-]			A0A1A9WQ99	Uncharacterized protein	2.21809	7.95354e-18	.	.	ExpAA=22.52^PredHel=1^Topology=o113-135i	.	.	.	.
TRINITY_DN46004_c0_g2_i3					TRINITY_DN46004_c0_g2_i3.p2	241-738[+]					2.21809	7.95354e-18	.	sigP:1^21^0.589^YES	.	.	.	.	.
TRINITY_DN46004_c0_g2_i3					TRINITY_DN46004_c0_g2_i3.p3	860-1171[+]					2.21809	7.95354e-18	.	.	ExpAA=21.95^PredHel=1^Topology=i74-96o	.	.	.	.
TRINITY_DN43171_c1_g1_i3			A0A290YYB3	C-type lectin	.	.					2.2165	1.0541e-15	.	.	.	.	.	.	.
TRINITY_DN46296_c0_g1_i5	CYBR1_XENLA	Cytochrome b reductase 1 (EC 1.-.-.-)	A0A0P4WYE3	Uncharacterized protein	TRINITY_DN46296_c0_g1_i5.p1	2837-1551[-]	CYBR1_XENLA	Cytochrome b reductase 1 (EC 1.-.-.-)	A0A0P4WYE3	Uncharacterized protein	2.20569	1.01362e-26	PF03188.15^Cytochrom_B561^Eukaryotic cytochrome b561^233-371^E:1.4e-42	.	ExpAA=136.82^PredHel=6^Topology=i193-215o230-252i265-287o307-329i342-364o391-413i	.	KEGG:xla:445864`KO:K08370	GO:0031526^cellular_component^brush border membrane`GO:0016021^cellular_component^integral component of membrane`GO:0000293^molecular_function^ferric-chelate reductase activity`GO:0046872^molecular_function^metal ion binding`GO:0010039^biological_process^response to iron ion	.
TRINITY_DN46296_c0_g1_i5	CYBR1_XENLA	Cytochrome b reductase 1 (EC 1.-.-.-)	A0A0P4WYE3	Uncharacterized protein	TRINITY_DN46296_c0_g1_i5.p2	2878-2054[-]					2.20569	1.01362e-26	.	.	.	.	.	.	.
TRINITY_DN46296_c0_g1_i5	CYBR1_XENLA	Cytochrome b reductase 1 (EC 1.-.-.-)	A0A0P4WYE3	Uncharacterized protein	TRINITY_DN46296_c0_g1_i5.p3	1-381[+]					2.20569	1.01362e-26	.	.	.	.	.	.	.
TRINITY_DN46296_c0_g1_i5	CYBR1_XENLA	Cytochrome b reductase 1 (EC 1.-.-.-)	A0A0P4WYE3	Uncharacterized protein	TRINITY_DN46296_c0_g1_i5.p4	1765-2142[+]					2.20569	1.01362e-26	.	.	.	.	.	.	.
TRINITY_DN46296_c0_g1_i5	CYBR1_XENLA	Cytochrome b reductase 1 (EC 1.-.-.-)	A0A0P4WYE3	Uncharacterized protein	TRINITY_DN46296_c0_g1_i5.p5	1431-1084[-]					2.20569	1.01362e-26	.	.	.	.	.	.	.
TRINITY_DN44844_c3_g1_i6	TOM20_XENTR	Mitochondrial import receptor subunit TOM20 homolog (Mitochondrial 20 kDa outer membrane protein) (Outer mitochondrial membrane receptor Tom20)	A0A0P4W6N7	Uncharacterized protein	TRINITY_DN44844_c3_g1_i6.p1	2-697[+]	TOM20_XENTR	Mitochondrial import receptor subunit TOM20 homolog (Mitochondrial 20 kDa outer membrane protein) (Outer mitochondrial membrane receptor Tom20)	A0A1D1ZAI4	Mitochondrial import receptor subunit TOM20	2.20315	1.5461e-19	PF02064.14^MAS20^MAS20 protein import receptor^92-207^E:5.9e-45	.	ExpAA=20.41^PredHel=1^Topology=o86-106i	.	KEGG:xtr:448537`KO:K17770	GO:0031307^cellular_component^integral component of mitochondrial outer membrane`GO:0005742^cellular_component^mitochondrial outer membrane translocase complex`GO:0030943^molecular_function^mitochondrion targeting sequence binding`GO:0015450^molecular_function^P-P-bond-hydrolysis-driven protein transmembrane transporter activity`GO:0070096^biological_process^mitochondrial outer membrane transloca…	GO:0006605^biological_process^protein targeting`GO:0006886^biological_process^intracellular protein transport`GO:0005742^cellular_component^mitochondrial outer membrane translocase complex
TRINITY_DN44844_c3_g1_i6	TOM20_XENTR	Mitochondrial import receptor subunit TOM20 homolog (Mitochondrial 20 kDa outer membrane protein) (Outer mitochondrial membrane receptor Tom20)	A0A0P4W6N7	Uncharacterized protein	TRINITY_DN44844_c3_g1_i6.p2	884-528[-]					2.20315	1.5461e-19	.	.	.	.	.	.	.
TRINITY_DN44844_c3_g1_i6	TOM20_XENTR	Mitochondrial import receptor subunit TOM20 homolog (Mitochondrial 20 kDa outer membrane protein) (Outer mitochondrial membrane receptor Tom20)	A0A0P4W6N7	Uncharacterized protein	TRINITY_DN44844_c3_g1_i6.p3	1168-851[-]					2.20315	1.5461e-19	.	.	.	.	.	.	.
TRINITY_DN39105_c0_g2_i3					.	.					2.19684	2.39506e-15	.	.	.	.	.	.	.
TRINITY_DN44492_c1_g1_i15					TRINITY_DN44492_c1_g1_i15.p1	358-47[-]					2.1867	2.68173e-24	.	.	.	.	.	.	.
TRINITY_DN44492_c1_g1_i15					TRINITY_DN44492_c1_g1_i15.p2	915-613[-]					2.1867	2.68173e-24	.	.	.	.	.	.	.
TRINITY_DN38779_c0_g1_i2	BP10_PARLI	Blastula protease 10 (EC 3.4.24.-)	UPI00084AF9B5		TRINITY_DN38779_c0_g1_i2.p1	3-2504[+]	SPAN_STRPU	Protein SpAN (EC 3.4.24.-)	UPI00084AF9B5		2.18588	1.47752e-14	PF01400.23^Astacin^Astacin (Peptidase family M12A)^117-299^E:4.1e-52`PF00431.19^CUB^CUB domain^354-465^E:2.7e-07`PF00431.19^CUB^CUB domain^729-829^E:6.9e-12	sigP:1^22^0.704^YES	.	ENOG410ZPX7^Meprin A	KEGG:spu:373442	GO:0004222^molecular_function^metalloendopeptidase activity`GO:0008270^molecular_function^zinc ion binding`GO:0007275^biological_process^multicellular organism development	GO:0004222^molecular_function^metalloendopeptidase activity`GO:0006508^biological_process^proteolysis
TRINITY_DN38779_c0_g1_i2	BP10_PARLI	Blastula protease 10 (EC 3.4.24.-)	UPI00084AF9B5		TRINITY_DN38779_c0_g1_i2.p2	1852-1355[-]					2.18588	1.47752e-14	.	.	ExpAA=116.10^PredHel=5^Topology=i7-29o33-55i57-79o84-106i113-135o	.	.	.	.
TRINITY_DN38779_c0_g1_i2	BP10_PARLI	Blastula protease 10 (EC 3.4.24.-)	UPI00084AF9B5		TRINITY_DN38779_c0_g1_i2.p3	355-2[-]					2.18588	1.47752e-14	.	.	.	.	.	.	.
TRINITY_DN42022_c0_g1_i13					.	.					2.18371	3.54876e-18	.	.	.	.	.	.	.
TRINITY_DN42348_c0_g1_i6					TRINITY_DN42348_c0_g1_i6.p1	191-673[+]	NRIP3_HUMAN	Nuclear receptor-interacting protein 3 (Sarcoma antigen NY-SAR-105)			2.17813	8.09356e-18	.	.	.	ENOG410XPA0^Nuclear receptor interacting protein	KEGG:hsa:56675	GO:0004190^molecular_function^aspartic-type endopeptidase activity	.
TRINITY_DN46706_c0_g1_i8	4CL3_DICDI	Probable 4-coumarate--CoA ligase 3 (4CL 3) (EC 6.2.1.12) (4-coumaroyl-CoA synthase 3)	UPI00083FBA77		TRINITY_DN46706_c0_g1_i8.p1	1-1062[+]	4CL3_DICDI	Probable 4-coumarate--CoA ligase 3 (4CL 3) (EC 6.2.1.12) (4-coumaroyl-CoA synthase 3)	UPI00083FBA77		2.15308	9.93141e-16	PF00501.27^AMP-binding^AMP-binding enzyme^2-256^E:2.9e-73`PF13193.5^AMP-binding_C^AMP-binding enzyme C-terminal domain^265-340^E:2.5e-16	.	.	COG0318^Amp-dependent synthetase and ligase	KEGG:ddi:DDB_G0284743`KO:K01904	GO:0016207^molecular_function^4-coumarate-CoA ligase activity`GO:0005524^molecular_function^ATP binding`GO:0009698^biological_process^phenylpropanoid metabolic process	GO:0003824^molecular_function^catalytic activity`GO:0008152^biological_process^metabolic process
TRINITY_DN46706_c0_g1_i8	4CL3_DICDI	Probable 4-coumarate--CoA ligase 3 (4CL 3) (EC 6.2.1.12) (4-coumaroyl-CoA synthase 3)	UPI00083FBA77		TRINITY_DN46706_c0_g1_i8.p2	1071-511[-]			A0A182JAX1	Uncharacterized protein	2.15308	9.93141e-16	.	.	.	.	.	.	.
TRINITY_DN46706_c0_g1_i8	4CL3_DICDI	Probable 4-coumarate--CoA ligase 3 (4CL 3) (EC 6.2.1.12) (4-coumaroyl-CoA synthase 3)	UPI00083FBA77		TRINITY_DN46706_c0_g1_i8.p3	722-1039[+]					2.15308	9.93141e-16	.	.	.	.	.	.	.
TRINITY_DN46706_c0_g1_i8	4CL3_DICDI	Probable 4-coumarate--CoA ligase 3 (4CL 3) (EC 6.2.1.12) (4-coumaroyl-CoA synthase 3)	UPI00083FBA77		TRINITY_DN46706_c0_g1_i8.p4	488-171[-]					2.15308	9.93141e-16	.	.	ExpAA=23.29^PredHel=1^Topology=i71-93o	.	.	.	.
TRINITY_DN39105_c0_g1_i8					TRINITY_DN39105_c0_g1_i8.p1	67-645[+]					2.14598	3.80538e-24	.	.	.	.	.	.	.
TRINITY_DN39105_c0_g1_i8					TRINITY_DN39105_c0_g1_i8.p2	646-287[-]					2.14598	3.80538e-24	.	.	.	.	.	.	.
TRINITY_DN39791_c0_g1_i5	TRYP_ASTAS	Trypsin-1 (EC 3.4.21.4) (Trypsin I)	A0A1D8QLQ5	Trypsin (EC 3.4.21.4)	TRINITY_DN39791_c0_g1_i5.p1	595-164[-]	TRYP_ASTAS	Trypsin-1 (EC 3.4.21.4) (Trypsin I)	A0A1D8QLQ5	Trypsin (EC 3.4.21.4)	2.14402	4.98229e-16	PF00089.25^Trypsin^Trypsin^2-139^E:1.5e-38	.	.	.	.	GO:0005615^cellular_component^extracellular space`GO:0046872^molecular_function^metal ion binding`GO:0004252^molecular_function^serine-type endopeptidase activity`GO:0007586^biological_process^digestion	GO:0004252^molecular_function^serine-type endopeptidase activity`GO:0006508^biological_process^proteolysis
TRINITY_DN41654_c0_g2_i4			A0A189XGA9	Thyroglobulin-like protein	TRINITY_DN41654_c0_g2_i4.p1	1982-480[-]			A0A189XGA9	Thyroglobulin-like protein	2.13548	4.63142e-21	PF00086.17^Thyroglobulin_1^Thyroglobulin type-1 repeat^219-256^E:3.4e-08`PF00086.17^Thyroglobulin_1^Thyroglobulin type-1 repeat^284-320^E:5.9e-05	.	.	.	.	.	.
TRINITY_DN41654_c0_g2_i4			A0A189XGA9	Thyroglobulin-like protein	TRINITY_DN41654_c0_g2_i4.p2	1476-1090[-]					2.13548	4.63142e-21	.	.	.	.	.	.	.
TRINITY_DN43098_c6_g1_i10	P5CR_SOYBN	Pyrroline-5-carboxylate reductase (P5C reductase) (P5CR) (EC 1.5.1.2)	A0A0P4W685	Pyrroline-5-carboxylate reductase (EC 1.5.1.2)	TRINITY_DN43098_c6_g1_i10.p1	659-1570[+]	P5CR1_BOVIN	Pyrroline-5-carboxylate reductase 1, mitochondrial (P5C reductase 1) (P5CR 1) (EC 1.5.1.2)	A0A0P4W685	Pyrroline-5-carboxylate reductase (EC 1.5.1.2)	2.12914	5.39764e-16	PF03807.16^F420_oxidored^NADP oxidoreductase coenzyme F420-dependent^36-127^E:3.2e-16`PF14748.5^P5CR_dimer^Pyrroline-5-carboxylate reductase dimerisation^196-300^E:2.6e-40	.	.	COG0345^pyrroline-5-carboxylate reductase activity	KEGG:bta:539606`KO:K00286	GO:0005739^cellular_component^mitochondrion`GO:0042802^molecular_function^identical protein binding`GO:0004735^molecular_function^pyrroline-5-carboxylate reductase activity`GO:0034599^biological_process^cellular response to oxidative stress`GO:0055129^biological_process^L-proline biosynthetic process`GO:1903206^biological_process^negative regulation of hydrogen peroxide-induced cell death`GO:0006…	.
TRINITY_DN43098_c6_g1_i10	P5CR_SOYBN	Pyrroline-5-carboxylate reductase (P5C reductase) (P5CR) (EC 1.5.1.2)	A0A0P4W685	Pyrroline-5-carboxylate reductase (EC 1.5.1.2)	TRINITY_DN43098_c6_g1_i10.p2	3-488[+]			A0A1D2MYA1	Uncharacterized protein	2.12914	5.39764e-16	.	.	.	.	.	.	.
TRINITY_DN46336_c0_g1_i9			A0A0N7ZCH3	Uncharacterized protein	TRINITY_DN46336_c0_g1_i9.p1	1285-827[-]			A0A0N7ZCH3	Uncharacterized protein	2.1078	2.5147e-16	.	.	.	.	.	.	.
TRINITY_DN36069_c0_g1_i1			UPI00084AAC55		TRINITY_DN36069_c0_g1_i1.p1	86-1045[+]			UPI00084AAC55		2.08398	4.97284e-21	.	sigP:1^20^0.881^YES	ExpAA=15.18^PredHel=1^Topology=i5-22o	.	.	.	.
TRINITY_DN36069_c0_g1_i1			UPI00084AAC55		TRINITY_DN36069_c0_g1_i1.p2	1-411[+]					2.08398	4.97284e-21	.	.	.	.	.	.	.
TRINITY_DN36069_c0_g1_i1			UPI00084AAC55		TRINITY_DN36069_c0_g1_i1.p3	1677-1294[-]					2.08398	4.97284e-21	.	.	ExpAA=73.21^PredHel=4^Topology=i12-30o45-67i74-91o106-125i	.	.	.	.
TRINITY_DN36069_c0_g1_i1			UPI00084AAC55		TRINITY_DN36069_c0_g1_i1.p4	762-463[-]					2.08398	4.97284e-21	.	.	.	.	.	.	.
TRINITY_DN42258_c3_g1_i6	NRF6_CAEEL	Nose resistant to fluoxetine protein 6 (Protein nrf-6)	A0A224YWQ4	Nose resistant to fluoxetine protein 6	TRINITY_DN42258_c3_g1_i6.p1	1837-497[-]	NRF6_CAEEL	Nose resistant to fluoxetine protein 6 (Protein nrf-6)	A0A224YWQ4	Nose resistant to fluoxetine protein 6	2.06903	3.0762e-14	PF01757.21^Acyl_transf_3^Acyltransferase family^10-382^E:1.4e-18	.	ExpAA=208.62^PredHel=10^Topology=i12-31o46-68i88-110o151-173i180-202o225-247i260-282o287-309i321-343o363-385i	ENOG410YD1T^nose resistant to fluoxetine protein 6-like	KEGG:cel:CELE_C08B11.4	GO:0016021^cellular_component^integral component of membrane`GO:0008289^molecular_function^lipid binding`GO:0016747^molecular_function^transferase activity, transferring acyl groups other than amino-acyl groups`GO:0006869^biological_process^lipid transport`GO:0007275^biological_process^multicellular organism development	GO:0016747^molecular_function^transferase activity, transferring acyl groups other than amino-acyl groups
TRINITY_DN42258_c3_g1_i6	NRF6_CAEEL	Nose resistant to fluoxetine protein 6 (Protein nrf-6)	A0A224YWQ4	Nose resistant to fluoxetine protein 6	TRINITY_DN42258_c3_g1_i6.p2	2797-1904[-]			UPI00021A6D89		2.06903	3.0762e-14	.	sigP:1^20^0.896^YES	ExpAA=35.52^PredHel=1^Topology=i5-27o	.	.	.	.
TRINITY_DN42258_c3_g1_i6	NRF6_CAEEL	Nose resistant to fluoxetine protein 6 (Protein nrf-6)	A0A224YWQ4	Nose resistant to fluoxetine protein 6	TRINITY_DN42258_c3_g1_i6.p3	1269-1589[+]					2.06903	3.0762e-14	.	.	.	.	.	.	.
TRINITY_DN44157_c2_g2_i1	PKNK_MYCTU	Serine/threonine-protein kinase PknK (EC 2.7.11.1) (Protein kinase K)	A0A0P4VZ56	Uncharacterized protein	TRINITY_DN44157_c2_g2_i1.p1	188-1156[+]	DUSTY_STRPU	Dual serine/threonine and tyrosine protein kinase (EC 2.7.12.1) (Dusty protein kinase) (Dusty PK) (Receptor-interacting serine/threonine-protein kinase 5)	A0A0N7ZDG0	Uncharacterized protein	2.06566	2.27482e-20	PF00069.24^Pkinase^Protein kinase domain^166-304^E:1.1e-09`PF07714.16^Pkinase_Tyr^Protein tyrosine kinase^168-311^E:4.7e-06	.	.	COG0515^Serine Threonine protein kinase	KEGG:spu:581730`KO:K16288	GO:0016324^cellular_component^apical plasma membrane`GO:0016323^cellular_component^basolateral plasma membrane`GO:0030054^cellular_component^cell junction`GO:0005737^cellular_component^cytoplasm`GO:0005829^cellular_component^cytosol`GO:0005524^molecular_function^ATP binding`GO:0004674^molecular_function^protein serine/threonine kinase activity`GO:0004712^molecular_function^protein serine/threonin…	GO:0004672^molecular_function^protein kinase activity`GO:0005524^molecular_function^ATP binding`GO:0006468^biological_process^protein phosphorylation
TRINITY_DN44157_c2_g2_i1	PKNK_MYCTU	Serine/threonine-protein kinase PknK (EC 2.7.11.1) (Protein kinase K)	A0A0P4VZ56	Uncharacterized protein	TRINITY_DN44157_c2_g2_i1.p2	907-179[-]					2.06566	2.27482e-20	.	.	.	.	.	.	.
TRINITY_DN44157_c2_g2_i1	PKNK_MYCTU	Serine/threonine-protein kinase PknK (EC 2.7.11.1) (Protein kinase K)	A0A0P4VZ56	Uncharacterized protein	TRINITY_DN44157_c2_g2_i1.p3	363-1[-]					2.06566	2.27482e-20	.	.	ExpAA=30.32^PredHel=1^Topology=o85-107i	.	.	.	.
TRINITY_DN46547_c1_g1_i3			A0A1I9UVP1	Polephole-like protein	.	.					2.06536	5.58291e-21	.	.	.	.	.	.	.
TRINITY_DN46940_c3_g2_i1	PA23_HELSU	Phospholipase A2 isozymes PA3A/PA3B/PA5 (PLA2) (EC 3.1.1.4) (Phosphatidylcholine 2-acylhydrolase)	A0A1B6H8V0	Uncharacterized protein (Fragment)	TRINITY_DN46940_c3_g2_i1.p1	1685-1095[-]	PA2G3_HUMAN	Group 3 secretory phospholipase A2 (EC 3.1.1.4) (Group III secretory phospholipase A2) (GIII sPLA2) (sPLA2-III) (Phosphatidylcholine 2-acylhydrolase 3)	UPI000B8E73A1		2.06018	8.47237e-19	PF05826.11^Phospholip_A2_2^Phospholipase A2^132-195^E:1.2e-20	.	.	ENOG4111S6V^Phospholipase A2, group III	KEGG:hsa:50487`KO:K01047	GO:0005814^cellular_component^centriole`GO:0005576^cellular_component^extracellular region`GO:0005615^cellular_component^extracellular space`GO:0042629^cellular_component^mast cell granule`GO:0005886^cellular_component^plasma membrane`GO:0047498^molecular_function^calcium-dependent phospholipase A2 activity`GO:0046872^molecular_function^metal ion binding`GO:0004623^molecular_function^phospholipas…	GO:0004623^molecular_function^phospholipase A2 activity`GO:0006644^biological_process^phospholipid metabolic process`GO:0050482^biological_process^arachidonic acid secretion
TRINITY_DN46940_c3_g2_i1	PA23_HELSU	Phospholipase A2 isozymes PA3A/PA3B/PA5 (PLA2) (EC 3.1.1.4) (Phosphatidylcholine 2-acylhydrolase)	A0A1B6H8V0	Uncharacterized protein (Fragment)	TRINITY_DN46940_c3_g2_i1.p2	975-520[-]					2.06018	8.47237e-19	.	.	.	.	.	.	.
TRINITY_DN46940_c3_g2_i1	PA23_HELSU	Phospholipase A2 isozymes PA3A/PA3B/PA5 (PLA2) (EC 3.1.1.4) (Phosphatidylcholine 2-acylhydrolase)	A0A1B6H8V0	Uncharacterized protein (Fragment)	TRINITY_DN46940_c3_g2_i1.p3	3-404[+]			A0A1Z5KZ91	Uncharacterized protein (Fragment)	2.06018	8.47237e-19	.	.	.	.	.	.	.
TRINITY_DN46940_c3_g2_i1	PA23_HELSU	Phospholipase A2 isozymes PA3A/PA3B/PA5 (PLA2) (EC 3.1.1.4) (Phosphatidylcholine 2-acylhydrolase)	A0A1B6H8V0	Uncharacterized protein (Fragment)	TRINITY_DN46940_c3_g2_i1.p4	439-125[-]	PA2G3_BOVIN	Group 3 secretory phospholipase A2 (EC 3.1.1.4) (Group III secretory phospholipase A2) (GIII sPLA2) (sPLA2-III) (Phosphatidylcholine 2-acylhydrolase 3)	A0A226EZ10	Group 3 secretory phospholipase A2	2.06018	8.47237e-19	PF05826.11^Phospholip_A2_2^Phospholipase A2^1-70^E:3e-22	.	.	.	.	GO:0005814^cellular_component^centriole`GO:0005576^cellular_component^extracellular region`GO:0005886^cellular_component^plasma membrane`GO:0046872^molecular_function^metal ion binding`GO:0004623^molecular_function^phospholipase A2 activity`GO:0102567^molecular_function^phospholipase A2 activity (consuming 1,2-dipalmitoylphosphatidylcholine)`GO:0102568^molecular_function^phospholipase A2 activity…	GO:0004623^molecular_function^phospholipase A2 activity`GO:0006644^biological_process^phospholipid metabolic process`GO:0050482^biological_process^arachidonic acid secretion
TRINITY_DN43965_c1_g1_i3	LIPR2_CAVPO	Pancreatic lipase-related protein 2 (PL-RP2) (EC 3.1.1.26) (EC 3.1.1.3) (GPL) (Galactolipase)	X2F0R9	Pancreatic lipase	TRINITY_DN43965_c1_g1_i3.p1	324-1544[+]	LIPR2_CAVPO	Pancreatic lipase-related protein 2 (PL-RP2) (EC 3.1.1.26) (EC 3.1.1.3) (GPL) (Galactolipase)	X2F0R9	Pancreatic lipase	2.05783	7.96618e-24	PF00151.18^Lipase^Lipase^47-366^E:1.4e-84	sigP:1^25^0.562^YES	ExpAA=23.08^PredHel=1^Topology=o380-402i	ENOG410Y92X^pancreatic	.	GO:0005615^cellular_component^extracellular space`GO:0102549^molecular_function^1-18:1-2-16:0-monogalactosyldiacylglycerol lipase activity`GO:0047372^molecular_function^acylglycerol lipase activity`GO:0005509^molecular_function^calcium ion binding`GO:0047714^molecular_function^galactolipase activity`GO:0004620^molecular_function^phospholipase activity`GO:0004806^molecular_function^triglyceride li…	.
TRINITY_DN43965_c1_g1_i3	LIPR2_CAVPO	Pancreatic lipase-related protein 2 (PL-RP2) (EC 3.1.1.26) (EC 3.1.1.3) (GPL) (Galactolipase)	X2F0R9	Pancreatic lipase	TRINITY_DN43965_c1_g1_i3.p2	652-233[-]					2.05783	7.96618e-24	.	.	ExpAA=20.43^PredHel=1^Topology=o102-124i	.	.	.	.
TRINITY_DN43965_c1_g1_i3	LIPR2_CAVPO	Pancreatic lipase-related protein 2 (PL-RP2) (EC 3.1.1.26) (EC 3.1.1.3) (GPL) (Galactolipase)	X2F0R9	Pancreatic lipase	TRINITY_DN43965_c1_g1_i3.p3	2225-1839[-]					2.05783	7.96618e-24	.	.	.	.	.	.	.
TRINITY_DN43965_c1_g1_i3	LIPR2_CAVPO	Pancreatic lipase-related protein 2 (PL-RP2) (EC 3.1.1.26) (EC 3.1.1.3) (GPL) (Galactolipase)	X2F0R9	Pancreatic lipase	TRINITY_DN43965_c1_g1_i3.p4	1756-2058[+]			X2F0R9	Pancreatic lipase	2.05783	7.96618e-24	.	.	.	.	.	.	.
TRINITY_DN43965_c1_g1_i3	LIPR2_CAVPO	Pancreatic lipase-related protein 2 (PL-RP2) (EC 3.1.1.26) (EC 3.1.1.3) (GPL) (Galactolipase)	X2F0R9	Pancreatic lipase	TRINITY_DN43965_c1_g1_i3.p5	1778-1479[-]					2.05783	7.96618e-24	.	.	.	.	.	.	.
TRINITY_DN45309_c2_g1_i18	CARL1_HUMAN	F-actin-uncapping protein LRRC16A (CARMIL homolog) (Capping protein regulator and myosin 1 linker protein 1) (Capping protein, Arp2/3 and myosin-I linker homolog 1) (Capping protein, Arp2/3 and myosin-I linker protein 1) (Leucine-rich repeat-containing protein 16A)	A0A0P4W120	Uncharacterized protein	TRINITY_DN45309_c2_g1_i18.p1	139-4542[+]	CARL1_HUMAN	F-actin-uncapping protein LRRC16A (CARMIL homolog) (Capping protein regulator and myosin 1 linker protein 1) (Capping protein, Arp2/3 and myosin-I linker homolog 1) (Capping protein, Arp2/3 and myosin-I linker protein 1) (Leucine-rich repeat-containing protein 16A)	A0A0P4W120	Uncharacterized protein	2.05619	1.71244e-20	PF13516.5^LRR_6^Leucine Rich repeat^280-302^E:0.0015`PF13516.5^LRR_6^Leucine Rich repeat^463-475^E:1.4`PF13516.5^LRR_6^Leucine Rich repeat^573-596^E:0.0066`PF16000.4^CARMIL_C^CARMIL C-terminus^786-1142^E:9e-50	.	.	ENOG410Y5JZ^myosin I binding	KEGG:hsa:55604`KO:K20493	GO:0031252^cellular_component^cell leading edge`GO:0005829^cellular_component^cytosol`GO:0070062^cellular_component^extracellular exosome`GO:0031941^cellular_component^filamentous actin`GO:0030027^cellular_component^lamellipodium`GO:0044354^cellular_component^macropinosome`GO:0016607^cellular_component^nuclear speck`GO:0005634^cellular_component^nucleus`GO:0005886^cellular_component^plasma membra…	GO:0005515^molecular_function^protein binding
TRINITY_DN45309_c2_g1_i18	CARL1_HUMAN	F-actin-uncapping protein LRRC16A (CARMIL homolog) (Capping protein regulator and myosin 1 linker protein 1) (Capping protein, Arp2/3 and myosin-I linker homolog 1) (Capping protein, Arp2/3 and myosin-I linker protein 1) (Leucine-rich repeat-containing protein 16A)	A0A0P4W120	Uncharacterized protein	TRINITY_DN45309_c2_g1_i18.p2	4589-3321[-]					2.05619	1.71244e-20	.	.	.	.	.	.	.
TRINITY_DN36526_c0_g1_i2					.	.					2.04846	1.22442e-23	.	.	.	.	.	.	.
TRINITY_DN45430_c0_g6_i3	CATC_BOVIN	Dipeptidyl peptidase 1 (EC 3.4.14.1) (Cathepsin C) (Cathepsin J) (Dipeptidyl peptidase I) (DPP-I) (DPPI) (Dipeptidyl transferase) [Cleaved into: Dipeptidyl peptidase 1 exclusion domain chain (Dipeptidyl peptidase I exclusion domain chain); Dipeptidyl peptidase 1 heavy chain (Dipeptidyl peptidase I heavy chain); Dipeptidyl peptidase 1 light chain (Dipeptidyl peptidase I light chain)]	E3TGS3	Cathepsin C	.	.					2.01767	5.21167e-21	.	.	.	COG4870^cathepsin	KEGG:bta:352958`KO:K01275	GO:0005615^cellular_component^extracellular space`GO:0005764^cellular_component^lysosome`GO:0004197^molecular_function^cysteine-type endopeptidase activity`GO:0051603^biological_process^proteolysis involved in cellular protein catabolic process`GO:0031638^biological_process^zymogen activation	.
TRINITY_DN44499_c1_g1_i3	NB5R2_XENLA	NADH-cytochrome b5 reductase 2 (b5R.2) (EC 1.6.2.2)	A0A0N7ZDQ1	NADH-cytochrome b5 reductase (EC 1.6.2.2)	TRINITY_DN44499_c1_g1_i3.p1	93-1001[+]	NB5R2_XENLA	NADH-cytochrome b5 reductase 2 (b5R.2) (EC 1.6.2.2)	A0A0N7ZDQ1	NADH-cytochrome b5 reductase (EC 1.6.2.2)	2.01734	1.11314e-15	PF00970.23^FAD_binding_6^Oxidoreductase FAD-binding domain^46-152^E:3.1e-35`PF00175.20^NAD_binding_1^Oxidoreductase NAD-binding domain^178-285^E:3.6e-35	.	ExpAA=20.33^PredHel=1^Topology=o6-28i	.	KEGG:xla:495932`KO:K00326	GO:0016021^cellular_component^integral component of membrane`GO:0004128^molecular_function^cytochrome-b5 reductase activity, acting on NAD(P)H`GO:0016126^biological_process^sterol biosynthetic process	GO:0016491^molecular_function^oxidoreductase activity`GO:0055114^biological_process^oxidation-reduction process
TRINITY_DN44499_c1_g1_i3	NB5R2_XENLA	NADH-cytochrome b5 reductase 2 (b5R.2) (EC 1.6.2.2)	A0A0N7ZDQ1	NADH-cytochrome b5 reductase (EC 1.6.2.2)	TRINITY_DN44499_c1_g1_i3.p2	302-3[-]					2.01734	1.11314e-15	.	.	.	.	.	.	.
TRINITY_DN37781_c0_g1_i2	HKDC1_HUMAN	Putative hexokinase HKDC1 (EC 2.7.1.1) (Hexokinase domain-containing protein 1)	B1N691	Phosphotransferase (EC 2.7.1.-)	TRINITY_DN37781_c0_g1_i2.p1	203-625[+]	HKDC1_HUMAN	Putative hexokinase HKDC1 (EC 2.7.1.1) (Hexokinase domain-containing protein 1)	B1N691	Phosphotransferase (EC 2.7.1.-)	2.01704	4.03105e-16	PF03727.15^Hexokinase_2^Hexokinase^4-108^E:1.1e-18	.	ExpAA=18.40^PredHel=1^Topology=o29-51i	COG5026^hexokinase	KEGG:hsa:80201`KO:K00844	GO:0005829^cellular_component^cytosol`GO:0005739^cellular_component^mitochondrion`GO:0005524^molecular_function^ATP binding`GO:0008865^molecular_function^fructokinase activity`GO:0004340^molecular_function^glucokinase activity`GO:0005536^molecular_function^glucose binding`GO:0019158^molecular_function^mannokinase activity`GO:0001678^biological_process^cellular glucose homeostasis`GO:0006096^biolo…	GO:0005524^molecular_function^ATP binding`GO:0016773^molecular_function^phosphotransferase activity, alcohol group as acceptor`GO:0005975^biological_process^carbohydrate metabolic process
TRINITY_DN37781_c0_g1_i2	HKDC1_HUMAN	Putative hexokinase HKDC1 (EC 2.7.1.1) (Hexokinase domain-containing protein 1)	B1N691	Phosphotransferase (EC 2.7.1.-)	TRINITY_DN37781_c0_g1_i2.p2	303-1[-]					2.01704	4.03105e-16	.	.	ExpAA=46.93^PredHel=2^Topology=o40-62i69-91o	.	.	.	.
TRINITY_DN45711_c0_g1_i10					TRINITY_DN45711_c0_g1_i10.p1	691-149[-]					2.01676	5.19051e-23	.	.	ExpAA=25.32^PredHel=1^Topology=i111-133o	.	.	.	.
TRINITY_DN45711_c0_g1_i10					TRINITY_DN45711_c0_g1_i10.p2	1014-514[-]					2.01676	5.19051e-23	.	.	ExpAA=28.71^PredHel=1^Topology=o35-52i	.	.	.	.
TRINITY_DN45711_c0_g1_i10					TRINITY_DN45711_c0_g1_i10.p3	657-980[+]					2.01676	5.19051e-23	.	.	.	.	.	.	.
TRINITY_DN42891_c1_g1_i7	PICO_DROME	Putative inorganic phosphate cotransporter	A0A0P4WJ10	Uncharacterized protein	TRINITY_DN42891_c1_g1_i7.p1	2695-986[-]	PICO_DROME	Putative inorganic phosphate cotransporter	A0A0P4WJ10	Uncharacterized protein	2.00739	5.2568e-16	PF07690.15^MFS_1^Major Facilitator Superfamily^81-485^E:3.6e-59	.	ExpAA=253.64^PredHel=12^Topology=i75-97o149-171i178-195o205-227i240-262o272-291i332-354o369-391i412-429o434-456i469-491o501-523i	ENOG410XPWC^solute carrier family 17	KEGG:dme:Dmel_CG8098	GO:0016021^cellular_component^integral component of membrane`GO:0005886^cellular_component^plasma membrane`GO:0015114^molecular_function^phosphate ion transmembrane transporter activity`GO:0015293^molecular_function^symporter activity`GO:0022857^molecular_function^transmembrane transporter activity`GO:0006820^biological_process^anion transport`GO:0006814^biological_process^sodium ion transport`GO…	GO:0055085^biological_process^transmembrane transport`GO:0016021^cellular_component^integral component of membrane
TRINITY_DN42891_c1_g1_i7	PICO_DROME	Putative inorganic phosphate cotransporter	A0A0P4WJ10	Uncharacterized protein	TRINITY_DN42891_c1_g1_i7.p2	2696-1995[-]					2.00739	5.2568e-16	.	.	.	.	.	.	.
TRINITY_DN42891_c1_g1_i7	PICO_DROME	Putative inorganic phosphate cotransporter	A0A0P4WJ10	Uncharacterized protein	TRINITY_DN42891_c1_g1_i7.p3	2244-2696[+]					2.00739	5.2568e-16	.	.	.	.	.	.	.
TRINITY_DN46411_c0_g1_i3	COG2_HUMAN	Conserved oligomeric Golgi complex subunit 2 (COG complex subunit 2) (Component of oligomeric Golgi complex 2) (Low density lipoprotein receptor defect C-complementing protein)	V4AEG4	Uncharacterized protein	TRINITY_DN46411_c0_g1_i3.p1	71-2275[+]	COG2_HUMAN	Conserved oligomeric Golgi complex subunit 2 (COG complex subunit 2) (Component of oligomeric Golgi complex 2) (Low density lipoprotein receptor defect C-complementing protein)	V4AEG4	Uncharacterized protein	2.00199	4.88432e-14	PF06148.10^COG2^COG (conserved oligomeric Golgi) complex component, COG2^19-153^E:6.7e-33`PF12022.7^DUF3510^Domain of unknown function (DUF3510)^571-697^E:4.3e-33	.	.	ENOG410XU2D^Golgi organization	KEGG:hsa:22796`KO:K20289	GO:0005829^cellular_component^cytosol`GO:0000139^cellular_component^Golgi membrane`GO:0005795^cellular_component^Golgi stack`GO:0017119^cellular_component^Golgi transport complex`GO:0032588^cellular_component^trans-Golgi network membrane`GO:0008565^molecular_function^protein transporter activity`GO:0006888^biological_process^ER to Golgi vesicle-mediated transport`GO:0007030^biological_process^Gol…	.
TRINITY_DN40424_c0_g1_i12			F5AW43	Single VWC domain protein 2	TRINITY_DN40424_c0_g1_i12.p1	532-215[-]			F5AW43	Single VWC domain protein 2	1.99768	7.83537e-16	PF15430.5^SVWC^Single domain von Willebrand factor type C^36-104^E:4e-11	sigP:1^19^0.805^YES	ExpAA=28.67^PredHel=2^Topology=i7-26o36-53i	.	.	.	.
TRINITY_DN44086_c2_g2_i1					.	.					1.97698	2.56974e-17	.	.	.	.	.	.	.
TRINITY_DN38584_c0_g1_i17					.	.					1.97084	2.16353e-16	.	.	.	.	.	.	.
TRINITY_DN38609_c0_g1_i2					.	.					1.97084	2.16353e-16	.	.	.	.	.	.	.
TRINITY_DN45176_c1_g2_i6	S39A1_TAKRU	Zinc transporter ZIP1 (Solute carrier family 39 member 1) (Zrt- and Irt-like protein 1) (ZIP-1)	UPI00084AE12A		TRINITY_DN45176_c1_g2_i6.p1	588-1631[+]	S39A1_TAKRU	Zinc transporter ZIP1 (Solute carrier family 39 member 1) (Zrt- and Irt-like protein 1) (ZIP-1)	UPI00084AE12A		1.95519	1.58726e-20	PF02535.21^Zip^ZIP Zinc transporter^10-338^E:7.7e-45	.	ExpAA=145.43^PredHel=6^Topology=o5-27i47-69o89-108i234-253o263-285i325-344o	ENOG4111GP2^zinc transporter	KEGG:tru:446094`KO:K14709	GO:0016021^cellular_component^integral component of membrane`GO:0005886^cellular_component^plasma membrane`GO:0005385^molecular_function^zinc ion transmembrane transporter activity`GO:0071577^biological_process^zinc II ion transmembrane transport	GO:0046873^molecular_function^metal ion transmembrane transporter activity`GO:0030001^biological_process^metal ion transport`GO:0055085^biological_process^transmembrane transport`GO:0016020^cellular_component^membrane
TRINITY_DN45176_c1_g2_i6	S39A1_TAKRU	Zinc transporter ZIP1 (Solute carrier family 39 member 1) (Zrt- and Irt-like protein 1) (ZIP-1)	UPI00084AE12A		TRINITY_DN45176_c1_g2_i6.p2	937-356[-]					1.95519	1.58726e-20	.	.	ExpAA=46.30^PredHel=2^Topology=i131-153o168-190i	.	.	.	.
TRINITY_DN45176_c1_g2_i6	S39A1_TAKRU	Zinc transporter ZIP1 (Solute carrier family 39 member 1) (Zrt- and Irt-like protein 1) (ZIP-1)	UPI00084AE12A		TRINITY_DN45176_c1_g2_i6.p3	1274-1675[+]					1.95519	1.58726e-20	.	.	.	.	.	.	.
TRINITY_DN45176_c1_g2_i6	S39A1_TAKRU	Zinc transporter ZIP1 (Solute carrier family 39 member 1) (Zrt- and Irt-like protein 1) (ZIP-1)	UPI00084AE12A		TRINITY_DN45176_c1_g2_i6.p4	1612-1289[-]					1.95519	1.58726e-20	.	.	.	.	.	.	.
TRINITY_DN43277_c1_g2_i1	CHSTB_RAT	Carbohydrate sulfotransferase 11 (EC 2.8.2.5) (Chondroitin 4-O-sulfotransferase 1) (Chondroitin 4-sulfotransferase 1) (C4S-1) (C4ST-1) (C4ST1)	A0A0P4WGY9	Carbohydrate sulfotransferase (EC 2.8.2.-)	TRINITY_DN43277_c1_g2_i1.p1	1202-120[-]	CHSTB_RAT	Carbohydrate sulfotransferase 11 (EC 2.8.2.5) (Chondroitin 4-O-sulfotransferase 1) (Chondroitin 4-sulfotransferase 1) (C4S-1) (C4ST-1) (C4ST1)	A0A0P4WGY9	Carbohydrate sulfotransferase (EC 2.8.2.-)	1.94828	1.03014e-14	PF03567.13^Sulfotransfer_2^Sulfotransferase family^122-354^E:3.5e-55	.	ExpAA=22.61^PredHel=1^Topology=i7-29o	ENOG4111GJR^carbohydrate	KEGG:rno:314694`KO:K01017	GO:0000139^cellular_component^Golgi membrane`GO:0016021^cellular_component^integral component of membrane`GO:0016020^cellular_component^membrane`GO:0047756^molecular_function^chondroitin 4-sulfotransferase activity`GO:0001537^molecular_function^N-acetylgalactosamine 4-O-sulfotransferase activity`GO:0050659^molecular_function^N-acetylgalactosamine 4-sulfate 6-O-sulfotransferase activity`GO:0008146…	GO:0008146^molecular_function^sulfotransferase activity`GO:0016021^cellular_component^integral component of membrane
TRINITY_DN44677_c0_g2_i1	DX39B_DROME	ATP-dependent RNA helicase WM6 (DEAD box protein UAP56) (Dmrnahel) (EC 3.6.4.13) (HEL/UAP56)	K9J9V3	DEAD(Asp-Glu-Ala-Asp) box polypeptide 39	TRINITY_DN44677_c0_g2_i1.p1	854-309[-]	DX39B_DROME	ATP-dependent RNA helicase WM6 (DEAD box protein UAP56) (Dmrnahel) (EC 3.6.4.13) (HEL/UAP56)	K9J9V3	DEAD(Asp-Glu-Ala-Asp) box polypeptide 39	1.92413	2.80635e-21	PF00271.30^Helicase_C^Helicase conserved C-terminal domain^28-136^E:1.2e-24	.	.	COG0513^purine NTP-dependent helicase activity	KEGG:dme:Dmel_CG7269`KO:K12812	GO:0005737^cellular_component^cytoplasm`GO:0016607^cellular_component^nuclear speck`GO:0005730^cellular_component^nucleolus`GO:0005634^cellular_component^nucleus`GO:0005681^cellular_component^spliceosomal complex`GO:0000346^cellular_component^transcription export complex`GO:0005524^molecular_function^ATP binding`GO:0004004^molecular_function^ATP-dependent RNA helicase activity`GO:0003723^molecula…	.
TRINITY_DN44677_c0_g2_i1	DX39B_DROME	ATP-dependent RNA helicase WM6 (DEAD box protein UAP56) (Dmrnahel) (EC 3.6.4.13) (HEL/UAP56)	K9J9V3	DEAD(Asp-Glu-Ala-Asp) box polypeptide 39	TRINITY_DN44677_c0_g2_i1.p2	1300-998[-]					1.92413	2.80635e-21	.	.	.	.	.	.	.
TRINITY_DN34788_c0_g1_i1					.	.					1.9213	5.25617e-14	.	.	.	.	.	.	.
TRINITY_DN47461_c1_g1_i1	HEMH_DROME	Ferrochelatase, mitochondrial (EC 4.99.1.1) (Heme synthase) (Protoheme ferro-lyase)	UPI00084ACF50		TRINITY_DN47461_c1_g1_i1.p1	117-1343[+]	HEMH_DROME	Ferrochelatase, mitochondrial (EC 4.99.1.1) (Heme synthase) (Protoheme ferro-lyase)	UPI00084ACF50		1.90905	6.27699e-17	PF00762.18^Ferrochelatase^Ferrochelatase^51-372^E:5.7e-107	.	.	COG0276^Catalyzes the ferrous insertion into protoporphyrin IX (By similarity)	KEGG:dme:Dmel_CG2098`KO:K01772	GO:0005743^cellular_component^mitochondrial inner membrane`GO:0005739^cellular_component^mitochondrion`GO:0051537^molecular_function^2 iron, 2 sulfur cluster binding`GO:0004325^molecular_function^ferrochelatase activity`GO:0046872^molecular_function^metal ion binding`GO:0006783^biological_process^heme biosynthetic process`GO:0006782^biological_process^protoporphyrinogen IX biosynthetic process	GO:0004325^molecular_function^ferrochelatase activity`GO:0006783^biological_process^heme biosynthetic process
TRINITY_DN47461_c1_g1_i1	HEMH_DROME	Ferrochelatase, mitochondrial (EC 4.99.1.1) (Heme synthase) (Protoheme ferro-lyase)	UPI00084ACF50		TRINITY_DN47461_c1_g1_i1.p2	854-489[-]			A0A0L8IHY8	Uncharacterized protein	1.90905	6.27699e-17	.	.	.	.	.	.	.
TRINITY_DN47461_c1_g1_i1	HEMH_DROME	Ferrochelatase, mitochondrial (EC 4.99.1.1) (Heme synthase) (Protoheme ferro-lyase)	UPI00084ACF50		TRINITY_DN47461_c1_g1_i1.p3	1198-890[-]			A0A0A9ER86	Uncharacterized protein	1.90905	6.27699e-17	.	.	.	.	.	.	.
TRINITY_DN41901_c0_g1_i3	ADA2_XENLA	Adenosine deaminase 2 (EC 3.5.4.4) (Cat eye syndrome critical region protein 1)	A0A0P4VQR1	Uncharacterized protein	TRINITY_DN41901_c0_g1_i3.p1	330-815[+]	ADA2_DANRE	Adenosine deaminase 2-A (EC 3.5.4.4) (Cat eye syndrome critical region protein 1 homolog A)	A0A0P4VQR1	Uncharacterized protein	1.9051	9.99779e-18	PF08451.10^A_deaminase_N^Adenosine/AMP deaminase N-terminal^2-47^E:1.7e-06	.	.	COG1816^adenosine deaminase	KEGG:dre:373884`KO:K19572	GO:0005615^cellular_component^extracellular space`GO:0004000^molecular_function^adenosine deaminase activity`GO:0031685^molecular_function^adenosine receptor binding`GO:0008083^molecular_function^growth factor activity`GO:0043394^molecular_function^proteoglycan binding`GO:0008270^molecular_function^zinc ion binding`GO:0006154^biological_process^adenosine catabolic process`GO:0043103^biological_pr…	GO:0005615^cellular_component^extracellular space
TRINITY_DN43454_c0_g1_i8					.	.					1.89566	7.37002e-16	.	.	.	.	.	.	.
TRINITY_DN46569_c3_g1_i4			UPI00084B65EB		TRINITY_DN46569_c3_g1_i4.p1	2441-936[-]			UPI00084B65EB		1.89451	7.85082e-18	.	.	.	.	.	.	.
TRINITY_DN46330_c1_g1_i4	CTX_SEPES	SE-cephalotoxin (SE-ctx)	UPI0009A26D86		TRINITY_DN46330_c1_g1_i4.p1	1381-62[-]	CTX_SEPES	SE-cephalotoxin (SE-ctx)	UPI0009A26D86		1.86905	6.49222e-19	PF00090.18^TSP_1^Thrombospondin type 1 domain^330-370^E:1.3e-06`PF00057.17^Ldl_recept_a^Low-density lipoprotein receptor domain class A^375-407^E:1e-06	.	.	.	.	GO:0005576^cellular_component^extracellular region`GO:0090729^molecular_function^toxin activity	GO:0005515^molecular_function^protein binding
TRINITY_DN46330_c1_g1_i4	CTX_SEPES	SE-cephalotoxin (SE-ctx)	UPI0009A26D86		TRINITY_DN46330_c1_g1_i4.p2	1-432[+]					1.86905	6.49222e-19	.	.	.	.	.	.	.
TRINITY_DN37350_c0_g1_i1	NPC2_MOUSE	NPC intracellular cholesterol transporter 2 (Epididymal secretory protein E1) (mE1) (Niemann Pick type C2 protein homolog)	H2EQK1	Ecdysteroid regulated-like protein	TRINITY_DN37350_c0_g1_i1.p1	3-485[+]	NPC2_BOVIN	NPC intracellular cholesterol transporter 2 (EPV20) (Epididymal secretory protein E1) (Niemann Pick type C2 protein homolog)	H2EQK1	Ecdysteroid regulated-like protein	1.86733	1.24013e-15	PF02221.14^E1_DerP2_DerF2^ML domain^31-158^E:7.1e-19	sigP:1^30^0.689^YES	.	ENOG4111Q8S^Niemann-Pick disease, type C2	KEGG:bta:280815`KO:K13443	GO:0005783^cellular_component^endoplasmic reticulum`GO:0005615^cellular_component^extracellular space`GO:0005764^cellular_component^lysosome`GO:0015485^molecular_function^cholesterol binding`GO:0017127^molecular_function^cholesterol transporter activity`GO:0019899^molecular_function^enzyme binding`GO:0033344^biological_process^cholesterol efflux`GO:0042632^biological_process^cholesterol homeostas…	.
TRINITY_DN37350_c0_g1_i1	NPC2_MOUSE	NPC intracellular cholesterol transporter 2 (Epididymal secretory protein E1) (mE1) (Niemann Pick type C2 protein homolog)	H2EQK1	Ecdysteroid regulated-like protein	TRINITY_DN37350_c0_g1_i1.p2	602-249[-]					1.86733	1.24013e-15	.	.	.	.	.	.	.
TRINITY_DN38323_c0_g1_i17	ATAT_AEDAE	Alpha-tubulin N-acetyltransferase (Alpha-TAT) (TAT) (EC 2.3.1.108) (Acetyltransferase mec-17 homolog)	T1IJR1	Alpha-tubulin N-acetyltransferase (Alpha-TAT) (TAT) (EC 2.3.1.108) (Acetyltransferase mec-17 homolog)	TRINITY_DN38323_c0_g1_i17.p1	4299-3100[-]	ATAT_AEDAE	Alpha-tubulin N-acetyltransferase (Alpha-TAT) (TAT) (EC 2.3.1.108) (Acetyltransferase mec-17 homolog)	T1IJR1	Alpha-tubulin N-acetyltransferase (Alpha-TAT) (TAT) (EC 2.3.1.108) (Acetyltransferase mec-17 homolog)	1.85763	5.77893e-14	PF05301.10^Acetyltransf_16^GNAT acetyltransferase, Mec-17^9-186^E:3.3e-68	.	.	ENOG4111Q8H^Specifically acetylates 'Lys-40' in alpha-tubulin on the lumenal side of microtubules. May affect microtubule stability and regulate microtubule dynamics	KEGG:aag:5570947`KO:K19573	GO:0005874^cellular_component^microtubule`GO:0019799^molecular_function^tubulin N-acetyltransferase activity`GO:0071929^biological_process^alpha-tubulin acetylation	GO:0019799^molecular_function^tubulin N-acetyltransferase activity`GO:0071929^biological_process^alpha-tubulin acetylation`GO:0005874^cellular_component^microtubule
TRINITY_DN38323_c0_g1_i17	ATAT_AEDAE	Alpha-tubulin N-acetyltransferase (Alpha-TAT) (TAT) (EC 2.3.1.108) (Acetyltransferase mec-17 homolog)	T1IJR1	Alpha-tubulin N-acetyltransferase (Alpha-TAT) (TAT) (EC 2.3.1.108) (Acetyltransferase mec-17 homolog)	TRINITY_DN38323_c0_g1_i17.p2	3170-3508[+]					1.85763	5.77893e-14	.	.	.	.	.	.	.
TRINITY_DN38323_c0_g1_i17	ATAT_AEDAE	Alpha-tubulin N-acetyltransferase (Alpha-TAT) (TAT) (EC 2.3.1.108) (Acetyltransferase mec-17 homolog)	T1IJR1	Alpha-tubulin N-acetyltransferase (Alpha-TAT) (TAT) (EC 2.3.1.108) (Acetyltransferase mec-17 homolog)	TRINITY_DN38323_c0_g1_i17.p3	2786-3115[+]					1.85763	5.77893e-14	.	.	.	.	.	.	.
TRINITY_DN46970_c0_g1_i2					.	.					1.85337	6.44545e-15	.	.	.	.	.	.	.
TRINITY_DN42895_c0_g1_i6	NB5R4_HUMAN	Cytochrome b5 reductase 4 (EC 1.6.2.2) (Flavohemoprotein b5/b5R) (b5+b5R) (N-terminal cytochrome b5 and cytochrome b5 oxidoreductase domain-containing protein) (cb5/cb5R)	A0A0P4WGY7	Uncharacterized protein	TRINITY_DN42895_c0_g1_i6.p1	2127-463[-]	NB5R4_RAT	Cytochrome b5 reductase 4 (EC 1.6.2.2) (Flavohemoprotein b5/b5R) (b5+b5R) (N-terminal cytochrome b5 and cytochrome b5 oxidoreductase domain-containing protein) (cb5/cb5R)	A0A0P4WGY7	Uncharacterized protein	1.85086	3.1524e-19	PF00173.27^Cyt-b5^Cytochrome b5-like Heme/Steroid binding domain^62-133^E:1.1e-23`PF04969.15^CS^CS domain^203-281^E:0.0048`PF00970.23^FAD_binding_6^Oxidoreductase FAD-binding domain^314-413^E:2e-15`PF00175.20^NAD_binding_1^Oxidoreductase NAD-binding domain^430-534^E:5e-19	.	.	COG0543^cytochrome-b5 reductase activity, acting on NAD(P)H`COG5274^cytochrome b5	KEGG:rno:171015`KO:K00326	GO:0005783^cellular_component^endoplasmic reticulum`GO:0048471^cellular_component^perinuclear region of cytoplasm`GO:0004128^molecular_function^cytochrome-b5 reductase activity, acting on NAD(P)H`GO:0050660^molecular_function^flavin adenine dinucleotide binding`GO:0020037^molecular_function^heme binding`GO:0046872^molecular_function^metal ion binding`GO:0016174^molecular_function^NAD(P)H oxidase …	GO:0016491^molecular_function^oxidoreductase activity`GO:0055114^biological_process^oxidation-reduction process
TRINITY_DN42895_c0_g1_i6	NB5R4_HUMAN	Cytochrome b5 reductase 4 (EC 1.6.2.2) (Flavohemoprotein b5/b5R) (b5+b5R) (N-terminal cytochrome b5 and cytochrome b5 oxidoreductase domain-containing protein) (cb5/cb5R)	A0A0P4WGY7	Uncharacterized protein	TRINITY_DN42895_c0_g1_i6.p2	1780-2190[+]					1.85086	3.1524e-19	.	.	.	.	.	.	.
TRINITY_DN39740_c0_g1_i10	PZR3B_DANRE	E3 ubiquitin-protein ligase PDZRN3-B (EC 2.3.2.27) (PDZ domain-containing RING finger protein 3-B)	UPI000BA8253B		TRINITY_DN39740_c0_g1_i10.p1	3092-147[-]	PZR3B_DANRE	E3 ubiquitin-protein ligase PDZRN3-B (EC 2.3.2.27) (PDZ domain-containing RING finger protein 3-B)	UPI000BA8253B		1.84978	7.43066e-15	PF00595.23^PDZ^PDZ domain (Also known as DHR or GLGF)^213-287^E:4.2e-08	.	.	ENOG410YT6N^PDZ domain containing RING finger	KEGG:dre:100005518`KO:K15682	GO:0030054^cellular_component^cell junction`GO:0005737^cellular_component^cytoplasm`GO:0031594^cellular_component^neuromuscular junction`GO:0046872^molecular_function^metal ion binding`GO:0004842^molecular_function^ubiquitin-protein transferase activity`GO:0007528^biological_process^neuromuscular junction development	GO:0005515^molecular_function^protein binding
TRINITY_DN39740_c0_g1_i10	PZR3B_DANRE	E3 ubiquitin-protein ligase PDZRN3-B (EC 2.3.2.27) (PDZ domain-containing RING finger protein 3-B)	UPI000BA8253B		TRINITY_DN39740_c0_g1_i10.p2	681-1[-]					1.84978	7.43066e-15	.	.	.	.	.	.	.
TRINITY_DN39740_c0_g1_i10	PZR3B_DANRE	E3 ubiquitin-protein ligase PDZRN3-B (EC 2.3.2.27) (PDZ domain-containing RING finger protein 3-B)	UPI000BA8253B		TRINITY_DN39740_c0_g1_i10.p3	334-747[+]					1.84978	7.43066e-15	.	sigP:1^21^0.574^YES	.	.	.	.	.
TRINITY_DN39740_c0_g1_i10	PZR3B_DANRE	E3 ubiquitin-protein ligase PDZRN3-B (EC 2.3.2.27) (PDZ domain-containing RING finger protein 3-B)	UPI000BA8253B		TRINITY_DN39740_c0_g1_i10.p4	3-377[+]					1.84978	7.43066e-15	.	.	.	.	.	.	.
TRINITY_DN39740_c0_g1_i10	PZR3B_DANRE	E3 ubiquitin-protein ligase PDZRN3-B (EC 2.3.2.27) (PDZ domain-containing RING finger protein 3-B)	UPI000BA8253B		TRINITY_DN39740_c0_g1_i10.p5	1380-1036[-]					1.84978	7.43066e-15	.	.	.	.	.	.	.
TRINITY_DN43400_c0_g1_i5	APC5_MOUSE	Anaphase-promoting complex subunit 5 (APC5) (Cyclosome subunit 5)	A0A0P4W616	Uncharacterized protein	TRINITY_DN43400_c0_g1_i5.p1	48-2465[+]	APC5_MOUSE	Anaphase-promoting complex subunit 5 (APC5) (Cyclosome subunit 5)	A0A0P4W616	Uncharacterized protein	1.82419	1.10917e-14	PF12862.6^ANAPC5^Anaphase-promoting complex subunit 5^99-175^E:67`PF12862.6^ANAPC5^Anaphase-promoting complex subunit 5^314-409^E:1.3e-25`PF12862.6^ANAPC5^Anaphase-promoting complex subunit 5^535-573^E:1700`PF12862.6^ANAPC5^Anaphase-promoting complex subunit 5^674-680^E:7600	.	.	ENOG410YVZN^complex subunit	KEGG:mmu:59008`KO:K03352	GO:0005680^cellular_component^anaphase-promoting complex`GO:0005634^cellular_component^nucleus`GO:0019903^molecular_function^protein phosphatase binding`GO:0007049^biological_process^cell cycle`GO:0051301^biological_process^cell division`GO:0070979^biological_process^protein K11-linked ubiquitination	.
TRINITY_DN45861_c2_g2_i2					.	.					1.78367	1.7559e-13	.	.	.	.	.	.	.
TRINITY_DN45996_c3_g1_i1	BAZ2B_HUMAN	Bromodomain adjacent to zinc finger domain protein 2B (hWALp4)	A0A0P4VWB2	Uncharacterized protein	TRINITY_DN45996_c3_g1_i1.p1	3-2891[+]	BAZ2B_HUMAN	Bromodomain adjacent to zinc finger domain protein 2B (hWALp4)	A0A0P4VWB2	Uncharacterized protein	1.76799	5.37005e-14	PF15613.5^WSD^Williams-Beuren syndrome DDT (WSD), D-TOX E motif^464-506^E:2e-06`PF00628.28^PHD^PHD-finger^696-743^E:1.4e-11`PF00628.28^PHD^PHD-finger^753-798^E:1.5e-09`PF00439.24^Bromodomain^Bromodomain^863-943^E:4.3e-23	.	.	COG5076^bromodomain	KEGG:hsa:29994	GO:0005634^cellular_component^nucleus`GO:0003677^molecular_function^DNA binding`GO:0046872^molecular_function^metal ion binding`GO:0006355^biological_process^regulation of transcription, DNA-templated`GO:0006351^biological_process^transcription, DNA-templated	GO:0005515^molecular_function^protein binding
TRINITY_DN45996_c3_g1_i1	BAZ2B_HUMAN	Bromodomain adjacent to zinc finger domain protein 2B (hWALp4)	A0A0P4VWB2	Uncharacterized protein	TRINITY_DN45996_c3_g1_i1.p2	1846-1250[-]					1.76799	5.37005e-14	.	.	.	.	.	.	.
TRINITY_DN45996_c3_g1_i1	BAZ2B_HUMAN	Bromodomain adjacent to zinc finger domain protein 2B (hWALp4)	A0A0P4VWB2	Uncharacterized protein	TRINITY_DN45996_c3_g1_i1.p3	926-408[-]					1.76799	5.37005e-14	.	.	ExpAA=78.56^PredHel=4^Topology=i58-80o95-114i121-139o149-171i	.	.	.	.
TRINITY_DN45996_c3_g1_i1	BAZ2B_HUMAN	Bromodomain adjacent to zinc finger domain protein 2B (hWALp4)	A0A0P4VWB2	Uncharacterized protein	TRINITY_DN45996_c3_g1_i1.p4	1240-809[-]					1.76799	5.37005e-14	.	.	.	.	.	.	.
TRINITY_DN45996_c3_g1_i1	BAZ2B_HUMAN	Bromodomain adjacent to zinc finger domain protein 2B (hWALp4)	A0A0P4VWB2	Uncharacterized protein	TRINITY_DN45996_c3_g1_i1.p5	5478-5056[-]					1.76799	5.37005e-14	.	.	.	.	.	.	.
TRINITY_DN46431_c1_g3_i2	PIPNB_BOVIN	Phosphatidylinositol transfer protein beta isoform (PI-TP-beta) (PtdIns transfer protein beta) (PtdInsTP beta) (Phosphatidylinositol-transfer protein 36 kDa isoform) (PI-TP 36 kda isoform)	A0A0P4VQ48	Uncharacterized protein	TRINITY_DN46431_c1_g3_i2.p1	2-604[+]			A0A1I8ITV7	Uncharacterized protein	1.76764	1.5873e-14	.	sigP:1^20^0.548^YES	.	.	.	.	.
TRINITY_DN46431_c1_g3_i2	PIPNB_BOVIN	Phosphatidylinositol transfer protein beta isoform (PI-TP-beta) (PtdIns transfer protein beta) (PtdInsTP beta) (Phosphatidylinositol-transfer protein 36 kDa isoform) (PI-TP 36 kda isoform)	A0A0P4VQ48	Uncharacterized protein	TRINITY_DN46431_c1_g3_i2.p2	454-2[-]	PIPNB_BOVIN	Phosphatidylinositol transfer protein beta isoform (PI-TP-beta) (PtdIns transfer protein beta) (PtdInsTP beta) (Phosphatidylinositol-transfer protein 36 kDa isoform) (PI-TP 36 kda isoform)	A0A0N7Z9V5	Uncharacterized protein	1.76764	1.5873e-14	PF02121.17^IP_trans^Phosphatidylinositol transfer protein^1-145^E:1.7e-61	.	.	COG5083^phosphatidylinositol transfer protein	KEGG:bta:613773	GO:0005794^cellular_component^Golgi apparatus`GO:0031210^molecular_function^phosphatidylcholine binding`GO:0008525^molecular_function^phosphatidylcholine transporter activity`GO:0035091^molecular_function^phosphatidylinositol binding`GO:0008526^molecular_function^phosphatidylinositol transporter activity	GO:0005548^molecular_function^phospholipid transporter activity`GO:0015914^biological_process^phospholipid transport`GO:0005622^cellular_component^intracellular
TRINITY_DN42426_c1_g1_i1	A2MG_BOVIN	Alpha-2-macroglobulin (Alpha-2-M)	E6Y2A5	Alpha 2 macroglobulin	TRINITY_DN42426_c1_g1_i1.p1	2555-3[-]	A2MG_BOVIN	Alpha-2-macroglobulin (Alpha-2-M)	A0T1M0	Alpha-2-macroglobulin	1.72848	1.07911e-14	PF01835.18^A2M_N^MG2 domain^154-246^E:3.7e-12`PF07703.13^A2M_N_2^Alpha-2-macroglobulin family N-terminal region^485-623^E:9.8e-17`PF00207.21^A2M^Alpha-2-macroglobulin family^759-848^E:1.7e-21	.	.	ENOG410XQIV^Is able to inhibit all four classes of proteinases by a unique 'trapping' mechanism. This protein has a peptide stretch, called the 'bait region' which contains specific cleavage sites for different proteinases. When a proteinase cleaves the bait region, a conformational change is induced in the protein which traps the proteinase. The entrapped enzyme remains active against low molecu…	KEGG:bta:513856`KO:K03910	GO:0005615^cellular_component^extracellular space`GO:0048306^molecular_function^calcium-dependent protein binding`GO:0019966^molecular_function^interleukin-1 binding`GO:0019959^molecular_function^interleukin-8 binding`GO:0002020^molecular_function^protease binding`GO:0005102^molecular_function^receptor binding`GO:0004867^molecular_function^serine-type endopeptidase inhibitor activity`GO:0043120^m…	GO:0004866^molecular_function^endopeptidase inhibitor activity
TRINITY_DN42426_c1_g1_i1	A2MG_BOVIN	Alpha-2-macroglobulin (Alpha-2-M)	E6Y2A5	Alpha 2 macroglobulin	TRINITY_DN42426_c1_g1_i1.p2	3-545[+]					1.72848	1.07911e-14	.	.	.	.	.	.	.
TRINITY_DN42426_c1_g1_i1	A2MG_BOVIN	Alpha-2-macroglobulin (Alpha-2-M)	E6Y2A5	Alpha 2 macroglobulin	TRINITY_DN42426_c1_g1_i1.p3	457-107[-]					1.72848	1.07911e-14	.	.	.	.	.	.	.
TRINITY_DN42426_c1_g1_i1	A2MG_BOVIN	Alpha-2-macroglobulin (Alpha-2-M)	E6Y2A5	Alpha 2 macroglobulin	TRINITY_DN42426_c1_g1_i1.p4	1614-1931[+]					1.72848	1.07911e-14	.	.	.	.	.	.	.
TRINITY_DN41904_c5_g1_i13	DBNL_DROME	Drebrin-like protein (Actin binding protein 1)	A0A0P4W0E5	Uncharacterized protein	TRINITY_DN41904_c5_g1_i13.p1	2830-578[-]	DBNL_DROME	Drebrin-like protein (Actin binding protein 1)	UPI00084B07D1		1.71329	1.28057e-13	PF00241.19^Cofilin_ADF^Cofilin/tropomyosin-type actin-binding protein^34-150^E:2.7e-19`PF07653.16^SH3_2^Variant SH3 domain^692-744^E:1.2e-06`PF00018.27^SH3_1^SH3 domain^693-739^E:5.8e-13`PF14604.5^SH3_9^Variant SH3 domain^694-743^E:6.2e-12	.	.	ENOG410XRVX^Drebrin-like	KEGG:dme:Dmel_CG10083`KO:K20520	GO:0030424^cellular_component^axon`GO:0005938^cellular_component^cell cortex`GO:0005856^cellular_component^cytoskeleton`GO:0030426^cellular_component^growth cone`GO:0031594^cellular_component^neuromuscular junction`GO:0061176^cellular_component^type Ib terminal bouton`GO:0061177^cellular_component^type Is terminal bouton`GO:0003779^molecular_function^actin binding`GO:0051015^molecular_function^ac…	GO:0003779^molecular_function^actin binding`GO:0005622^cellular_component^intracellular`GO:0005515^molecular_function^protein binding
TRINITY_DN41904_c5_g1_i13	DBNL_DROME	Drebrin-like protein (Actin binding protein 1)	A0A0P4W0E5	Uncharacterized protein	TRINITY_DN41904_c5_g1_i13.p2	1530-1940[+]					1.71329	1.28057e-13	.	sigP:1^27^0.605^YES	.	.	.	.	.
TRINITY_DN41904_c5_g1_i13	DBNL_DROME	Drebrin-like protein (Actin binding protein 1)	A0A0P4W0E5	Uncharacterized protein	TRINITY_DN41904_c5_g1_i13.p3	1389-988[-]					1.71329	1.28057e-13	.	.	.	.	.	.	.
TRINITY_DN41904_c5_g1_i13	DBNL_DROME	Drebrin-like protein (Actin binding protein 1)	A0A0P4W0E5	Uncharacterized protein	TRINITY_DN41904_c5_g1_i13.p4	767-1090[+]					1.71329	1.28057e-13	.	.	ExpAA=27.65^PredHel=1^Topology=o76-98i	.	.	.	.
TRINITY_DN37971_c1_g2_i13					.	.					1.70969	4.90693e-13	.	.	.	.	.	.	.
TRINITY_DN43732_c3_g1_i8	WASP_HUMAN	Wiskott-Aldrich syndrome protein (WASp)	A0A1S4EFJ0	neural Wiskott-Aldrich syndrome protein	TRINITY_DN43732_c3_g1_i8.p1	338-1843[+]	WASP_MOUSE	Wiskott-Aldrich syndrome protein homolog (WASp)	G5BJH7	Wiskott-Aldrich syndrome protein	1.69263	2.25604e-14	PF00568.22^WH1^WH1 domain^27-139^E:5.1e-15`PF00786.27^PBD^P21-Rho-binding domain^224-258^E:2.1e-07	.	.	ENOG4111M1J^wiskott-aldrich syndrome	KEGG:mmu:22376`KO:K05747	GO:0005884^cellular_component^actin filament`GO:0005911^cellular_component^cell-cell junction`GO:0005829^cellular_component^cytosol`GO:0045335^cellular_component^phagocytic vesicle`GO:0012506^cellular_component^vesicle membrane`GO:0003779^molecular_function^actin binding`GO:0042802^molecular_function^identical protein binding`GO:0043274^molecular_function^phospholipase binding`GO:0019901^molecula…	.
TRINITY_DN43732_c3_g1_i8	WASP_HUMAN	Wiskott-Aldrich syndrome protein (WASp)	A0A1S4EFJ0	neural Wiskott-Aldrich syndrome protein	TRINITY_DN43732_c3_g1_i8.p2	1722-1399[-]					1.69263	2.25604e-14	.	.	.	.	.	.	.
TRINITY_DN43732_c3_g1_i8	WASP_HUMAN	Wiskott-Aldrich syndrome protein (WASp)	A0A1S4EFJ0	neural Wiskott-Aldrich syndrome protein	TRINITY_DN43732_c3_g1_i8.p3	1395-1090[-]					1.69263	2.25604e-14	.	.	.	.	.	.	.
TRINITY_DN44647_c2_g3_i3					TRINITY_DN44647_c2_g3_i3.p1	2093-1683[-]			A0A0G2KLV0	Uncharacterized protein	1.65192	9.09138e-14	.	.	ExpAA=58.52^PredHel=2^Topology=o20-42i70-104o	.	.	.	.
TRINITY_DN44922_c0_g2_i7	CTTB2_LOXAF	Cortactin-binding protein 2 (CortBP2)	UPI0005CDCECB		TRINITY_DN44922_c0_g2_i7.p1	980-87[-]					1.6476	5.61138e-14	.	.	.	.	.	.	.
TRINITY_DN44922_c0_g2_i7	CTTB2_LOXAF	Cortactin-binding protein 2 (CortBP2)	UPI0005CDCECB		TRINITY_DN44922_c0_g2_i7.p2	142-978[+]	CTTB2_LOXAF	Cortactin-binding protein 2 (CortBP2)	UPI0005CDCECB		1.6476	5.61138e-14	PF12796.6^Ank_2^Ankyrin repeats (3 copies)^24-117^E:2.1e-11`PF12796.6^Ank_2^Ankyrin repeats (3 copies)^88-154^E:7.8e-07`PF00023.29^Ank^Ankyrin repeat^97-118^E:0.032	.	.	COG0666^Ankyrin Repeat	.	GO:0005938^cellular_component^cell cortex`GO:0043197^cellular_component^dendritic spine	GO:0005515^molecular_function^protein binding
TRINITY_DN38320_c0_g1_i5			C3XXZ8	Uncharacterized protein (Fragment)	TRINITY_DN38320_c0_g1_i5.p1	1-1137[+]			S3C7B1	Endolytic murein transglycosylase (EC 4.2.2.-) (Peptidoglycan polymerization terminase)	1.64307	1.77772e-14	.	.	.	.	.	.	.
TRINITY_DN38320_c0_g1_i5			C3XXZ8	Uncharacterized protein (Fragment)	TRINITY_DN38320_c0_g1_i5.p2	3-566[+]			A0A1I8JBR7	Phospholipid-translocating ATPase (EC 3.6.3.1)	1.64307	1.77772e-14	.	.	.	.	.	.	.
TRINITY_DN38320_c0_g1_i5			C3XXZ8	Uncharacterized protein (Fragment)	TRINITY_DN38320_c0_g1_i5.p3	2-496[+]			A7TCI5	Predicted protein (Fragment)	1.64307	1.77772e-14	.	.	.	.	.	.	.
TRINITY_DN45235_c0_g1_i1					.	.					1.62959	9.11246e-16	.	.	.	.	.	.	.
TRINITY_DN39977_c0_g1_i4	MED13_DROME	Mediator of RNA polymerase II transcription subunit 13 (Mediator complex subunit 13) (Mediator complex subunit Skuld) (Protein blind spot) (Protein poils aux pattes) (dTRAP240)	A0A0P4WKW6	Mediator of RNA polymerase II transcription subunit 13	TRINITY_DN39977_c0_g1_i4.p1	3370-2258[-]	MD13L_MOUSE	Mediator of RNA polymerase II transcription subunit 13-like (Mediator complex subunit 13-like) (Thyroid hormone receptor-associated protein 2) (Thyroid hormone receptor-associated protein complex 240 kDa component-like)	A0A0P4WKW6	Mediator of RNA polymerase II transcription subunit 13	1.62674	1.22968e-13	PF06333.11^Med13_C^Mediator complex subunit 13 C-terminal^128-369^E:8e-58	.	.	ENOG410XPV2^Mediator complex, subunit	KEGG:mmu:76199`KO:K15164	GO:0016592^cellular_component^mediator complex`GO:0005654^cellular_component^nucleoplasm`GO:0001104^molecular_function^RNA polymerase II transcription cofactor activity`GO:0006366^biological_process^transcription by RNA polymerase II	GO:0001104^molecular_function^RNA polymerase II transcription cofactor activity`GO:0006357^biological_process^regulation of transcription by RNA polymerase II`GO:0016592^cellular_component^mediator complex
[truncated: 47 more rows]
