# Supplementary material for: Transcriptomic analysis of Pacific white shrimp (Litopenaeus vannamei, Boone 1931) in response to acute hepatopancreatic necrosis disease caused by Vibrio parahaemolyticus
Source: PLoS One. 2019 Aug 13;14(8):e0220993. doi: 10.1371/journal.pone.0220993 (PMC6692014; doi:10.1371/journal.pone.0220993)
Supplement: S3 Table — (XLSX) [file pone.0220993.s006.xlsx]

## Sheet: Hoja1
S3 Table. List and annotation of Down-regulated transcripts.
Gene ID	Transcript ID	Swissprot BLASTx Hits (Uniprot ID)	Swissprot BLASTx Hits (Protein Name)	UniRef90 BLASTx Hits (Uniprot ID)	UniRef90 BLASTx Hits (Protein Name)	prot_id	prot_coords	Swissprot BLASTp Hits (Uniprot ID)	Swissprot BLASTp Hits (Protein name)	UniRef90 BLASTp (Uniprot ID)	UniRef90 BLASTp (Protein Name)	logCPM (Fold Change)	PValue	PFAM	SignalP	TmHMM	EggNog	KEGG	Gene Ontology BLAST	Gene Ontology PFAM
TRINITY_DN47465_c3_g1	TRINITY_DN47465_c3_g1_i3	HCYC_PANIN	Hemocyanin C chain			TRINITY_DN47465_c3_g1_i3.p1	1259-3[-]	HCYC_PANIN	Hemocyanin C chain			12.9319	1.04501e-46	PF03722.13^Hemocyanin_N^Hemocyanin, all-alpha domain^43-160^E:1.4e-27`PF00372.18^Hemocyanin_M^Hemocyanin, copper containing domain^171-419^E:3.3e-71	.	.	.	.	GO:0005615^cellular_component^extracellular space`GO:0046872^molecular_function^metal ion binding`GO:0016491^molecular_function^oxidoreductase activity`GO:0005344^molecular_function^oxygen carrier activity	.
TRINITY_DN47465_c3_g1	TRINITY_DN47465_c3_g1_i3	HCYC_PANIN	Hemocyanin C chain			TRINITY_DN47465_c3_g1_i3.p2	249-1028[+]			A0A0N7ZCB2	Uncharacterized protein	12.9319	1.04501e-46	.	.	.	.	.	.	.
TRINITY_DN47465_c3_g2	TRINITY_DN47465_c3_g2_i3	HCYC_PANIN	Hemocyanin C chain			TRINITY_DN47465_c3_g2_i3.p1	3-785[+]	HCYC_PANIN	Hemocyanin C chain			12.8759	1.71288e-44	PF03723.13^Hemocyanin_C^Hemocyanin, ig-like domain^25-259^E:9.2e-56	.	.	.	.	GO:0005615^cellular_component^extracellular space`GO:0046872^molecular_function^metal ion binding`GO:0016491^molecular_function^oxidoreductase activity`GO:0005344^molecular_function^oxygen carrier activity	.
TRINITY_DN46915_c3_g1	TRINITY_DN46915_c3_g1_i12	HCYC_PANIN	Hemocyanin C chain	Q95V28	Hemocyanin (Fragment)	TRINITY_DN46915_c3_g1_i12.p1	1-870[+]	HCYC_PANIN	Hemocyanin C chain			10.6632	2.31091e-52	PF00372.18^Hemocyanin_M^Hemocyanin, copper containing domain^1-52^E:4.3e-10`PF03723.13^Hemocyanin_C^Hemocyanin, ig-like domain^61-257^E:2e-46	.	.	.	.	GO:0005615^cellular_component^extracellular space`GO:0046872^molecular_function^metal ion binding`GO:0016491^molecular_function^oxidoreductase activity`GO:0005344^molecular_function^oxygen carrier activity	.
TRINITY_DN46915_c2_g3	TRINITY_DN46915_c2_g3_i3	HCYC_PANIN	Hemocyanin C chain	G1AP69	Hemocyanin	TRINITY_DN46915_c2_g3_i3.p1	709-2[-]	HCYC_PANIN	Hemocyanin C chain	G1AP69	Hemocyanin	10.4214	7.38843e-53	PF03722.13^Hemocyanin_N^Hemocyanin, all-alpha domain^38-156^E:4.6e-28`PF00372.18^Hemocyanin_M^Hemocyanin, copper containing domain^165-235^E:1e-14	sigP:1^21^0.909^YES	.	.	.	GO:0005615^cellular_component^extracellular space`GO:0046872^molecular_function^metal ion binding`GO:0016491^molecular_function^oxidoreductase activity`GO:0005344^molecular_function^oxygen carrier activity	.
TRINITY_DN46915_c3_g1	TRINITY_DN46915_c3_g1_i1	HCYC_PANIN	Hemocyanin C chain	Q95V28	Hemocyanin (Fragment)	TRINITY_DN46915_c3_g1_i1.p1	1-948[+]	HCYC_PANIN	Hemocyanin C chain			10.3539	1.36788e-48	PF00372.18^Hemocyanin_M^Hemocyanin, copper containing domain^1-52^E:4.9e-10`PF03723.13^Hemocyanin_C^Hemocyanin, ig-like domain^61-307^E:3.3e-57	.	.	.	.	GO:0005615^cellular_component^extracellular space`GO:0046872^molecular_function^metal ion binding`GO:0016491^molecular_function^oxidoreductase activity`GO:0005344^molecular_function^oxygen carrier activity	.
TRINITY_DN46915_c3_g1	TRINITY_DN46915_c3_g1_i1	HCYC_PANIN	Hemocyanin C chain	Q95V28	Hemocyanin (Fragment)	TRINITY_DN46915_c3_g1_i1.p2	945-622[-]					10.3539	1.36788e-48	.	.	.	.	.	.	.
TRINITY_DN46635_c1_g1	TRINITY_DN46635_c1_g1_i3	L_SYNV	RNA-directed RNA polymerase L (Protein L) (Large structural protein) (Replicase) (Transcriptase) [Includes: RNA-directed RNA polymerase (EC 2.7.7.48); mRNA (guanine-N(7)-)-methyltransferase (EC 2.1.1.56); GDP polyribonucleotidyltransferase (EC 2.7.7.88); Cap-specific mRNA (nucleoside-2'-O-)-methyltransferase 2 (EC 2.1.1.296)]			TRINITY_DN46635_c1_g1_i3.p1	10980-4552[-]	L_SYNV	RNA-directed RNA polymerase L (Protein L) (Large structural protein) (Replicase) (Transcriptase) [Includes: RNA-directed RNA polymerase (EC 2.7.7.48); mRNA (guanine-N(7)-)-methyltransferase (EC 2.1.1.56); GDP polyribonucleotidyltransferase (EC 2.7.7.88); Cap-specific mRNA (nucleoside-2'-O-)-methyltransferase 2 (EC 2.1.1.296)]	A0A1L3KMY4	Putative glycoprotein	9.63775	1.29452e-216	PF00946.18^Mononeg_RNA_pol^Mononegavirales RNA dependent RNA polymerase^66-992^E:9.7e-56`PF14318.5^Mononeg_mRNAcap^Mononegavirales mRNA-capping region V^1035-1281^E:1.1e-13	.	.	.	KEGG:vg:1489882	GO:0030430^cellular_component^host cell cytoplasm`GO:0019012^cellular_component^virion`GO:0005524^molecular_function^ATP binding`GO:0004482^molecular_function^mRNA (guanine-N7-)-methyltransferase activity`GO:0003968^molecular_function^RNA-directed 5'-3' RNA polymerase activity	GO:0003968^molecular_function^RNA-directed 5'-3' RNA polymerase activity`GO:0004482^molecular_function^mRNA (guanine-N7-)-methyltransferase activity`GO:0005524^molecular_function^ATP binding`GO:0006370^biological_process^7-methylguanosine mRNA capping`GO:0019012^cellular_component^virion
TRINITY_DN46635_c1_g1	TRINITY_DN46635_c1_g1_i3	L_SYNV	RNA-directed RNA polymerase L (Protein L) (Large structural protein) (Replicase) (Transcriptase) [Includes: RNA-directed RNA polymerase (EC 2.7.7.48); mRNA (guanine-N(7)-)-methyltransferase (EC 2.1.1.56); GDP polyribonucleotidyltransferase (EC 2.7.7.88); Cap-specific mRNA (nucleoside-2'-O-)-methyltransferase 2 (EC 2.1.1.296)]			TRINITY_DN46635_c1_g1_i3.p2	4424-2352[-]			A0A1L3KN13	Uncharacterized protein	9.63775	1.29452e-216	.	sigP:1^19^0.769^YES	ExpAA=23.83^PredHel=1^Topology=o568-590i	.	.	.	.
TRINITY_DN46635_c1_g1	TRINITY_DN46635_c1_g1_i3	L_SYNV	RNA-directed RNA polymerase L (Protein L) (Large structural protein) (Replicase) (Transcriptase) [Includes: RNA-directed RNA polymerase (EC 2.7.7.48); mRNA (guanine-N(7)-)-methyltransferase (EC 2.1.1.56); GDP polyribonucleotidyltransferase (EC 2.7.7.88); Cap-specific mRNA (nucleoside-2'-O-)-methyltransferase 2 (EC 2.1.1.296)]			TRINITY_DN46635_c1_g1_i3.p3	2137-818[-]					9.63775	1.29452e-216	.	.	.	.	.	.	.
TRINITY_DN46635_c1_g1	TRINITY_DN46635_c1_g1_i3	L_SYNV	RNA-directed RNA polymerase L (Protein L) (Large structural protein) (Replicase) (Transcriptase) [Includes: RNA-directed RNA polymerase (EC 2.7.7.48); mRNA (guanine-N(7)-)-methyltransferase (EC 2.1.1.56); GDP polyribonucleotidyltransferase (EC 2.7.7.88); Cap-specific mRNA (nucleoside-2'-O-)-methyltransferase 2 (EC 2.1.1.296)]			TRINITY_DN46635_c1_g1_i3.p4	1521-1841[+]			UPI00083F7D0E		9.63775	1.29452e-216	.	.	.	.	.	.	.
TRINITY_DN47418_c1_g1	TRINITY_DN47418_c1_g1_i7			R9R483	Thrombospondin II	TRINITY_DN47418_c1_g1_i7.p1	1213-293[-]			R9R483	Thrombospondin II	8.91415	2.477e-27	.	.	.	.	.	.	.
TRINITY_DN47418_c1_g1	TRINITY_DN47418_c1_g1_i7			R9R483	Thrombospondin II	TRINITY_DN47418_c1_g1_i7.p2	320-1213[+]					8.91415	2.477e-27	PF01607.23^CBM_14^Chitin binding Peritrophin-A domain^141-194^E:2.3e-05`PF01607.23^CBM_14^Chitin binding Peritrophin-A domain^194-242^E:1.8e-08	.	.	.	.	.	GO:0008061^molecular_function^chitin binding`GO:0006030^biological_process^chitin metabolic process`GO:0005576^cellular_component^extracellular region
TRINITY_DN47418_c1_g1	TRINITY_DN47418_c1_g1_i7			R9R483	Thrombospondin II	TRINITY_DN47418_c1_g1_i7.p3	774-1124[+]			Q95YM2	I-connectin	8.91415	2.477e-27	.	.	.	.	.	.	.
TRINITY_DN46635_c1_g1	TRINITY_DN46635_c1_g1_i1					TRINITY_DN46635_c1_g1_i1.p1	2139-820[-]					8.60746	1.33544e-149	.	.	.	.	.	.	.
TRINITY_DN46635_c1_g1	TRINITY_DN46635_c1_g1_i1					TRINITY_DN46635_c1_g1_i1.p2	1523-1843[+]			A0A1L3KMY9	RNA-dependent RNA polymerase	8.60746	1.33544e-149	.	.	.	.	.	.	.
TRINITY_DN42877_c0_g1	TRINITY_DN42877_c0_g1_i12	APLP_LOCMI	Apolipophorins [Cleaved into: Apolipophorin-2 (Apolipophorin II) (apoLp-2); Apolipophorin-1 (Apolipophorin I) (apoLp-1)]			TRINITY_DN42877_c0_g1_i12.p1	6538-353[-]	APLP_LOCMI	Apolipophorins [Cleaved into: Apolipophorin-2 (Apolipophorin II) (apoLp-2); Apolipophorin-1 (Apolipophorin I) (apoLp-1)]			8.48069	2.10834e-38	PF01442.17^Apolipoprotein^Apolipoprotein A1/A4/E domain^1030-1161^E:1.4`PF01442.17^Apolipoprotein^Apolipoprotein A1/A4/E domain^1256-1330^E:450`PF00094.24^VWD^von Willebrand factor type D domain^1430-1565^E:8.8e-13`PF08742.10^C8^C8 domain^1601-1663^E:1.4e-07	.	.	.	.	GO:0005576^cellular_component^extracellular region`GO:0008289^molecular_function^lipid binding`GO:0005319^molecular_function^lipid transporter activity`GO:0016055^biological_process^Wnt signaling pathway	GO:0008289^molecular_function^lipid binding`GO:0006869^biological_process^lipid transport`GO:0042157^biological_process^lipoprotein metabolic process`GO:0005576^cellular_component^extracellular region
TRINITY_DN42877_c0_g1	TRINITY_DN42877_c0_g1_i12	APLP_LOCMI	Apolipophorins [Cleaved into: Apolipophorin-2 (Apolipophorin II) (apoLp-2); Apolipophorin-1 (Apolipophorin I) (apoLp-1)]			TRINITY_DN42877_c0_g1_i12.p2	2780-3268[+]					8.48069	2.10834e-38	.	.	.	.	.	.	.
TRINITY_DN44182_c2_g1	TRINITY_DN44182_c2_g1_i1					.	.			A0A0N7ZBG3	Uncharacterized protein	8.40797	2.04533e-84	.	.	.	.	.	.	.
TRINITY_DN44502_c1_g4	TRINITY_DN44502_c1_g4_i2					.	.					8.17232	4.52009e-81	.	.	.	.	.	.	.
TRINITY_DN43169_c0_g1	TRINITY_DN43169_c0_g1_i2			Q3SAV4	Peritrophin	TRINITY_DN43169_c0_g1_i2.p1	1-957[+]					8.06033	2.57924e-135	PF01607.23^CBM_14^Chitin binding Peritrophin-A domain^116-167^E:3.3e-06`PF01607.23^CBM_14^Chitin binding Peritrophin-A domain^169-219^E:5.7e-08	.	ExpAA=16.65^PredHel=1^Topology=i25-44o	.	.	.	GO:0008061^molecular_function^chitin binding`GO:0006030^biological_process^chitin metabolic process`GO:0005576^cellular_component^extracellular region
TRINITY_DN46915_c3_g4	TRINITY_DN46915_c3_g4_i2	HCYC_PANIN	Hemocyanin C chain	Q95V28	Hemocyanin (Fragment)	TRINITY_DN46915_c3_g4_i2.p1	370-2[-]	HCYC_PANIN	Hemocyanin C chain	Q95V28	Hemocyanin (Fragment)	8.04096	3.75796e-44	PF00372.18^Hemocyanin_M^Hemocyanin, copper containing domain^3-122^E:2.6e-29`PF12245.7^Big_3_2^Bacterial Ig-like domain (group 3)^76-85^E:0.31	.	.	.	.	GO:0005615^cellular_component^extracellular space`GO:0046872^molecular_function^metal ion binding`GO:0016491^molecular_function^oxidoreductase activity`GO:0005344^molecular_function^oxygen carrier activity	.
TRINITY_DN40429_c2_g1	TRINITY_DN40429_c2_g1_i4	HCYC_PANIN	Hemocyanin C chain	Q95V28	Hemocyanin (Fragment)	TRINITY_DN40429_c2_g1_i4.p1	1383-100[-]	HCYC_PANIN	Hemocyanin C chain	Q95V28	Hemocyanin (Fragment)	7.92995	5.19363e-39	PF00372.18^Hemocyanin_M^Hemocyanin, copper containing domain^3-164^E:2.4e-44`PF03723.13^Hemocyanin_C^Hemocyanin, ig-like domain^173-418^E:3.6e-59	.	.	.	.	GO:0005615^cellular_component^extracellular space`GO:0046872^molecular_function^metal ion binding`GO:0016491^molecular_function^oxidoreductase activity`GO:0005344^molecular_function^oxygen carrier activity	.
TRINITY_DN44629_c4_g1	TRINITY_DN44629_c4_g1_i8	RS3A_AEDAE	40S ribosomal protein S3a	F8TCS5	40S ribosomal protein S3a	TRINITY_DN44629_c4_g1_i8.p1	3-623[+]	RS3A_ARTSF	40S ribosomal protein S3a	A0A146PZI9	Uncharacterized protein	7.75873	7.60247e-105	PF01015.17^Ribosomal_S3Ae^Ribosomal S3Ae family^55-207^E:3.6e-68	.	.	.	.	GO:0005840^cellular_component^ribosome`GO:0003735^molecular_function^structural constituent of ribosome`GO:0006412^biological_process^translation	GO:0003735^molecular_function^structural constituent of ribosome`GO:0006412^biological_process^translation`GO:0005840^cellular_component^ribosome
TRINITY_DN44629_c4_g1	TRINITY_DN44629_c4_g1_i8	RS3A_AEDAE	40S ribosomal protein S3a	F8TCS5	40S ribosomal protein S3a	TRINITY_DN44629_c4_g1_i8.p2	623-69[-]					7.75873	7.60247e-105	.	sigP:1^27^0.505^YES	.	.	.	.	.
TRINITY_DN46915_c3_g1	TRINITY_DN46915_c3_g1_i10	PHCY1_HOMAM	Pseudohemocyanin-1 (Fragment)	A0A059TI08	Hemocyanin subunit L4 (Fragment)	.	.			Q95V28	Hemocyanin (Fragment)	7.5064	3.19302e-46	.	.	.	.	.	GO:0016491^molecular_function^oxidoreductase activity	.
TRINITY_DN43785_c0_g5	TRINITY_DN43785_c0_g5_i5	TPSP_THETK	Bifunctional trehalose-6-phosphate synthase/phosphatase [Includes: Alpha,alpha-trehalose-phosphate synthase [UDP-forming] (EC 2.4.1.15) (Trehalose-6-phosphate synthase); Trehalose-6-phosphate phosphatase (EC 3.1.3.12)]			TRINITY_DN43785_c0_g5_i5.p1	3145-611[-]	TPSP_THETK	Bifunctional trehalose-6-phosphate synthase/phosphatase [Includes: Alpha,alpha-trehalose-phosphate synthase [UDP-forming] (EC 2.4.1.15) (Trehalose-6-phosphate synthase); Trehalose-6-phosphate phosphatase (EC 3.1.3.12)]			7.34509	3.16561e-40	PF00982.20^Glyco_transf_20^Glycosyltransferase family 20^9-482^E:7.4e-137`PF02358.15^Trehalose_PPase^Trehalose-phosphatase^520-743^E:2.5e-42	.	.	COG0380^synthase`COG1877^trehalose biosynthetic process	KEGG:ttn:TTX_1304`KO:K16055	GO:0003825^molecular_function^alpha,alpha-trehalose-phosphate synthase (UDP-forming) activity`GO:0046872^molecular_function^metal ion binding`GO:0004805^molecular_function^trehalose-phosphatase activity`GO:0005992^biological_process^trehalose biosynthetic process	GO:0003824^molecular_function^catalytic activity`GO:0005992^biological_process^trehalose biosynthetic process
TRINITY_DN43785_c0_g5	TRINITY_DN43785_c0_g5_i5	TPSP_THETK	Bifunctional trehalose-6-phosphate synthase/phosphatase [Includes: Alpha,alpha-trehalose-phosphate synthase [UDP-forming] (EC 2.4.1.15) (Trehalose-6-phosphate synthase); Trehalose-6-phosphate phosphatase (EC 3.1.3.12)]			TRINITY_DN43785_c0_g5_i5.p2	2943-3290[+]					7.34509	3.16561e-40	.	.	.	.	.	.	.
TRINITY_DN43785_c0_g5	TRINITY_DN43785_c0_g5_i5	TPSP_THETK	Bifunctional trehalose-6-phosphate synthase/phosphatase [Includes: Alpha,alpha-trehalose-phosphate synthase [UDP-forming] (EC 2.4.1.15) (Trehalose-6-phosphate synthase); Trehalose-6-phosphate phosphatase (EC 3.1.3.12)]			TRINITY_DN43785_c0_g5_i5.p3	2948-3262[+]					7.34509	3.16561e-40	.	.	ExpAA=22.93^PredHel=1^Topology=o81-103i	.	.	.	.
TRINITY_DN43785_c0_g5	TRINITY_DN43785_c0_g5_i5	TPSP_THETK	Bifunctional trehalose-6-phosphate synthase/phosphatase [Includes: Alpha,alpha-trehalose-phosphate synthase [UDP-forming] (EC 2.4.1.15) (Trehalose-6-phosphate synthase); Trehalose-6-phosphate phosphatase (EC 3.1.3.12)]			TRINITY_DN43785_c0_g5_i5.p4	890-585[-]					7.34509	3.16561e-40	.	.	.	.	.	.	.
TRINITY_DN42214_c1_g1	TRINITY_DN42214_c1_g1_i12					.	.			UPI0009F5CB63		7.30416	5.72228e-79	.	.	.	.	.	.	.
TRINITY_DN46328_c0_g1	TRINITY_DN46328_c0_g1_i2	PEAMT_SPIOL	Phosphoethanolamine N-methyltransferase (EC 2.1.1.103)	A0A0N8DFV0	Phosphoethanolamine N-methyltransferase	TRINITY_DN46328_c0_g1_i2.p1	2647-1079[-]	PEAMT_SPIOL	Phosphoethanolamine N-methyltransferase (EC 2.1.1.103)			7.29284	4.73437e-46	PF03848.13^TehB^Tellurite resistance protein TehB^69-185^E:8.8e-05`PF01209.17^Ubie_methyltran^ubiE/COQ5 methyltransferase family^77-190^E:2.5e-06`PF13489.5^Methyltransf_23^Methyltransferase domain^85-193^E:5.1e-07`PF05891.11^Methyltransf_PK^AdoMet dependent proline di-methyltransferase^85-195^E:3.1e-12`PF13847.5^Methyltransf_31^Methyltransferase domain^86-203^E:2.8e-12`PF05401.10^NodS^Nodulation …	.	.	.	.	GO:0005737^cellular_component^cytoplasm`GO:0000234^molecular_function^phosphoethanolamine N-methyltransferase activity`GO:0006656^biological_process^phosphatidylcholine biosynthetic process	GO:0008168^molecular_function^methyltransferase activity`GO:0006480^biological_process^N-terminal protein amino acid methylation`GO:0008757^molecular_function^S-adenosylmethionine-dependent methyltransferase activity`GO:0009312^biological_process^oligosaccharide biosynthetic process`GO:0009877^biological_process^nodulation`GO:0008152^biological_process^metabolic process
TRINITY_DN46328_c0_g1	TRINITY_DN46328_c0_g1_i2	PEAMT_SPIOL	Phosphoethanolamine N-methyltransferase (EC 2.1.1.103)	A0A0N8DFV0	Phosphoethanolamine N-methyltransferase	TRINITY_DN46328_c0_g1_i2.p2	2270-2605[+]			A0A0P5RHA6	Uncharacterized protein	7.29284	4.73437e-46	.	.	.	.	.	.	.
TRINITY_DN39585_c0_g2	TRINITY_DN39585_c0_g2_i1	CO2A1_XENTR	Collagen alpha-1(II) chain (Alpha-1 type II collagen)			TRINITY_DN39585_c0_g2_i1.p1	3-4781[+]	CO1A2_RAT	Collagen alpha-2(I) chain (Alpha-2 type I collagen)			7.11231	4.53539e-22	PF01391.17^Collagen^Collagen triple helix repeat (20 copies)^309-367^E:1e-09`PF01391.17^Collagen^Collagen triple helix repeat (20 copies)^363-421^E:2.4e-07`PF01391.17^Collagen^Collagen triple helix repeat (20 copies)^666-724^E:2.1e-08`PF01391.17^Collagen^Collagen triple helix repeat (20 copies)^852-910^E:6e-07`PF01391.17^Collagen^Collagen triple helix repeat (20 copies)^912-969^E:1.5e-07`PF01391.…	.	.	ENOG410ZZWR^collagen, type	KEGG:rno:84352`KO:K06236	GO:0005581^cellular_component^collagen trimer`GO:0005584^cellular_component^collagen type I trimer`GO:0070062^cellular_component^extracellular exosome`GO:0031012^cellular_component^extracellular matrix`GO:0005576^cellular_component^extracellular region`GO:0005615^cellular_component^extracellular space`GO:0005622^cellular_component^intracellular`GO:0005201^molecular_function^extracellular matrix s…	GO:0005201^molecular_function^extracellular matrix structural constituent
TRINITY_DN39585_c0_g2	TRINITY_DN39585_c0_g2_i1	CO2A1_XENTR	Collagen alpha-1(II) chain (Alpha-1 type II collagen)			TRINITY_DN39585_c0_g2_i1.p2	3436-3987[+]					7.11231	4.53539e-22	.	.	.	.	.	.	.
TRINITY_DN39585_c0_g2	TRINITY_DN39585_c0_g2_i1	CO2A1_XENTR	Collagen alpha-1(II) chain (Alpha-1 type II collagen)			TRINITY_DN39585_c0_g2_i1.p3	498-16[-]					7.11231	4.53539e-22	.	.	.	.	.	.	.
TRINITY_DN39585_c0_g2	TRINITY_DN39585_c0_g2_i1	CO2A1_XENTR	Collagen alpha-1(II) chain (Alpha-1 type II collagen)			TRINITY_DN39585_c0_g2_i1.p4	268-747[+]					7.11231	4.53539e-22	.	.	.	.	.	.	.
TRINITY_DN39585_c0_g2	TRINITY_DN39585_c0_g2_i1	CO2A1_XENTR	Collagen alpha-1(II) chain (Alpha-1 type II collagen)			TRINITY_DN39585_c0_g2_i1.p5	2553-2119[-]			A0A0P5EPE4	Collagen alpha-1(II) chain	7.11231	4.53539e-22	.	.	.	.	.	.	.
TRINITY_DN39585_c0_g2	TRINITY_DN39585_c0_g2_i1	CO2A1_XENTR	Collagen alpha-1(II) chain (Alpha-1 type II collagen)			TRINITY_DN39585_c0_g2_i1.p6	1363-977[-]	PCOTH_HUMAN	Prostate collagen triple helix protein (C1QTNF9B antisense RNA 1) (C1QTNF9B antisense gene protein 1)			7.11231	4.53539e-22	.	.	.	ENOG41114ZV^NA	KEGG:hsa:542767	GO:0005737^cellular_component^cytoplasm	.
TRINITY_DN39585_c0_g2	TRINITY_DN39585_c0_g2_i1	CO2A1_XENTR	Collagen alpha-1(II) chain (Alpha-1 type II collagen)			TRINITY_DN39585_c0_g2_i1.p7	4564-4214[-]			A0A0X8HUR0	HFR021Wp	7.11231	4.53539e-22	.	.	.	.	.	.	.
TRINITY_DN39585_c0_g2	TRINITY_DN39585_c0_g2_i1	CO2A1_XENTR	Collagen alpha-1(II) chain (Alpha-1 type II collagen)			TRINITY_DN39585_c0_g2_i1.p8	1804-1481[-]	PLS_STAES	Accumulation-associated protein			7.11231	4.53539e-22	.	.	.	ENOG410XSC2^surface protein	KEGG:sep:SE0175`KO:K14195	GO:0005618^cellular_component^cell wall`GO:0005576^cellular_component^extracellular region`GO:0016020^cellular_component^membrane	.
TRINITY_DN39585_c0_g2	TRINITY_DN39585_c0_g2_i1	CO2A1_XENTR	Collagen alpha-1(II) chain (Alpha-1 type II collagen)			TRINITY_DN39585_c0_g2_i1.p9	4217-3912[-]					7.11231	4.53539e-22	.	.	.	.	.	.	.
TRINITY_DN43669_c0_g1	TRINITY_DN43669_c0_g1_i8	H1_LYTPI	Late histone H1			TRINITY_DN43669_c0_g1_i8.p1	112-909[+]	H14_CAEEL	Histone H1.4 (Histone H1-like protein 4)			7.09852	2.53441e-68	PF00538.18^Linker_histone^linker histone H1 and H5 family^41-112^E:5.6e-23	.	.	ENOG4112541^Histone cluster 1	KEGG:cel:CELE_C18G1.5`KO:K11275	GO:0000786^cellular_component^nucleosome`GO:0005634^cellular_component^nucleus`GO:0003677^molecular_function^DNA binding`GO:0006334^biological_process^nucleosome assembly	GO:0003677^molecular_function^DNA binding`GO:0006334^biological_process^nucleosome assembly`GO:0000786^cellular_component^nucleosome`GO:0005634^cellular_component^nucleus
TRINITY_DN43669_c0_g1	TRINITY_DN43669_c0_g1_i8	H1_LYTPI	Late histone H1			TRINITY_DN43669_c0_g1_i8.p2	887-240[-]			A0A1I8PPL6	Uncharacterized protein	7.09852	2.53441e-68	.	.	ExpAA=90.13^PredHel=4^Topology=i7-26o36-58i65-87o102-124i	.	.	.	.
TRINITY_DN44342_c3_g5	TRINITY_DN44342_c3_g5_i2	CBPB_ASTAS	Carboxypeptidase B (EC 3.4.17.2)	UPI00083FB049		.	.			E9G8M8	Uncharacterized protein	7.09219	7.68612e-22	.	.	.	.	.	GO:0005576^cellular_component^extracellular region`GO:0004181^molecular_function^metallocarboxypeptidase activity`GO:0008270^molecular_function^zinc ion binding	.
TRINITY_DN34657_c0_g1	TRINITY_DN34657_c0_g1_i1					.	.			I7HI75	Putative reverse transcriptase	7.03455	6.32446e-62	.	.	.	.	.	.	.
TRINITY_DN42969_c1_g2	TRINITY_DN42969_c1_g2_i4					TRINITY_DN42969_c1_g2_i4.p1	1-372[+]					7.02987	2.54243e-112	.	.	.	.	.	.	.
TRINITY_DN42969_c1_g2	TRINITY_DN42969_c1_g2_i4					TRINITY_DN42969_c1_g2_i4.p2	420-109[-]			Q9BJ57	Ras	7.02987	2.54243e-112	.	.	.	.	.	.	.
TRINITY_DN47634_c6_g3	TRINITY_DN47634_c6_g3_i11			B6ECP5	Cyclin B	TRINITY_DN47634_c6_g3_i11.p1	1479-3995[+]			E9LXE6	C-type lectin-1	6.89172	4.08887e-75	.	sigP:1^16^0.899^YES	.	.	.	.	.
TRINITY_DN47634_c6_g3	TRINITY_DN47634_c6_g3_i11			B6ECP5	Cyclin B	TRINITY_DN47634_c6_g3_i11.p2	1390-857[-]	PLCL_MYTGA	Perlucin-like protein			6.89172	4.08887e-75	PF00059.20^Lectin_C^Lectin C-type domain^69-176^E:9.2e-08	sigP:1^38^0.771^YES	.	.	.	GO:0005576^cellular_component^extracellular region`GO:0030246^molecular_function^carbohydrate binding	.
TRINITY_DN46915_c3_g1	TRINITY_DN46915_c3_g1_i8	HCYC_PANIN	Hemocyanin C chain	Q95V28	Hemocyanin (Fragment)	TRINITY_DN46915_c3_g1_i8.p1	1-951[+]	HCYC_PANIN	Hemocyanin C chain			6.85968	6.70071e-27	PF00372.18^Hemocyanin_M^Hemocyanin, copper containing domain^1-52^E:4.9e-10`PF03723.13^Hemocyanin_C^Hemocyanin, ig-like domain^61-307^E:3.3e-57	.	.	.	.	GO:0005615^cellular_component^extracellular space`GO:0046872^molecular_function^metal ion binding`GO:0016491^molecular_function^oxidoreductase activity`GO:0005344^molecular_function^oxygen carrier activity	.
TRINITY_DN46915_c3_g1	TRINITY_DN46915_c3_g1_i8	HCYC_PANIN	Hemocyanin C chain	Q95V28	Hemocyanin (Fragment)	TRINITY_DN46915_c3_g1_i8.p2	927-622[-]					6.85968	6.70071e-27	.	.	.	.	.	.	.
TRINITY_DN46725_c0_g1	TRINITY_DN46725_c0_g1_i1	BHMT1_XENLA	Betaine--homocysteine S-methyltransferase 1 (EC 2.1.1.5)			TRINITY_DN46725_c0_g1_i1.p1	2-1192[+]	BHMT1_XENLA	Betaine--homocysteine S-methyltransferase 1 (EC 2.1.1.5)	A0A146NBZ4	Uncharacterized protein (Fragment)	6.8461	5.21667e-41	PF02574.15^S-methyl_trans^Homocysteine S-methyltransferase^41-331^E:5e-43	.	.	.	KEGG:xla:495275`KO:K00544	GO:0005737^cellular_component^cytoplasm`GO:0047150^molecular_function^betaine-homocysteine S-methyltransferase activity`GO:0008270^molecular_function^zinc ion binding`GO:0006579^biological_process^amino-acid betaine catabolic process`GO:0009086^biological_process^methionine biosynthetic process	.
TRINITY_DN46725_c0_g1	TRINITY_DN46725_c0_g1_i1	BHMT1_XENLA	Betaine--homocysteine S-methyltransferase 1 (EC 2.1.1.5)			TRINITY_DN46725_c0_g1_i1.p2	544-107[-]			UPI00083FD2CC		6.8461	5.21667e-41	.	.	.	.	.	.	.
TRINITY_DN42214_c1_g1	TRINITY_DN42214_c1_g1_i8					TRINITY_DN42214_c1_g1_i8.p1	3-458[+]					6.79977	2.53602e-121	.	sigP:1^45^0.505^YES	.	.	.	.	.
TRINITY_DN42214_c1_g1	TRINITY_DN42214_c1_g1_i8					TRINITY_DN42214_c1_g1_i8.p2	422-12[-]					6.79977	2.53602e-121	.	.	.	.	.	.	.
TRINITY_DN42214_c1_g1	TRINITY_DN42214_c1_g1_i8					TRINITY_DN42214_c1_g1_i8.p3	109-507[+]					6.79977	2.53602e-121	.	sigP:1^18^0.793^YES	.	.	.	.	.
TRINITY_DN42214_c1_g1	TRINITY_DN42214_c1_g1_i8					TRINITY_DN42214_c1_g1_i8.p4	325-2[-]			A0A060X8K2	Uncharacterized protein	6.79977	2.53602e-121	.	.	.	.	.	.	.
TRINITY_DN43107_c0_g1	TRINITY_DN43107_c0_g1_i5	DPGN_DIPMA	Serine protease inhibitor dipetalogastin (Dipetalin) (Fragment)	A0A2G8L288	Kazal-type serine proteinase inhibitor 1 (Fragment)	TRINITY_DN43107_c0_g1_i5.p1	1372-272[-]	DPGN_DIPMA	Serine protease inhibitor dipetalogastin (Dipetalin) (Fragment)			6.75844	2.34186e-44	PF00050.20^Kazal_1^Kazal-type serine protease inhibitor domain^30-70^E:8.3e-07`PF07648.14^Kazal_2^Kazal-type serine protease inhibitor domain^35-70^E:1.5e-06`PF07648.14^Kazal_2^Kazal-type serine protease inhibitor domain^71-116^E:1.8e-10`PF07648.14^Kazal_2^Kazal-type serine protease inhibitor domain^122-153^E:1.3e-08`PF00050.20^Kazal_1^Kazal-type serine protease inhibitor domain^125-152^E:6.2e-08…	sigP:1^17^0.7^YES	.	.	.	GO:0005576^cellular_component^extracellular region`GO:0004867^molecular_function^serine-type endopeptidase inhibitor activity`GO:0050819^biological_process^negative regulation of coagulation	GO:0005515^molecular_function^protein binding
TRINITY_DN41556_c0_g1	TRINITY_DN41556_c0_g1_i5	LFG1_MOUSE	Protein lifeguard 1 (Glutamate [NMDA] receptor-associated protein 1) (NMDA receptor glutamate-binding subunit)			TRINITY_DN41556_c0_g1_i5.p1	1187-495[-]	LFG1_HUMAN	Protein lifeguard 1 (Glutamate [NMDA] receptor-associated protein 1) (NMDA receptor glutamate-binding subunit) (Putative MAPK-activating protein PM02) (Transmembrane BAX inhibitor motif-containing protein 3)			6.64553	3.47817e-21	PF01027.19^Bax1-I^Inhibitor of apoptosis-promoting Bax1^22-224^E:8.8e-19	.	ExpAA=130.81^PredHel=6^Topology=i22-44o59-81i115-134o144-166i171-190o205-227i	COG0670^Membrane	KEGG:hsa:2907`KO:K06890	GO:0005783^cellular_component^endoplasmic reticulum`GO:0005794^cellular_component^Golgi apparatus`GO:0016021^cellular_component^integral component of membrane`GO:0044325^molecular_function^ion channel binding`GO:0032469^biological_process^endoplasmic reticulum calcium ion homeostasis`GO:1902236^biological_process^negative regulation of endoplasmic reticulum stress-induced intrinsic apoptotic sign…	.
TRINITY_DN41556_c0_g1	TRINITY_DN41556_c0_g1_i5	LFG1_MOUSE	Protein lifeguard 1 (Glutamate [NMDA] receptor-associated protein 1) (NMDA receptor glutamate-binding subunit)			TRINITY_DN41556_c0_g1_i5.p2	514-888[+]			A0A0P4WDN8	Uncharacterized protein	6.64553	3.47817e-21	.	.	.	.	.	.	.
TRINITY_DN47465_c3_g2	TRINITY_DN47465_c3_g2_i2	HCYC_PANIN	Hemocyanin C chain			TRINITY_DN47465_c3_g2_i2.p1	3-392[+]	HCYC_PANIN	Hemocyanin C chain	Q26180	Hemocyanin	6.63958	4.02401e-55	PF03723.13^Hemocyanin_C^Hemocyanin, ig-like domain^27-125^E:3.3e-19	.	.	.	.	GO:0005615^cellular_component^extracellular space`GO:0046872^molecular_function^metal ion binding`GO:0016491^molecular_function^oxidoreductase activity`GO:0005344^molecular_function^oxygen carrier activity	.
TRINITY_DN38529_c1_g2	TRINITY_DN38529_c1_g2_i3	CTRB1_LITVA	Chymotrypsin BI (EC 3.4.21.1)	O18488	Chymotrypsin BII (Fragment)	TRINITY_DN38529_c1_g2_i3.p1	3-908[+]	CTRB1_LITVA	Chymotrypsin BI (EC 3.4.21.1)	A0A0P5E1S1	Chymotrypsin elastase family member 2A (Fragment)	6.61153	1.67092e-51	PF00089.25^Trypsin^Trypsin^110-302^E:2.5e-55	.	.	.	.	GO:0005615^cellular_component^extracellular space`GO:0004252^molecular_function^serine-type endopeptidase activity`GO:0030574^biological_process^collagen catabolic process	GO:0004252^molecular_function^serine-type endopeptidase activity`GO:0006508^biological_process^proteolysis
TRINITY_DN38529_c1_g2	TRINITY_DN38529_c1_g2_i3	CTRB1_LITVA	Chymotrypsin BI (EC 3.4.21.1)	O18488	Chymotrypsin BII (Fragment)	TRINITY_DN38529_c1_g2_i3.p2	908-3[-]			A0A0P6IAI5	Chymotrypsin BI	6.61153	1.67092e-51	.	.	.	.	.	.	.
TRINITY_DN38529_c1_g2	TRINITY_DN38529_c1_g2_i3	CTRB1_LITVA	Chymotrypsin BI (EC 3.4.21.1)	O18488	Chymotrypsin BII (Fragment)	TRINITY_DN38529_c1_g2_i3.p3	532-233[-]					6.61153	1.67092e-51	.	.	.	.	.	.	.
TRINITY_DN42804_c2_g1	TRINITY_DN42804_c2_g1_i7					TRINITY_DN42804_c2_g1_i7.p1	2-778[+]			A0A182QHU6	Uncharacterized protein	6.59243	2.40274e-45	.	.	ExpAA=22.94^PredHel=1^Topology=o199-221i	.	.	.	.
TRINITY_DN42214_c1_g1	TRINITY_DN42214_c1_g1_i11					TRINITY_DN42214_c1_g1_i11.p1	2-409[+]					6.58601	5.65884e-128	.	sigP:1^27^0.671^YES	.	.	.	.	.
TRINITY_DN42214_c1_g1	TRINITY_DN42214_c1_g1_i11					TRINITY_DN42214_c1_g1_i11.p2	54-452[+]					6.58601	5.65884e-128	.	sigP:1^18^0.82^YES	.	.	.	.	.
TRINITY_DN42214_c1_g1	TRINITY_DN42214_c1_g1_i11					TRINITY_DN42214_c1_g1_i11.p3	367-2[-]					6.58601	5.65884e-128	.	.	.	.	.	.	.
TRINITY_DN44502_c1_g4	TRINITY_DN44502_c1_g4_i5					TRINITY_DN44502_c1_g4_i5.p1	367-65[-]					6.56343	4.35476e-117	.	sigP:1^37^0.764^YES	ExpAA=17.53^PredHel=1^Topology=o15-32i	.	.	.	.
TRINITY_DN45035_c0_g1	TRINITY_DN45035_c0_g1_i6	METH_BOVIN	Methionine synthase (EC 2.1.1.13) (5-methyltetrahydrofolate--homocysteine methyltransferase) (Vitamin-B12 dependent methionine synthase) (MS)			TRINITY_DN45035_c0_g1_i6.p1	152-3928[+]	METH_BOVIN	Methionine synthase (EC 2.1.1.13) (5-methyltetrahydrofolate--homocysteine methyltransferase) (Vitamin-B12 dependent methionine synthase) (MS)	A0A1M9MKV8	Uncharacterized protein	6.51981	2.15031e-34	PF02574.15^S-methyl_trans^Homocysteine S-methyltransferase^26-333^E:1.9e-78`PF00809.21^Pterin_bind^Pterin binding enzyme^370-608^E:2.2e-60`PF02607.16^B12-binding_2^B12 binding domain^667-742^E:3.6e-21`PF02310.18^B12-binding^B12 binding domain^769-859^E:8e-17`PF02965.16^Met_synt_B12^Vitamin B12 dependent methionine synthase, activation domain^961-1237^E:6.1e-119	.	.	COG0646^homocysteine S-methyltransferase activity`COG1410^methionine synthase	KEGG:bta:280869`KO:K00548	GO:0005829^cellular_component^cytosol`GO:0031419^molecular_function^cobalamin binding`GO:0008705^molecular_function^methionine synthase activity`GO:0008270^molecular_function^zinc ion binding`GO:0042558^biological_process^pteridine-containing compound metabolic process	GO:0042558^biological_process^pteridine-containing compound metabolic process`GO:0031419^molecular_function^cobalamin binding`GO:0046872^molecular_function^metal ion binding`GO:0008705^molecular_function^methionine synthase activity`GO:0009086^biological_process^methionine biosynthetic process
TRINITY_DN45035_c0_g1	TRINITY_DN45035_c0_g1_i6	METH_BOVIN	Methionine synthase (EC 2.1.1.13) (5-methyltetrahydrofolate--homocysteine methyltransferase) (Vitamin-B12 dependent methionine synthase) (MS)			TRINITY_DN45035_c0_g1_i6.p2	2496-2080[-]			A0A1W1DWZ4	Uncharacterized protein	6.51981	2.15031e-34	.	.	.	.	.	.	.
TRINITY_DN45035_c0_g1	TRINITY_DN45035_c0_g1_i6	METH_BOVIN	Methionine synthase (EC 2.1.1.13) (5-methyltetrahydrofolate--homocysteine methyltransferase) (Vitamin-B12 dependent methionine synthase) (MS)			TRINITY_DN45035_c0_g1_i6.p3	1458-1159[-]			A0A0P4WTK7	Uncharacterized protein	6.51981	2.15031e-34	.	.	ExpAA=28.87^PredHel=1^Topology=o30-52i	.	.	.	.
TRINITY_DN41522_c1_g3	TRINITY_DN41522_c1_g3_i5					TRINITY_DN41522_c1_g3_i5.p1	819-1238[+]					6.50722	2.70395e-60	.	.	.	.	.	.	.
TRINITY_DN46915_c3_g1	TRINITY_DN46915_c3_g1_i2	PHCY1_HOMAM	Pseudohemocyanin-1 (Fragment)	A0A059TI08	Hemocyanin subunit L4 (Fragment)	.	.			Q95V28	Hemocyanin (Fragment)	6.50194	4.72427e-45	.	.	.	.	.	GO:0016491^molecular_function^oxidoreductase activity	.
TRINITY_DN46167_c1_g1	TRINITY_DN46167_c1_g1_i11	GPX_PROCL	Glutathione peroxidase (PcGPx) (Se-PcGPx) (EC 1.11.1.9)	A0A0S1SF97	Glutathione peroxidase	TRINITY_DN46167_c1_g1_i11.p1	622-1032[+]			A0A0S1SF97	Glutathione peroxidase	6.47981	4.47989e-52	.	.	.	.	.	.	.
TRINITY_DN46167_c1_g1	TRINITY_DN46167_c1_g1_i11	GPX_PROCL	Glutathione peroxidase (PcGPx) (Se-PcGPx) (EC 1.11.1.9)	A0A0S1SF97	Glutathione peroxidase	TRINITY_DN46167_c1_g1_i11.p2	1439-1029[-]	GPX_PROCL	Glutathione peroxidase (PcGPx) (Se-PcGPx) (EC 1.11.1.9)			6.47981	4.47989e-52	PF00255.18^GSHPx^Glutathione peroxidase^1-73^E:4.1e-19	.	.	.	.	GO:0004602^molecular_function^glutathione peroxidase activity`GO:0006979^biological_process^response to oxidative stress	GO:0004602^molecular_function^glutathione peroxidase activity`GO:0006979^biological_process^response to oxidative stress`GO:0055114^biological_process^oxidation-reduction process
TRINITY_DN40429_c2_g3	TRINITY_DN40429_c2_g3_i1	HCYC_PANIN	Hemocyanin C chain	Q5GJ05	Hemocyanin (Fragment)	.	.					6.4002	3.82294e-46	.	.	.	.	.	GO:0005615^cellular_component^extracellular space`GO:0046872^molecular_function^metal ion binding`GO:0016491^molecular_function^oxidoreductase activity`GO:0005344^molecular_function^oxygen carrier activity	.
TRINITY_DN45822_c0_g2	TRINITY_DN45822_c0_g2_i3					TRINITY_DN45822_c0_g2_i3.p1	788-342[-]			I7HI75	Putative reverse transcriptase	6.37037	1.18936e-106	.	.	.	.	.	.	.
TRINITY_DN45746_c3_g3	TRINITY_DN45746_c3_g3_i2	ATPA_DROME	ATP synthase subunit alpha, mitochondrial (Protein bellwether)			TRINITY_DN45746_c3_g3_i2.p1	603-2255[+]	ATPA_DROME	ATP synthase subunit alpha, mitochondrial (Protein bellwether)	A0A0N8BT23	Uncharacterized protein	6.27541	1.00729e-43	PF02874.22^ATP-synt_ab_N^ATP synthase alpha/beta family, beta-barrel domain^66-132^E:2.6e-18`PF00006.24^ATP-synt_ab^ATP synthase alpha/beta family, nucleotide-binding domain^189-412^E:2.3e-74`PF00306.26^ATP-synt_ab_C^ATP synthase alpha/beta chain, C terminal domain^419-544^E:9.4e-47	.	.	COG0056^Produces ATP from ADP in the presence of a proton gradient across the membrane. The alpha chain is a regulatory subunit (By similarity)	KEGG:dme:Dmel_CG3612`KO:K02132	GO:0000275^cellular_component^mitochondrial proton-transporting ATP synthase complex, catalytic core F(1)`GO:0005739^cellular_component^mitochondrion`GO:0005524^molecular_function^ATP binding`GO:0046933^molecular_function^proton-transporting ATP synthase activity, rotational mechanism`GO:0015986^biological_process^ATP synthesis coupled proton transport`GO:0022900^biological_process^electron trans…	GO:0046034^biological_process^ATP metabolic process`GO:0005524^molecular_function^ATP binding`GO:0015986^biological_process^ATP synthesis coupled proton transport
TRINITY_DN45746_c3_g3	TRINITY_DN45746_c3_g3_i2	ATPA_DROME	ATP synthase subunit alpha, mitochondrial (Protein bellwether)			TRINITY_DN45746_c3_g3_i2.p2	1225-845[-]			UPI00084A8C99		6.27541	1.00729e-43	.	.	.	.	.	.	.
TRINITY_DN46915_c3_g4	TRINITY_DN46915_c3_g4_i1	HCYC_PANIN	Hemocyanin C chain	Q58QH7	Hemocyanin 1 (Fragment)	.	.			Q95V28	Hemocyanin (Fragment)	6.24255	9.14872e-46	.	.	.	.	.	GO:0005615^cellular_component^extracellular space`GO:0046872^molecular_function^metal ion binding`GO:0016491^molecular_function^oxidoreductase activity`GO:0005344^molecular_function^oxygen carrier activity	.
TRINITY_DN42370_c0_g3	TRINITY_DN42370_c0_g3_i6	ANR17_MOUSE	Ankyrin repeat domain-containing protein 17 (Ankyrin repeat domain-containing protein FOE) (Gene trap ankyrin repeat protein)			TRINITY_DN42370_c0_g3_i6.p1	10664-1293[-]	ANR17_MOUSE	Ankyrin repeat domain-containing protein 17 (Ankyrin repeat domain-containing protein FOE) (Gene trap ankyrin repeat protein)			6.21185	5.15162e-34	PF12796.6^Ank_2^Ankyrin repeats (3 copies)^210-301^E:2.6e-11`PF00023.29^Ank^Ankyrin repeat^273-302^E:0.00046`PF13606.5^Ank_3^Ankyrin repeat^273-300^E:0.0016`PF13637.5^Ank_4^Ankyrin repeats (many copies)^274-325^E:3.4e-12`PF13857.5^Ank_5^Ankyrin repeats (many copies)^291-342^E:7.9e-11`PF12796.6^Ank_2^Ankyrin repeats (3 copies)^296-366^E:1e-16`PF00023.29^Ank^Ankyrin repeat^305-335^E:1.3e-07`PF13606…	.	.	COG0666^Ankyrin Repeat	KEGG:mmu:81702`KO:K16726	GO:0000785^cellular_component^chromatin`GO:0005737^cellular_component^cytoplasm`GO:0031965^cellular_component^nuclear membrane`GO:0005634^cellular_component^nucleus`GO:0003682^molecular_function^chromatin binding`GO:0003723^molecular_function^RNA binding`GO:0001955^biological_process^blood vessel maturation`GO:0042742^biological_process^defense response to bacterium`GO:0007492^biological_process^…	GO:0005515^molecular_function^protein binding`GO:0003723^molecular_function^RNA binding
TRINITY_DN42370_c0_g3	TRINITY_DN42370_c0_g3_i6	ANR17_MOUSE	Ankyrin repeat domain-containing protein 17 (Ankyrin repeat domain-containing protein FOE) (Gene trap ankyrin repeat protein)			TRINITY_DN42370_c0_g3_i6.p2	3265-3651[+]					6.21185	5.15162e-34	.	.	.	.	.	.	.
TRINITY_DN42370_c0_g3	TRINITY_DN42370_c0_g3_i6	ANR17_MOUSE	Ankyrin repeat domain-containing protein 17 (Ankyrin repeat domain-containing protein FOE) (Gene trap ankyrin repeat protein)			TRINITY_DN42370_c0_g3_i6.p3	1714-2088[+]					6.21185	5.15162e-34	.	.	.	.	.	.	.
TRINITY_DN42370_c0_g3	TRINITY_DN42370_c0_g3_i6	ANR17_MOUSE	Ankyrin repeat domain-containing protein 17 (Ankyrin repeat domain-containing protein FOE) (Gene trap ankyrin repeat protein)			TRINITY_DN42370_c0_g3_i6.p4	6364-6002[-]					6.21185	5.15162e-34	.	.	.	.	.	.	.
TRINITY_DN42370_c0_g3	TRINITY_DN42370_c0_g3_i6	ANR17_MOUSE	Ankyrin repeat domain-containing protein 17 (Ankyrin repeat domain-containing protein FOE) (Gene trap ankyrin repeat protein)			TRINITY_DN42370_c0_g3_i6.p5	6725-7066[+]					6.21185	5.15162e-34	.	.	.	.	.	.	.
TRINITY_DN42370_c0_g3	TRINITY_DN42370_c0_g3_i6	ANR17_MOUSE	Ankyrin repeat domain-containing protein 17 (Ankyrin repeat domain-containing protein FOE) (Gene trap ankyrin repeat protein)			TRINITY_DN42370_c0_g3_i6.p6	705-376[-]			UPI00084B183F		6.21185	5.15162e-34	.	.	.	.	.	.	.
TRINITY_DN42607_c0_g1	TRINITY_DN42607_c0_g1_i1					TRINITY_DN42607_c0_g1_i1.p1	316-1602[+]			A0A0P4VSZ8	Uncharacterized protein	6.12342	1.36614e-95	.	.	.	.	.	.	.
TRINITY_DN46915_c3_g1	TRINITY_DN46915_c3_g1_i5	HCYC_PANIN	Hemocyanin C chain	Q95V28	Hemocyanin (Fragment)	TRINITY_DN46915_c3_g1_i5.p1	1-714[+]	HCYC_PANIN	Hemocyanin C chain	Q95V28	Hemocyanin (Fragment)	6.11169	5.63416e-24	PF00372.18^Hemocyanin_M^Hemocyanin, copper containing domain^1-52^E:3.1e-10`PF03723.13^Hemocyanin_C^Hemocyanin, ig-like domain^61-238^E:1.4e-44	.	.	.	.	GO:0005615^cellular_component^extracellular space`GO:0046872^molecular_function^metal ion binding`GO:0016491^molecular_function^oxidoreductase activity`GO:0005344^molecular_function^oxygen carrier activity	.
TRINITY_DN46915_c3_g3	TRINITY_DN46915_c3_g3_i1	PHCY2_HOMAM	Pseudohemocyanin-2 (Fragment)	Q26180	Hemocyanin	.	.					6.01848	1.60556e-42	.	.	.	.	.	GO:0016491^molecular_function^oxidoreductase activity	.
TRINITY_DN41174_c5_g4	TRINITY_DN41174_c5_g4_i5	TBA1_HOMAM	Tubulin alpha-1 chain (Alpha-I tubulin)	A0A0P5USU3	Tubulin alpha chain (Fragment)	TRINITY_DN41174_c5_g4_i5.p1	381-1[-]	TBA1_HOMAM	Tubulin alpha-1 chain (Alpha-I tubulin)	A0A0P5HFW9	60S ribosomal protein L37a	5.99427	1.0837e-41	PF00091.24^Tubulin^Tubulin/FtsZ family, GTPase domain^1-67^E:4.4e-15	.	.	.	.	GO:0005737^cellular_component^cytoplasm`GO:0005874^cellular_component^microtubule`GO:0005525^molecular_function^GTP binding`GO:0003924^molecular_function^GTPase activity`GO:0005200^molecular_function^structural constituent of cytoskeleton`GO:0007017^biological_process^microtubule-based process	GO:0003924^molecular_function^GTPase activity
TRINITY_DN38007_c0_g1	TRINITY_DN38007_c0_g1_i2					TRINITY_DN38007_c0_g1_i2.p1	584-150[-]					5.98853	8.7746e-41	.	sigP:1^24^0.792^YES	ExpAA=41.55^PredHel=2^Topology=i2-24o59-78i	.	.	.	.
TRINITY_DN38007_c0_g1	TRINITY_DN38007_c0_g1_i2					TRINITY_DN38007_c0_g1_i2.p2	328-726[+]			A0A1B0CTH9	Uncharacterized protein	5.98853	8.7746e-41	.	.	.	.	.	.	.
TRINITY_DN46005_c0_g1	TRINITY_DN46005_c0_g1_i2	HSP90_BRUPA	Heat shock protein 90			TRINITY_DN46005_c0_g1_i2.p1	2-1798[+]	HSP83_DROME	Heat shock protein 83 (HSP 82)	A0A0P5JN90	Uncharacterized protein (Fragment)	5.97394	8.07935e-27	PF13589.5^HATPase_c_3^Histidine kinase-, DNA gyrase B-, and HSP90-like ATPase^76-197^E:9.4e-10`PF02518.25^HATPase_c^Histidine kinase-, DNA gyrase B-, and HSP90-like ATPase^78-231^E:4.8e-15`PF00183.17^HSP90^Hsp90 protein^234-593^E:3.5e-167	.	.	COG0326^Molecular chaperone. Has ATPase activity (By similarity)	KEGG:dme:Dmel_CG1242`KO:K04079	GO:0005813^cellular_component^centrosome`GO:0005737^cellular_component^cytoplasm`GO:0048471^cellular_component^perinuclear region of cytoplasm`GO:0005886^cellular_component^plasma membrane`GO:0005705^cellular_component^polytene chromosome interband`GO:0005524^molecular_function^ATP binding`GO:0030911^molecular_function^TPR domain binding`GO:0051082^molecular_function^unfolded protein binding`GO:0…	GO:0005524^molecular_function^ATP binding`GO:0051082^molecular_function^unfolded protein binding`GO:0006457^biological_process^protein folding`GO:0006950^biological_process^response to stress
TRINITY_DN46005_c0_g1	TRINITY_DN46005_c0_g1_i2	HSP90_BRUPA	Heat shock protein 90			TRINITY_DN46005_c0_g1_i2.p2	1810-20[-]			UPI000B990975		5.97394	8.07935e-27	.	.	ExpAA=53.54^PredHel=2^Topology=o288-310i317-339o	.	.	.	.
TRINITY_DN39316_c1_g1	TRINITY_DN39316_c1_g1_i16	CHIT_MANSE	Endochitinase (EC 3.2.1.14)			TRINITY_DN39316_c1_g1_i16.p1	1-645[+]			B5B0D3	Chitinase 1 (EC 3.2.1.14)	5.9146	1.70822e-26	.	.	.	.	.	.	.
TRINITY_DN39316_c1_g1	TRINITY_DN39316_c1_g1_i16	CHIT_MANSE	Endochitinase (EC 3.2.1.14)			TRINITY_DN39316_c1_g1_i16.p2	489-1[-]	CHIT_MANSE	Endochitinase (EC 3.2.1.14)	B5B0D3	Chitinase 1 (EC 3.2.1.14)	5.9146	1.70822e-26	PF00704.27^Glyco_hydro_18^Glycosyl hydrolases family 18^3-155^E:7.3e-40	.	.	.	.	GO:0005576^cellular_component^extracellular region`GO:0008061^molecular_function^chitin binding`GO:0004568^molecular_function^chitinase activity`GO:0006032^biological_process^chitin catabolic process`GO:0000272^biological_process^polysaccharide catabolic process	GO:0005975^biological_process^carbohydrate metabolic process
TRINITY_DN39316_c1_g1	TRINITY_DN39316_c1_g1_i16	CHIT_MANSE	Endochitinase (EC 3.2.1.14)			TRINITY_DN39316_c1_g1_i16.p3	1614-1300[-]	CHIT_MANSE	Endochitinase (EC 3.2.1.14)	R7UZ62	Hexosyltransferase (EC 2.4.1.-)	5.9146	1.70822e-26	.	sigP:1^22^0.927^YES	.	.	.	GO:0005576^cellular_component^extracellular region`GO:0008061^molecular_function^chitin binding`GO:0004568^molecular_function^chitinase activity`GO:0006032^biological_process^chitin catabolic process`GO:0000272^biological_process^polysaccharide catabolic process	.
TRINITY_DN47465_c3_g3	TRINITY_DN47465_c3_g3_i1					.	.			Q26180	Hemocyanin	5.91398	1.07647e-30	.	.	.	.	.	.	.
TRINITY_DN46341_c1_g1	TRINITY_DN46341_c1_g1_i9	ST1E1_HUMAN	Estrogen sulfotransferase (EC 2.8.2.4) (EST-1) (Sulfotransferase 1E1) (ST1E1) (Sulfotransferase, estrogen-preferring)	UPI00084A979C		TRINITY_DN46341_c1_g1_i9.p1	1569-529[-]	ST1C4_HUMAN	Sulfotransferase 1C4 (ST1C4) (EC 2.8.2.-) (Sulfotransferase 1C2) (SULT1C#2)			5.90343	1.2051e-89	PF00685.26^Sulfotransfer_1^Sulfotransferase domain^61-339^E:8.4e-62	.	.	ENOG4111H56^Sulfotransferase	KEGG:hsa:27233`KO:K01025	GO:0005829^cellular_component^cytosol`GO:0004062^molecular_function^aryl sulfotransferase activity`GO:0008146^molecular_function^sulfotransferase activity`GO:0050427^biological_process^3'-phosphoadenosine 5'-phosphosulfate metabolic process`GO:0006068^biological_process^ethanol catabolic process`GO:0051923^biological_process^sulfation	GO:0008146^molecular_function^sulfotransferase activity
TRINITY_DN46341_c1_g1	TRINITY_DN46341_c1_g1_i9	ST1E1_HUMAN	Estrogen sulfotransferase (EC 2.8.2.4) (EST-1) (Sulfotransferase 1E1) (ST1E1) (Sulfotransferase, estrogen-preferring)	UPI00084A979C		TRINITY_DN46341_c1_g1_i9.p2	983-1408[+]			A0A0P4VQ05	Uncharacterized protein	5.90343	1.2051e-89	.	sigP:1^22^0.589^YES	ExpAA=24.19^PredHel=1^Topology=i101-123o	.	.	.	.
TRINITY_DN38084_c1_g1	TRINITY_DN38084_c1_g1_i2	GOR_PANTR	Exonuclease GOR (EC 3.1.-.-) (Antigen GOR) (RNA exonuclease 1 homolog-like)			TRINITY_DN38084_c1_g1_i2.p1	4069-2129[-]	GOR_PANTR	Exonuclease GOR (EC 3.1.-.-) (Antigen GOR) (RNA exonuclease 1 homolog-like)			5.85249	3.96475e-97	PF00929.23^RNase_T^Exonuclease^469-621^E:2.8e-06	.	ExpAA=19.68^PredHel=1^Topology=i13-30o	.	.	GO:0005737^cellular_component^cytoplasm`GO:0005634^cellular_component^nucleus`GO:0004527^molecular_function^exonuclease activity`GO:0003676^molecular_function^nucleic acid binding	.
TRINITY_DN38084_c1_g1	TRINITY_DN38084_c1_g1_i2	GOR_PANTR	Exonuclease GOR (EC 3.1.-.-) (Antigen GOR) (RNA exonuclease 1 homolog-like)			TRINITY_DN38084_c1_g1_i2.p2	3-350[+]			X2BZT5	RAS-like protein (Fragment)	5.85249	3.96475e-97	.	.	.	.	.	.	.
TRINITY_DN47023_c3_g1	TRINITY_DN47023_c3_g1_i2	GUN4_THEFU	Endoglucanase E-4 (EC 3.2.1.4) (Cellulase E-4) (Cellulase E4) (Endo-1,4-beta-glucanase E-4)	A0A1L2YWF9	Endoglucanase (EC 3.2.1.4) (Fragment)	TRINITY_DN47023_c3_g1_i2.p1	3-1535[+]	GUN4_THEFU	Endoglucanase E-4 (EC 3.2.1.4) (Cellulase E-4) (Cellulase E4) (Endo-1,4-beta-glucanase E-4)	A0A1L2YWF9	Endoglucanase (EC 3.2.1.4) (Fragment)	5.82785	2.99479e-71	PF00759.18^Glyco_hydro_9^Glycosyl hydrolase family 9^155-502^E:3.6e-106	sigP:1^31^0.683^YES	ExpAA=20.50^PredHel=1^Topology=i12-29o	ENOG410XPC9^hydrolase family	.	GO:0008810^molecular_function^cellulase activity`GO:0030248^molecular_function^cellulose binding`GO:0030245^biological_process^cellulose catabolic process	GO:0004553^molecular_function^hydrolase activity, hydrolyzing O-glycosyl compounds`GO:0005975^biological_process^carbohydrate metabolic process
TRINITY_DN42661_c0_g1	TRINITY_DN42661_c0_g1_i20	FBN2_HUMAN	Fibrillin-2 [Cleaved into: Fibrillin-2 C-terminal peptide]			TRINITY_DN42661_c0_g1_i20.p1	3-671[+]	FBN2_MOUSE	Fibrillin-2 [Cleaved into: Fibrillin-2 C-terminal peptide]			5.79422	1.03954e-79	PF07645.14^EGF_CA^Calcium-binding EGF domain^1-40^E:1.8e-07`PF12947.6^EGF_3^EGF domain^5-40^E:6e-12`PF07645.14^EGF_CA^Calcium-binding EGF domain^42-78^E:8.6e-07`PF12947.6^EGF_3^EGF domain^46-81^E:2.9e-11`PF12661.6^hEGF^Human growth factor-like EGF^56-74^E:0.065`PF12662.6^cEGF^Complement Clr-like EGF-like^67-86^E:1.4e-06`PF07645.14^EGF_CA^Calcium-binding EGF domain^83-120^E:2.4e-07`PF12947.6^EGF_3…	.	.	ENOG410XSTY^Latent transforming growth factor beta binding protein 2	KEGG:mmu:14119	GO:0031012^cellular_component^extracellular matrix`GO:0005576^cellular_component^extracellular region`GO:0001527^cellular_component^microfibril`GO:0005578^cellular_component^proteinaceous extracellular matrix`GO:0005509^molecular_function^calcium ion binding`GO:0005201^molecular_function^extracellular matrix structural constituent`GO:0060346^biological_process^bone trabecula formation`GO:0043010^…	GO:0005509^molecular_function^calcium ion binding
TRINITY_DN40194_c2_g2	TRINITY_DN40194_c2_g2_i3	C209C_MOUSE	CD209 antigen-like protein C (DC-SIGN-related protein 2) (DC-SIGNR2) (CD antigen CD209)			TRINITY_DN40194_c2_g2_i3.p1	492-947[+]	CLC7A_MOUSE	C-type lectin domain family 7 member A (Beta-glucan receptor) (C-type lectin superfamily member 12) (Dendritic cell-associated C-type lectin 1) (DC-associated C-type lectin 1) (Dectin-1)			5.79368	2.53475e-31	PF00059.20^Lectin_C^Lectin C-type domain^35-150^E:3e-12	.	.	.	.	GO:0016021^cellular_component^integral component of membrane`GO:0005886^cellular_component^plasma membrane`GO:0030246^molecular_function^carbohydrate binding`GO:0046872^molecular_function^metal ion binding`GO:0071226^biological_process^cellular response to molecule of fungal origin`GO:0006954^biological_process^inflammatory response`GO:0045087^biological_process^innate immune response`GO:0002366^…	.
TRINITY_DN40253_c0_g3	TRINITY_DN40253_c0_g3_i2	ELOV6_CHICK	Elongation of very long chain fatty acids protein 6 (EC 2.3.1.199) (3-keto acyl-CoA synthase ELOVL6) (ELOVL fatty acid elongase 6) (ELOVL FA elongase 6) (Very long chain 3-ketoacyl-CoA synthase 6) (Very long chain 3-oxoacyl-CoA synthase 6)	A0A0G3F6N3	Elongation of very long chain fatty acids protein (EC 2.3.1.199) (Very-long-chain 3-oxoacyl-CoA synthase) (Fragment)	TRINITY_DN40253_c0_g3_i2.p1	195-1124[+]	ELOV6_CHICK	Elongation of very long chain fatty acids protein 6 (EC 2.3.1.199) (3-keto acyl-CoA synthase ELOVL6) (ELOVL fatty acid elongase 6) (ELOVL FA elongase 6) (Very long chain 3-ketoacyl-CoA synthase 6) (Very long chain 3-oxoacyl-CoA synthase 6)	A0A1E1WP72	Uncharacterized protein	5.79271	3.11192e-27	PF01151.17^ELO^GNS1/SUR4 family^27-285^E:1.2e-68	.	ExpAA=125.14^PredHel=6^Topology=i34-53o63-81i161-178o183-205i217-239o259-281i	ENOG410Z3FZ^fatty acid elongase	KEGG:gga:428772`KO:K10203	GO:0005783^cellular_component^endoplasmic reticulum`GO:0030176^cellular_component^integral component of endoplasmic reticulum membrane`GO:0102336^molecular_function^3-oxo-arachidoyl-CoA synthase activity`GO:0102337^molecular_function^3-oxo-cerotoyl-CoA synthase activity`GO:0102338^molecular_function^3-oxo-lignoceronyl-CoA synthase activity`GO:0009922^molecular_function^fatty acid elongase activit…	GO:0016021^cellular_component^integral component of membrane
TRINITY_DN40253_c0_g3	TRINITY_DN40253_c0_g3_i2	ELOV6_CHICK	Elongation of very long chain fatty acids protein 6 (EC 2.3.1.199) (3-keto acyl-CoA synthase ELOVL6) (ELOVL fatty acid elongase 6) (ELOVL FA elongase 6) (Very long chain 3-ketoacyl-CoA synthase 6) (Very long chain 3-oxoacyl-CoA synthase 6)	A0A0G3F6N3	Elongation of very long chain fatty acids protein (EC 2.3.1.199) (Very-long-chain 3-oxoacyl-CoA synthase) (Fragment)	TRINITY_DN40253_c0_g3_i2.p2	701-258[-]					5.79271	3.11192e-27	.	.	.	.	.	.	.
TRINITY_DN42370_c0_g3	TRINITY_DN42370_c0_g3_i5	ANR17_HUMAN	Ankyrin repeat domain-containing protein 17 (Gene trap ankyrin repeat protein) (Serologically defined breast cancer antigen NY-BR-16)			TRINITY_DN42370_c0_g3_i5.p1	10679-1293[-]	ANR17_MOUSE	Ankyrin repeat domain-containing protein 17 (Ankyrin repeat domain-containing protein FOE) (Gene trap ankyrin repeat protein)			5.78717	1.4436e-31	PF12796.6^Ank_2^Ankyrin repeats (3 copies)^215-306^E:2.6e-11`PF00023.29^Ank^Ankyrin repeat^278-307^E:0.00046`PF13606.5^Ank_3^Ankyrin repeat^278-305^E:0.0016`PF13637.5^Ank_4^Ankyrin repeats (many copies)^279-330^E:3.4e-12`PF13857.5^Ank_5^Ankyrin repeats (many copies)^296-347^E:7.9e-11`PF12796.6^Ank_2^Ankyrin repeats (3 copies)^301-371^E:1e-16`PF00023.29^Ank^Ankyrin repeat^310-340^E:1.3e-07`PF13606…	.	.	COG0666^Ankyrin Repeat	KEGG:mmu:81702`KO:K16726	GO:0000785^cellular_component^chromatin`GO:0005737^cellular_component^cytoplasm`GO:0031965^cellular_component^nuclear membrane`GO:0005634^cellular_component^nucleus`GO:0003682^molecular_function^chromatin binding`GO:0003723^molecular_function^RNA binding`GO:0001955^biological_process^blood vessel maturation`GO:0042742^biological_process^defense response to bacterium`GO:0007492^biological_process^…	GO:0005515^molecular_function^protein binding`GO:0003723^molecular_function^RNA binding
TRINITY_DN42370_c0_g3	TRINITY_DN42370_c0_g3_i5	ANR17_HUMAN	Ankyrin repeat domain-containing protein 17 (Gene trap ankyrin repeat protein) (Serologically defined breast cancer antigen NY-BR-16)			TRINITY_DN42370_c0_g3_i5.p2	3265-3651[+]					5.78717	1.4436e-31	.	.	.	.	.	.	.
TRINITY_DN42370_c0_g3	TRINITY_DN42370_c0_g3_i5	ANR17_HUMAN	Ankyrin repeat domain-containing protein 17 (Gene trap ankyrin repeat protein) (Serologically defined breast cancer antigen NY-BR-16)			TRINITY_DN42370_c0_g3_i5.p3	1714-2088[+]					5.78717	1.4436e-31	.	.	.	.	.	.	.
TRINITY_DN42370_c0_g3	TRINITY_DN42370_c0_g3_i5	ANR17_HUMAN	Ankyrin repeat domain-containing protein 17 (Gene trap ankyrin repeat protein) (Serologically defined breast cancer antigen NY-BR-16)			TRINITY_DN42370_c0_g3_i5.p4	6364-6002[-]					5.78717	1.4436e-31	.	.	.	.	.	.	.
TRINITY_DN42370_c0_g3	TRINITY_DN42370_c0_g3_i5	ANR17_HUMAN	Ankyrin repeat domain-containing protein 17 (Gene trap ankyrin repeat protein) (Serologically defined breast cancer antigen NY-BR-16)			TRINITY_DN42370_c0_g3_i5.p5	6725-7066[+]					5.78717	1.4436e-31	.	.	.	.	.	.	.
TRINITY_DN42370_c0_g3	TRINITY_DN42370_c0_g3_i5	ANR17_HUMAN	Ankyrin repeat domain-containing protein 17 (Gene trap ankyrin repeat protein) (Serologically defined breast cancer antigen NY-BR-16)			TRINITY_DN42370_c0_g3_i5.p6	705-376[-]			UPI000B98DB08		5.78717	1.4436e-31	.	.	.	.	.	.	.
TRINITY_DN39409_c2_g1	TRINITY_DN39409_c2_g1_i4					.	.					5.78436	3.0454e-86	.	.	.	.	.	.	.
TRINITY_DN46915_c3_g1	TRINITY_DN46915_c3_g1_i13	HCYC_PANIN	Hemocyanin C chain	Q95V28	Hemocyanin (Fragment)	TRINITY_DN46915_c3_g1_i13.p1	1-714[+]	HCYC_PANIN	Hemocyanin C chain	A0A0P4WLJ5	Alpha-mannosidase (EC 3.2.1.-)	5.75025	1.44474e-62	PF00372.18^Hemocyanin_M^Hemocyanin, copper containing domain^1-52^E:3.1e-10`PF03723.13^Hemocyanin_C^Hemocyanin, ig-like domain^61-238^E:8.8e-45	.	.	.	.	GO:0005615^cellular_component^extracellular space`GO:0046872^molecular_function^metal ion binding`GO:0016491^molecular_function^oxidoreductase activity`GO:0005344^molecular_function^oxygen carrier activity	.
TRINITY_DN47023_c3_g1	TRINITY_DN47023_c3_g1_i5	GUN4_THEFU	Endoglucanase E-4 (EC 3.2.1.4) (Cellulase E-4) (Cellulase E4) (Endo-1,4-beta-glucanase E-4)	A0A1L2YWF9	Endoglucanase (EC 3.2.1.4) (Fragment)	TRINITY_DN47023_c3_g1_i5.p1	3-1757[+]	GUN4_THEFU	Endoglucanase E-4 (EC 3.2.1.4) (Cellulase E-4) (Cellulase E4) (Endo-1,4-beta-glucanase E-4)			5.74195	7.72546e-70	PF00759.18^Glyco_hydro_9^Glycosyl hydrolase family 9^155-577^E:5.1e-135	sigP:1^31^0.683^YES	ExpAA=20.40^PredHel=1^Topology=i12-29o	ENOG410XPC9^hydrolase family	.	GO:0008810^molecular_function^cellulase activity`GO:0030248^molecular_function^cellulose binding`GO:0030245^biological_process^cellulose catabolic process	GO:0004553^molecular_function^hydrolase activity, hydrolyzing O-glycosyl compounds`GO:0005975^biological_process^carbohydrate metabolic process
TRINITY_DN47023_c3_g1	TRINITY_DN47023_c3_g1_i5	GUN4_THEFU	Endoglucanase E-4 (EC 3.2.1.4) (Cellulase E-4) (Cellulase E4) (Endo-1,4-beta-glucanase E-4)	A0A1L2YWF9	Endoglucanase (EC 3.2.1.4) (Fragment)	TRINITY_DN47023_c3_g1_i5.p2	1754-1413[-]			UPI00084AAF76		5.74195	7.72546e-70	.	.	ExpAA=22.70^PredHel=1^Topology=o15-37i	.	.	.	.
TRINITY_DN46981_c1_g1	TRINITY_DN46981_c1_g1_i5	NPC1_PIG	NPC intracellular cholesterol transporter 1 (Niemann-Pick C1 protein)	UPI00084A8285		TRINITY_DN46981_c1_g1_i5.p1	396-4361[+]	NPC1_PIG	NPC intracellular cholesterol transporter 1 (Niemann-Pick C1 protein)			5.72731	7.0471e-50	PF16414.4^NPC1_N^Niemann-Pick C1 N terminus^31-287^E:1.8e-54`PF02460.17^Patched^Patched family^399-902^E:1.1e-45`PF12349.7^Sterol-sensing^Sterol-sensing domain of SREBP cleavage-activation^671-823^E:1.3e-54`PF03176.14^MMPL^MMPL family^682-816^E:2.4e-08`PF02460.17^Patched^Patched family^1106-1284^E:7.7e-27	sigP:1^26^0.833^YES	ExpAA=295.29^PredHel=12^Topology=o291-313i360-382o642-664i677-699o704-726i782-804o853-872i1132-1154o1158-1180i1185-1207o1227-1249i1256-1278o	ENOG410XR54^Niemann-Pick disease type C1	KEGG:ssc:397591`KO:K12385	GO:0005783^cellular_component^endoplasmic reticulum`GO:0005576^cellular_component^extracellular region`GO:0005887^cellular_component^integral component of plasma membrane`GO:0031902^cellular_component^late endosome membrane`GO:0005765^cellular_component^lysosomal membrane`GO:0005764^cellular_component^lysosome`GO:0005635^cellular_component^nuclear envelope`GO:0048471^cellular_component^perinuclea…	GO:0016021^cellular_component^integral component of membrane`GO:0016020^cellular_component^membrane
TRINITY_DN46981_c1_g1	TRINITY_DN46981_c1_g1_i5	NPC1_PIG	NPC intracellular cholesterol transporter 1 (Niemann-Pick C1 protein)	UPI00084A8285		TRINITY_DN46981_c1_g1_i5.p2	890-330[-]					5.72731	7.0471e-50	.	.	.	.	.	.	.
TRINITY_DN46981_c1_g1	TRINITY_DN46981_c1_g1_i5	NPC1_PIG	NPC intracellular cholesterol transporter 1 (Niemann-Pick C1 protein)	UPI00084A8285		TRINITY_DN46981_c1_g1_i5.p3	1970-1533[-]			A0A1Y3B6D6	Uncharacterized protein	5.72731	7.0471e-50	.	sigP:1^22^0.683^YES	.	.	.	.	.
TRINITY_DN46981_c1_g1	TRINITY_DN46981_c1_g1_i5	NPC1_PIG	NPC intracellular cholesterol transporter 1 (Niemann-Pick C1 protein)	UPI00084A8285		TRINITY_DN46981_c1_g1_i5.p4	4126-3758[-]					5.72731	7.0471e-50	.	.	.	.	.	.	.
TRINITY_DN46981_c1_g1	TRINITY_DN46981_c1_g1_i5	NPC1_PIG	NPC intracellular cholesterol transporter 1 (Niemann-Pick C1 protein)	UPI00084A8285		TRINITY_DN46981_c1_g1_i5.p5	553-251[-]					5.72731	7.0471e-50	.	.	.	.	.	.	.
TRINITY_DN41386_c3_g1	TRINITY_DN41386_c3_g1_i1					.	.					5.63538	4.38668e-34	.	.	.	.	.	.	.
TRINITY_DN40513_c1_g1	TRINITY_DN40513_c1_g1_i8	TBA3_HOMAM	Tubulin alpha-3 chain (Alpha-III tubulin)	Q8MWE1	Alpha-tubulin (Fragment)	.	.			A0A147B3J8	High mobility group protein 20A	5.56886	5.39896e-57	.	.	.	.	.	GO:0005737^cellular_component^cytoplasm`GO:0005874^cellular_component^microtubule`GO:0005525^molecular_function^GTP binding`GO:0003924^molecular_function^GTPase activity`GO:0005200^molecular_function^structural constituent of cytoskeleton`GO:0007017^biological_process^microtubule-based process	.
TRINITY_DN46001_c0_g1	TRINITY_DN46001_c0_g1_i4	DSCAM_CHICK	Down syndrome cell adhesion molecule homolog			TRINITY_DN46001_c0_g1_i4.p1	5956-1997[-]	DSCAM_CHICK	Down syndrome cell adhesion molecule homolog			5.54989	2.49628e-42	PF13895.5^Ig_2^Immunoglobulin domain^3-77^E:3.1e-06`PF07679.15^I-set^Immunoglobulin I-set domain^5-77^E:5.5e-06`PF13927.5^Ig_3^Immunoglobulin domain^80-163^E:1.2e-14`PF07679.15^I-set^Immunoglobulin I-set domain^84-177^E:2.5e-13`PF00047.24^ig^Immunoglobulin domain^86-172^E:1.1e-07`PF07679.15^I-set^Immunoglobulin I-set domain^187-274^E:7.7e-09`PF00047.24^ig^Immunoglobulin domain^190-270^E:1.5e-06`P…	.	ExpAA=22.86^PredHel=1^Topology=o989-1011i	ENOG410XQX7^down syndrome cell adhesion molecule	.	GO:0030424^cellular_component^axon`GO:0030054^cellular_component^cell junction`GO:0005887^cellular_component^integral component of plasma membrane`GO:0045202^cellular_component^synapse`GO:0060219^biological_process^camera-type eye photoreceptor cell differentiation`GO:0007156^biological_process^homophilic cell adhesion via plasma membrane adhesion molecules`GO:0010842^biological_process^retina la…	GO:0005515^molecular_function^protein binding
TRINITY_DN46001_c0_g1	TRINITY_DN46001_c0_g1_i4	DSCAM_CHICK	Down syndrome cell adhesion molecule homolog			TRINITY_DN46001_c0_g1_i4.p2	2750-5293[+]					5.54989	2.49628e-42	.	sigP:1^32^0.469^YES	.	.	.	.	.
TRINITY_DN46001_c0_g1	TRINITY_DN46001_c0_g1_i4	DSCAM_CHICK	Down syndrome cell adhesion molecule homolog			TRINITY_DN46001_c0_g1_i4.p3	5271-5957[+]					5.54989	2.49628e-42	.	.	.	.	.	.	.
TRINITY_DN46001_c0_g1	TRINITY_DN46001_c0_g1_i4	DSCAM_CHICK	Down syndrome cell adhesion molecule homolog			TRINITY_DN46001_c0_g1_i4.p4	5957-5517[-]					5.54989	2.49628e-42	.	.	.	.	.	.	.
TRINITY_DN46001_c0_g1	TRINITY_DN46001_c0_g1_i4	DSCAM_CHICK	Down syndrome cell adhesion molecule homolog			TRINITY_DN46001_c0_g1_i4.p5	2208-1894[-]			UPI0009F27BD1		5.54989	2.49628e-42	.	.	.	.	.	.	.
TRINITY_DN46915_c2_g3	TRINITY_DN46915_c2_g3_i5	HCYB_PANIN	Hemocyanin B chain	G1AP69	Hemocyanin	TRINITY_DN46915_c2_g3_i5.p1	493-2[-]	HCYC_PANIN	Hemocyanin C chain	Q95V28	Hemocyanin (Fragment)	5.53963	5.73937e-37	PF03722.13^Hemocyanin_N^Hemocyanin, all-alpha domain^3-83^E:2.1e-23`PF00372.18^Hemocyanin_M^Hemocyanin, copper containing domain^93-163^E:1.5e-14	.	.	.	.	GO:0005615^cellular_component^extracellular space`GO:0046872^molecular_function^metal ion binding`GO:0016491^molecular_function^oxidoreductase activity`GO:0005344^molecular_function^oxygen carrier activity	.
TRINITY_DN46305_c0_g2	TRINITY_DN46305_c0_g2_i4					TRINITY_DN46305_c0_g2_i4.p1	174-1001[+]					5.52125	4.14922e-76	.	.	.	.	.	.	.
TRINITY_DN46305_c0_g2	TRINITY_DN46305_c0_g2_i4					TRINITY_DN46305_c0_g2_i4.p2	994-266[-]					5.52125	4.14922e-76	.	.	.	.	.	.	.
TRINITY_DN46305_c0_g2	TRINITY_DN46305_c0_g2_i4					TRINITY_DN46305_c0_g2_i4.p3	812-210[-]			A0A0P4WJV7	Uncharacterized protein	5.52125	4.14922e-76	.	.	.	.	.	.	.
TRINITY_DN45266_c1_g1	TRINITY_DN45266_c1_g1_i1	MYH10_HUMAN	Myosin-10 (Cellular myosin heavy chain, type B) (Myosin heavy chain 10) (Myosin heavy chain, non-muscle IIb) (Non-muscle myosin heavy chain B) (NMMHC-B) (Non-muscle myosin heavy chain IIb) (NMMHC II-b) (NMMHC-IIB)			TRINITY_DN45266_c1_g1_i1.p1	8555-2637[-]	MYSN_DROME	Myosin heavy chain, non-muscle (Myosin II) (Non-muscle MHC) (Zipper protein)	A0A0P5FUL7	Uncharacterized protein	5.51696	1.10224e-20	PF02736.18^Myosin_N^Myosin N-terminal SH3-like domain^33-71^E:1.1e-09`PF00063.20^Myosin_head^Myosin head (motor domain)^87-772^E:0`PF00612.26^IQ^IQ calmodulin-binding motif^790-808^E:0.00053`PF01576.18^Myosin_tail_1^Myosin tail^849-1929^E:0	.	.	COG5022^myosin heavy chain	KEGG:dme:Dmel_CG15792`KO:K10352	GO:0005826^cellular_component^actomyosin contractile ring`GO:0045179^cellular_component^apical cortex`GO:0005938^cellular_component^cell cortex`GO:0031252^cellular_component^cell leading edge`GO:0044291^cellular_component^cell-cell contact zone`GO:0005929^cellular_component^cilium`GO:0032154^cellular_component^cleavage furrow`GO:0005856^cellular_component^cytoskeleton`GO:0005829^cellular_componen…	GO:0003774^molecular_function^motor activity`GO:0005524^molecular_function^ATP binding`GO:0016459^cellular_component^myosin complex`GO:0005515^molecular_function^protein binding
TRINITY_DN45266_c1_g1	TRINITY_DN45266_c1_g1_i1	MYH10_HUMAN	Myosin-10 (Cellular myosin heavy chain, type B) (Myosin heavy chain 10) (Myosin heavy chain, non-muscle IIb) (Non-muscle myosin heavy chain B) (NMMHC-B) (Non-muscle myosin heavy chain IIb) (NMMHC II-b) (NMMHC-IIB)			TRINITY_DN45266_c1_g1_i1.p2	5778-6728[+]					5.51696	1.10224e-20	.	.	.	.	.	.	.
TRINITY_DN45266_c1_g1	TRINITY_DN45266_c1_g1_i1	MYH10_HUMAN	Myosin-10 (Cellular myosin heavy chain, type B) (Myosin heavy chain 10) (Myosin heavy chain, non-muscle IIb) (Non-muscle myosin heavy chain B) (NMMHC-B) (Non-muscle myosin heavy chain IIb) (NMMHC II-b) (NMMHC-IIB)			TRINITY_DN45266_c1_g1_i1.p3	3667-4593[+]					5.51696	1.10224e-20	.	.	.	.	.	.	.
TRINITY_DN45266_c1_g1	TRINITY_DN45266_c1_g1_i1	MYH10_HUMAN	Myosin-10 (Cellular myosin heavy chain, type B) (Myosin heavy chain 10) (Myosin heavy chain, non-muscle IIb) (Non-muscle myosin heavy chain B) (NMMHC-B) (Non-muscle myosin heavy chain IIb) (NMMHC II-b) (NMMHC-IIB)			TRINITY_DN45266_c1_g1_i1.p4	7380-7811[+]					5.51696	1.10224e-20	.	.	.	.	.	.	.
TRINITY_DN45266_c1_g1	TRINITY_DN45266_c1_g1_i1	MYH10_HUMAN	Myosin-10 (Cellular myosin heavy chain, type B) (Myosin heavy chain 10) (Myosin heavy chain, non-muscle IIb) (Non-muscle myosin heavy chain B) (NMMHC-B) (Non-muscle myosin heavy chain IIb) (NMMHC II-b) (NMMHC-IIB)			TRINITY_DN45266_c1_g1_i1.p5	2824-3237[+]					5.51696	1.10224e-20	.	.	.	.	.	.	.
TRINITY_DN45266_c1_g1	TRINITY_DN45266_c1_g1_i1	MYH10_HUMAN	Myosin-10 (Cellular myosin heavy chain, type B) (Myosin heavy chain 10) (Myosin heavy chain, non-muscle IIb) (Non-muscle myosin heavy chain B) (NMMHC-B) (Non-muscle myosin heavy chain IIb) (NMMHC II-b) (NMMHC-IIB)			TRINITY_DN45266_c1_g1_i1.p6	7927-7598[-]					5.51696	1.10224e-20	.	.	.	.	.	.	.
TRINITY_DN45266_c1_g1	TRINITY_DN45266_c1_g1_i1	MYH10_HUMAN	Myosin-10 (Cellular myosin heavy chain, type B) (Myosin heavy chain 10) (Myosin heavy chain, non-muscle IIb) (Non-muscle myosin heavy chain B) (NMMHC-B) (Non-muscle myosin heavy chain IIb) (NMMHC II-b) (NMMHC-IIB)			TRINITY_DN45266_c1_g1_i1.p7	8287-8601[+]			UPI00084A6404		5.51696	1.10224e-20	.	sigP:1^19^0.655^YES	.	.	.	.	.
TRINITY_DN45822_c0_g2	TRINITY_DN45822_c0_g2_i21					TRINITY_DN45822_c0_g2_i21.p1	784-338[-]			I7HI75	Putative reverse transcriptase	5.49844	2.6251e-52	.	.	.	.	.	.	.
TRINITY_DN45822_c0_g2	TRINITY_DN45822_c0_g2_i21					TRINITY_DN45822_c0_g2_i21.p2	470-132[-]			UPI000719028B		5.49844	2.6251e-52	.	.	.	.	.	.	.
TRINITY_DN45823_c1_g1	TRINITY_DN45823_c1_g1_i5	LGMN_RAT	Legumain (EC 3.4.22.34) (Asparaginyl endopeptidase) (Protease, cysteine 1)			TRINITY_DN45823_c1_g1_i5.p1	636-283[-]					5.46679	1.0176e-27	.	.	.	.	.	.	.
TRINITY_DN46821_c3_g2	TRINITY_DN46821_c3_g2_i4					TRINITY_DN46821_c3_g2_i4.p1	1-741[+]			A0A1L3KN13	Uncharacterized protein	5.41965	4.11431e-65	.	sigP:1^13^0.596^YES	.	.	.	.	.
TRINITY_DN45590_c1_g1	TRINITY_DN45590_c1_g1_i12	KMT2E_HUMAN	Inactive histone-lysine N-methyltransferase 2E (Inactive lysine N-methyltransferase 2E) (Myeloid/lymphoid or mixed-lineage leukemia protein 5)			TRINITY_DN45590_c1_g1_i12.p1	8071-1148[-]	KMT2E_HUMAN	Inactive histone-lysine N-methyltransferase 2E (Inactive lysine N-methyltransferase 2E) (Myeloid/lymphoid or mixed-lineage leukemia protein 5)			5.40527	3.25108e-21	PF00628.28^PHD^PHD-finger^291-336^E:4.4e-09`PF00856.27^SET^SET domain^581-634^E:1.6e-06	.	.	COG2940^Histone-lysine N-methyltransferase	KEGG:hsa:55904`KO:K09189	GO:0005737^cellular_component^cytoplasm`GO:0016607^cellular_component^nuclear speck`GO:0005654^cellular_component^nucleoplasm`GO:0005886^cellular_component^plasma membrane`GO:0018024^molecular_function^histone-lysine N-methyltransferase activity`GO:0046872^molecular_function^metal ion binding`GO:0007050^biological_process^cell cycle arrest`GO:0006306^biological_process^DNA methylation`GO:0030218^…	GO:0005515^molecular_function^protein binding
TRINITY_DN45590_c1_g1	TRINITY_DN45590_c1_g1_i12	KMT2E_HUMAN	Inactive histone-lysine N-methyltransferase 2E (Inactive lysine N-methyltransferase 2E) (Myeloid/lymphoid or mixed-lineage leukemia protein 5)			TRINITY_DN45590_c1_g1_i12.p2	1965-3134[+]					5.40527	3.25108e-21	.	.	.	.	.	.	.
TRINITY_DN45590_c1_g1	TRINITY_DN45590_c1_g1_i12	KMT2E_HUMAN	Inactive histone-lysine N-methyltransferase 2E (Inactive lysine N-methyltransferase 2E) (Myeloid/lymphoid or mixed-lineage leukemia protein 5)			TRINITY_DN45590_c1_g1_i12.p3	7516-7995[+]					5.40527	3.25108e-21	.	.	.	.	.	.	.
TRINITY_DN45590_c1_g1	TRINITY_DN45590_c1_g1_i12	KMT2E_HUMAN	Inactive histone-lysine N-methyltransferase 2E (Inactive lysine N-methyltransferase 2E) (Myeloid/lymphoid or mixed-lineage leukemia protein 5)			TRINITY_DN45590_c1_g1_i12.p4	4518-4973[+]					5.40527	3.25108e-21	.	.	ExpAA=16.47^PredHel=1^Topology=o15-37i	.	.	.	.
TRINITY_DN45590_c1_g1	TRINITY_DN45590_c1_g1_i12	KMT2E_HUMAN	Inactive histone-lysine N-methyltransferase 2E (Inactive lysine N-methyltransferase 2E) (Myeloid/lymphoid or mixed-lineage leukemia protein 5)			TRINITY_DN45590_c1_g1_i12.p5	5450-5815[+]					5.40527	3.25108e-21	.	.	ExpAA=66.12^PredHel=3^Topology=o20-42i44-66o86-108i	.	.	.	.
TRINITY_DN45590_c1_g1	TRINITY_DN45590_c1_g1_i12	KMT2E_HUMAN	Inactive histone-lysine N-methyltransferase 2E (Inactive lysine N-methyltransferase 2E) (Myeloid/lymphoid or mixed-lineage leukemia protein 5)			TRINITY_DN45590_c1_g1_i12.p6	2490-2170[-]					5.40527	3.25108e-21	.	.	.	.	.	.	.
TRINITY_DN45590_c1_g1	TRINITY_DN45590_c1_g1_i12	KMT2E_HUMAN	Inactive histone-lysine N-methyltransferase 2E (Inactive lysine N-methyltransferase 2E) (Myeloid/lymphoid or mixed-lineage leukemia protein 5)			TRINITY_DN45590_c1_g1_i12.p7	7398-7712[+]			UPI00084A96C0		5.40527	3.25108e-21	.	.	.	.	.	.	.
TRINITY_DN42145_c3_g2	TRINITY_DN42145_c3_g2_i4	TRYT_CANLF	Tryptase (EC 3.4.21.59)	A0A1W0W9B9	Putative Serine proteinase stubble	TRINITY_DN42145_c3_g2_i4.p1	2260-2[-]	TRYT_CANLF	Tryptase (EC 3.4.21.59)			5.38915	2.00656e-33	PF00089.25^Trypsin^Trypsin^351-588^E:5.5e-37	sigP:1^19^0.807^YES	.	COG5640^protease	KEGG:cfa:100049001`KO:K01340	GO:0005576^cellular_component^extracellular region`GO:0004252^molecular_function^serine-type endopeptidase activity	GO:0004252^molecular_function^serine-type endopeptidase activity`GO:0006508^biological_process^proteolysis
TRINITY_DN42145_c3_g2	TRINITY_DN42145_c3_g2_i4	TRYT_CANLF	Tryptase (EC 3.4.21.59)	A0A1W0W9B9	Putative Serine proteinase stubble	TRINITY_DN42145_c3_g2_i4.p2	1595-2515[+]					5.38915	2.00656e-33	.	.	.	.	.	.	.
TRINITY_DN42145_c3_g2	TRINITY_DN42145_c3_g2_i4	TRYT_CANLF	Tryptase (EC 3.4.21.59)	A0A1W0W9B9	Putative Serine proteinase stubble	TRINITY_DN42145_c3_g2_i4.p3	1009-1539[+]					5.38915	2.00656e-33	.	.	.	.	.	.	.
TRINITY_DN42145_c3_g2	TRINITY_DN42145_c3_g2_i4	TRYT_CANLF	Tryptase (EC 3.4.21.59)	A0A1W0W9B9	Putative Serine proteinase stubble	TRINITY_DN42145_c3_g2_i4.p4	2076-2582[+]			H6LA88	Uncharacterized protein	5.38915	2.00656e-33	.	.	.	.	.	.	.
TRINITY_DN42145_c3_g2	TRINITY_DN42145_c3_g2_i4	TRYT_CANLF	Tryptase (EC 3.4.21.59)	A0A1W0W9B9	Putative Serine proteinase stubble	TRINITY_DN42145_c3_g2_i4.p5	480-1[-]			A7SRU5	Predicted protein (Fragment)	5.38915	2.00656e-33	.	.	.	.	.	.	.
TRINITY_DN42145_c3_g2	TRINITY_DN42145_c3_g2_i4	TRYT_CANLF	Tryptase (EC 3.4.21.59)	A0A1W0W9B9	Putative Serine proteinase stubble	TRINITY_DN42145_c3_g2_i4.p6	2-415[+]			UPI00084A9E0B		5.38915	2.00656e-33	.	.	.	.	.	.	.
TRINITY_DN42877_c0_g1	TRINITY_DN42877_c0_g1_i1					TRINITY_DN42877_c0_g1_i1.p1	1792-1274[-]			A0A0P5I6T9	Microsomal triglyceride transfer protein large subunit	5.37808	2.10483e-34	.	.	.	.	.	.	.
TRINITY_DN40304_c0_g2	TRINITY_DN40304_c0_g2_i12	MCPI_MELCP	Four-domain proteases inhibitor (McaPI)			.	.			UPI00084B0720		5.36247	1.24987e-51	.	.	.	.	.	GO:0004867^molecular_function^serine-type endopeptidase inhibitor activity	.
TRINITY_DN39435_c0_g1	TRINITY_DN39435_c0_g1_i13					TRINITY_DN39435_c0_g1_i13.p1	931-269[-]					5.30248	1.74755e-26	.	.	ExpAA=104.27^PredHel=4^Topology=i20-42o57-79i86-108o128-150i	.	.	.	.
TRINITY_DN39435_c0_g1	TRINITY_DN39435_c0_g1_i13					TRINITY_DN39435_c0_g1_i13.p2	1416-1087[-]					5.30248	1.74755e-26	.	.	.	.	.	.	.
TRINITY_DN44600_c0_g1	TRINITY_DN44600_c0_g1_i21	HCYA_PANIN	Hemocyanin A chain			TRINITY_DN44600_c0_g1_i21.p1	2336-177[-]			Q8MUH8	Hemocyanin	5.22924	3.89294e-68	.	.	.	.	.	.	.
TRINITY_DN44600_c0_g1	TRINITY_DN44600_c0_g1_i21	HCYA_PANIN	Hemocyanin A chain			TRINITY_DN44600_c0_g1_i21.p2	357-2360[+]	HCYA_PANIN	Hemocyanin A chain			5.22924	3.89294e-68	PF03722.13^Hemocyanin_N^Hemocyanin, all-alpha domain^23-146^E:1.5e-23`PF00372.18^Hemocyanin_M^Hemocyanin, copper containing domain^152-404^E:1.2e-72`PF00264.19^Tyrosinase^Common central domain of tyrosinase^351-406^E:1.8e-05`PF03723.13^Hemocyanin_C^Hemocyanin, ig-like domain^413-661^E:3.6e-67	sigP:1^17^0.788^YES	.	.	.	GO:0005615^cellular_component^extracellular space`GO:0046872^molecular_function^metal ion binding`GO:0016491^molecular_function^oxidoreductase activity`GO:0005344^molecular_function^oxygen carrier activity	GO:0016491^molecular_function^oxidoreductase activity`GO:0008152^biological_process^metabolic process
TRINITY_DN44600_c0_g1	TRINITY_DN44600_c0_g1_i21	HCYA_PANIN	Hemocyanin A chain			TRINITY_DN44600_c0_g1_i21.p3	733-2[-]					5.22924	3.89294e-68	.	.	.	.	.	.	.
TRINITY_DN44600_c0_g1	TRINITY_DN44600_c0_g1_i21	HCYA_PANIN	Hemocyanin A chain			TRINITY_DN44600_c0_g1_i21.p4	2329-1841[-]					5.22924	3.89294e-68	.	.	.	.	.	.	.
TRINITY_DN44600_c0_g1	TRINITY_DN44600_c0_g1_i21	HCYA_PANIN	Hemocyanin A chain			TRINITY_DN44600_c0_g1_i21.p5	1150-815[-]			UPI00084BA434		5.22924	3.89294e-68	.	.	.	.	.	.	.
TRINITY_DN39663_c1_g2	TRINITY_DN39663_c1_g2_i8					TRINITY_DN39663_c1_g2_i8.p1	158-664[+]			Q8WRP5	Crustin P (Putative antimicrobial peptide)	5.22337	2.69639e-45	.	.	.	.	.	.	.
TRINITY_DN39663_c1_g2	TRINITY_DN39663_c1_g2_i8					TRINITY_DN39663_c1_g2_i8.p2	701-210[-]					5.22337	2.69639e-45	PF00095.20^WAP^WAP-type (Whey Acidic Protein) 'four-disulfide core'^110-154^E:3.4e-05	sigP:1^18^0.814^YES	ExpAA=42.93^PredHel=2^Topology=i7-29o49-71i	.	.	.	GO:0030414^molecular_function^peptidase inhibitor activity`GO:0005576^cellular_component^extracellular region
TRINITY_DN39663_c1_g2	TRINITY_DN39663_c1_g2_i8					TRINITY_DN39663_c1_g2_i8.p3	753-286[-]			A0A1B6GG46	Uncharacterized protein	5.22337	2.69639e-45	.	.	.	.	.	.	.
TRINITY_DN43509_c2_g1	TRINITY_DN43509_c2_g1_i3	NPC2_BOVIN	NPC intracellular cholesterol transporter 2 (EPV20) (Epididymal secretory protein E1) (Niemann Pick type C2 protein homolog)			TRINITY_DN43509_c2_g1_i3.p1	690-250[-]	NPC2_BOVIN	NPC intracellular cholesterol transporter 2 (EPV20) (Epididymal secretory protein E1) (Niemann Pick type C2 protein homolog)	J7JXS4	Inositol-requiring enzyme-1	5.17578	3.45458e-47	PF02221.14^E1_DerP2_DerF2^ML domain^18-144^E:2.6e-19	sigP:1^16^0.907^YES	.	ENOG4111Q8S^Niemann-Pick disease, type C2	KEGG:bta:280815`KO:K13443	GO:0005783^cellular_component^endoplasmic reticulum`GO:0005615^cellular_component^extracellular space`GO:0005764^cellular_component^lysosome`GO:0015485^molecular_function^cholesterol binding`GO:0017127^molecular_function^cholesterol transporter activity`GO:0019899^molecular_function^enzyme binding`GO:0033344^biological_process^cholesterol efflux`GO:0042632^biological_process^cholesterol homeostas…	.
TRINITY_DN39721_c1_g1	TRINITY_DN39721_c1_g1_i2	MLR_BOMMO	Myosin regulatory light chain 2 (MLC-2)			TRINITY_DN39721_c1_g1_i2.p1	916-284[-]	MLR_BOMMO	Myosin regulatory light chain 2 (MLC-2)	A0A0P6CRU8	Uncharacterized protein (Fragment)	5.16667	7.51904e-27	PF13202.5^EF-hand_5^EF hand^71-89^E:0.035`PF13833.5^EF-hand_8^EF-hand domain pair^150-197^E:0.00016	.	.	COG5126^Calcium-binding protein	KEGG:bmor:778518	GO:0016459^cellular_component^myosin complex`GO:0005509^molecular_function^calcium ion binding	GO:0005509^molecular_function^calcium ion binding
TRINITY_DN39721_c1_g1	TRINITY_DN39721_c1_g1_i2	MLR_BOMMO	Myosin regulatory light chain 2 (MLC-2)			TRINITY_DN39721_c1_g1_i2.p2	336-839[+]			A0A0P4WFR5	Uncharacterized protein	5.16667	7.51904e-27	.	.	.	.	.	.	.
TRINITY_DN45992_c0_g1	TRINITY_DN45992_c0_g1_i1	BDH_BOVIN	D-beta-hydroxybutyrate dehydrogenase, mitochondrial (EC 1.1.1.30) (3-hydroxybutyrate dehydrogenase) (BDH)	A0A0P4VUW6	Uncharacterized protein	TRINITY_DN45992_c0_g1_i1.p1	1185-124[-]	BDH_BOVIN	D-beta-hydroxybutyrate dehydrogenase, mitochondrial (EC 1.1.1.30) (3-hydroxybutyrate dehydrogenase) (BDH)			5.14039	1.74668e-36	PF00106.24^adh_short^short chain dehydrogenase^62-247^E:3.1e-44`PF08659.9^KR^KR domain^64-223^E:1.2e-08`PF13561.5^adh_short_C2^Enoyl-(Acyl carrier protein) reductase^71-243^E:3.6e-26	.	ExpAA=32.26^PredHel=1^Topology=i12-31o	ENOG410Y7FK^retinol dehydrogenase activity	KEGG:bta:534090`KO:K00019	GO:0099617^cellular_component^matrix side of mitochondrial inner membrane`GO:0005759^cellular_component^mitochondrial matrix`GO:0005654^cellular_component^nucleoplasm`GO:0003858^molecular_function^3-hydroxybutyrate dehydrogenase activity	.
TRINITY_DN45992_c0_g1	TRINITY_DN45992_c0_g1_i1	BDH_BOVIN	D-beta-hydroxybutyrate dehydrogenase, mitochondrial (EC 1.1.1.30) (3-hydroxybutyrate dehydrogenase) (BDH)	A0A0P4VUW6	Uncharacterized protein	TRINITY_DN45992_c0_g1_i1.p2	1-546[+]			UPI00084B8684		5.14039	1.74668e-36	.	.	.	.	.	.	.
TRINITY_DN38498_c0_g1	TRINITY_DN38498_c0_g1_i2	PHCY2_HOMAM	Pseudohemocyanin-2 (Fragment)	G1AP69	Hemocyanin	TRINITY_DN38498_c0_g1_i2.p1	2-403[+]	PHCY2_HOMAM	Pseudohemocyanin-2 (Fragment)	G1AP69	Hemocyanin	5.12223	1.38514e-39	PF03722.13^Hemocyanin_N^Hemocyanin, all-alpha domain^32-134^E:1.9e-21	sigP:1^15^0.871^YES	.	.	.	GO:0016491^molecular_function^oxidoreductase activity	.
TRINITY_DN42428_c2_g1	TRINITY_DN42428_c2_g1_i1					TRINITY_DN42428_c2_g1_i1.p1	1-711[+]					5.0856	6.80114e-35	.	.	ExpAA=88.87^PredHel=4^Topology=i26-48o115-137i144-166o181-203i	.	.	.	.
TRINITY_DN42428_c2_g1	TRINITY_DN42428_c2_g1_i1					TRINITY_DN42428_c2_g1_i1.p2	708-394[-]			A0A067R183	Uncharacterized protein	5.0856	6.80114e-35	.	.	.	.	.	.	.
TRINITY_DN37277_c0_g1	TRINITY_DN37277_c0_g1_i1	BGH3_BOVIN	Transforming growth factor-beta-induced protein ig-h3 (Beta ig-h3) (MP70) (MP78)	A0A0P4W9M8	Uncharacterized protein	TRINITY_DN37277_c0_g1_i1.p1	3569-969[-]	BGH3_MOUSE	Transforming growth factor-beta-induced protein ig-h3 (Beta ig-h3)			5.07399	1.63237e-29	PF02469.21^Fasciclin^Fasciclin domain^274-412^E:1.6e-20`PF02469.21^Fasciclin^Fasciclin domain^425-547^E:6.9e-25`PF02469.21^Fasciclin^Fasciclin domain^561-697^E:3.3e-23`PF02469.21^Fasciclin^Fasciclin domain^712-837^E:4.2e-21	sigP:1^20^0.653^YES	.	COG2335^Beta-Ig-H3 fasciclin	KEGG:mmu:21810`KO:K19519	GO:0005604^cellular_component^basement membrane`GO:0031012^cellular_component^extracellular matrix`GO:0005576^cellular_component^extracellular region`GO:0005615^cellular_component^extracellular space`GO:0005578^cellular_component^proteinaceous extracellular matrix`GO:0005802^cellular_component^trans-Golgi network`GO:0005518^molecular_function^collagen binding`GO:0050840^molecular_function^extrace…	.
TRINITY_DN37277_c0_g1	TRINITY_DN37277_c0_g1_i1	BGH3_BOVIN	Transforming growth factor-beta-induced protein ig-h3 (Beta ig-h3) (MP70) (MP78)	A0A0P4W9M8	Uncharacterized protein	TRINITY_DN37277_c0_g1_i1.p2	1644-2801[+]					5.07399	1.63237e-29	.	.	.	.	.	.	.
TRINITY_DN37277_c0_g1	TRINITY_DN37277_c0_g1_i1	BGH3_BOVIN	Transforming growth factor-beta-induced protein ig-h3 (Beta ig-h3) (MP70) (MP78)	A0A0P4W9M8	Uncharacterized protein	TRINITY_DN37277_c0_g1_i1.p3	3187-3549[+]					5.07399	1.63237e-29	.	.	.	.	.	.	.
TRINITY_DN37277_c0_g1	TRINITY_DN37277_c0_g1_i1	BGH3_BOVIN	Transforming growth factor-beta-induced protein ig-h3 (Beta ig-h3) (MP70) (MP78)	A0A0P4W9M8	Uncharacterized protein	TRINITY_DN37277_c0_g1_i1.p4	2116-2442[+]					5.07399	1.63237e-29	.	.	.	.	.	.	.
TRINITY_DN37277_c0_g1	TRINITY_DN37277_c0_g1_i1	BGH3_BOVIN	Transforming growth factor-beta-induced protein ig-h3 (Beta ig-h3) (MP70) (MP78)	A0A0P4W9M8	Uncharacterized protein	TRINITY_DN37277_c0_g1_i1.p5	2830-2528[-]					5.07399	1.63237e-29	.	.	.	.	.	.	.
TRINITY_DN43158_c0_g1	TRINITY_DN43158_c0_g1_i4					TRINITY_DN43158_c0_g1_i4.p1	2-388[+]			V5HDB9	Putative secreted protein (Fragment)	5.06784	1.5761e-62	.	.	.	.	.	.	.
TRINITY_DN43158_c0_g1	TRINITY_DN43158_c0_g1_i4					TRINITY_DN43158_c0_g1_i4.p2	73-417[+]	VP302_LYCMC	Venom protein 302			5.06784	1.5761e-62	PF00219.17^IGFBP^Insulin-like growth factor binding protein^53-107^E:2.7e-07	sigP:1^50^0.667^YES	.	.	.	GO:0005576^cellular_component^extracellular region`GO:0005520^molecular_function^insulin-like growth factor binding`GO:0001558^biological_process^regulation of cell growth	GO:0005520^molecular_function^insulin-like growth factor binding`GO:0001558^biological_process^regulation of cell growth`GO:0005576^cellular_component^extracellular region
TRINITY_DN45125_c1_g1	TRINITY_DN45125_c1_g1_i5					.	.			G1QWG7	Carbonyl reductase 1	5.06353	3.8379e-22	.	.	.	.	.	.	.
TRINITY_DN47359_c0_g1	TRINITY_DN47359_c0_g1_i4	RIOX1_DANRE	Ribosomal oxygenase 1 (Bifunctional lysine-specific demethylase and histidyl-hydroxylase NO66) (EC 1.14.11.-) (EC 1.14.11.27) (Histone lysine demethylase NO66)			TRINITY_DN47359_c0_g1_i4.p1	3643-2039[-]	RIOX1_DANRE	Ribosomal oxygenase 1 (Bifunctional lysine-specific demethylase and histidyl-hydroxylase NO66) (EC 1.14.11.-) (EC 1.14.11.27) (Histone lysine demethylase NO66)			5.00432	2.12492e-25	PF13621.5^Cupin_8^Cupin-like domain^55-310^E:9.9e-07`PF08007.11^Cupin_4^Cupin superfamily protein^106-402^E:2.4e-65	.	.	ENOG410YNEJ^Oxygenase that can act as both a histone lysine demethylase and a ribosomal histidine hydroxylase. Specifically demethylates 'Lys-4' (H3K4me) and 'Lys-36' (H3K36me) of histone H3, thereby playing a central role in histone code	KEGG:dre:560815`KO:K16914	GO:0005730^cellular_component^nucleolus`GO:0005654^cellular_component^nucleoplasm`GO:0005634^cellular_component^nucleus`GO:0051864^molecular_function^histone demethylase activity (H3-K36 specific)`GO:0032453^molecular_function^histone demethylase activity (H3-K4 specific)`GO:0005506^molecular_function^iron ion binding`GO:0016706^molecular_function^oxidoreductase activity, acting on paired donors,…	.
TRINITY_DN47359_c0_g1	TRINITY_DN47359_c0_g1_i4	RIOX1_DANRE	Ribosomal oxygenase 1 (Bifunctional lysine-specific demethylase and histidyl-hydroxylase NO66) (EC 1.14.11.-) (EC 1.14.11.27) (Histone lysine demethylase NO66)			TRINITY_DN47359_c0_g1_i4.p2	1-873[+]			A0A0P4VP02	Uncharacterized protein	5.00432	2.12492e-25	.	.	ExpAA=23.39^PredHel=1^Topology=o243-265i	.	.	.	.
TRINITY_DN46192_c1_g1	TRINITY_DN46192_c1_g1_i1			UPI000B3E1285		TRINITY_DN46192_c1_g1_i1.p1	1-606[+]	YK006_HUMAN	Putative uncharacterized protein FLJ37770	UPI000B3E1285		4.99646	4.12561e-46	.	.	.	ENOG410YQJH^NA	KEGG:hsa:100506127	.	.
TRINITY_DN46792_c0_g2	TRINITY_DN46792_c0_g2_i5	SYQ_RAT	Glutamine--tRNA ligase (EC 6.1.1.18) (Glutaminyl-tRNA synthetase) (GlnRS)			TRINITY_DN46792_c0_g2_i5.p1	3-1601[+]	SYQ_RAT	Glutamine--tRNA ligase (EC 6.1.1.18) (Glutaminyl-tRNA synthetase) (GlnRS)			4.99579	3.94423e-24	PF00749.20^tRNA-synt_1c^tRNA synthetases class I (E and Q), catalytic domain^40-309^E:7.1e-67	.	.	COG0008^Catalyzes the attachment of glutamate to tRNA(Glu) in a two-step reaction glutamate is first activated by ATP to form Glu-AMP and then transferred to the acceptor end of tRNA(Glu) (By similarity)	KEGG:rno:290868`KO:K01886	GO:0017101^cellular_component^aminoacyl-tRNA synthetase multienzyme complex`GO:0005737^cellular_component^cytoplasm`GO:0005829^cellular_component^cytosol`GO:0005524^molecular_function^ATP binding`GO:0004819^molecular_function^glutamine-tRNA ligase activity`GO:0019901^molecular_function^protein kinase binding`GO:0004860^molecular_function^protein kinase inhibitor activity`GO:0007420^biological_pro…	GO:0004812^molecular_function^aminoacyl-tRNA ligase activity`GO:0005524^molecular_function^ATP binding`GO:0043039^biological_process^tRNA aminoacylation
TRINITY_DN46792_c0_g2	TRINITY_DN46792_c0_g2_i5	SYQ_RAT	Glutamine--tRNA ligase (EC 6.1.1.18) (Glutaminyl-tRNA synthetase) (GlnRS)			TRINITY_DN46792_c0_g2_i5.p2	1514-819[-]					4.99579	3.94423e-24	.	.	.	.	.	.	.
TRINITY_DN46792_c0_g2	TRINITY_DN46792_c0_g2_i5	SYQ_RAT	Glutamine--tRNA ligase (EC 6.1.1.18) (Glutaminyl-tRNA synthetase) (GlnRS)			TRINITY_DN46792_c0_g2_i5.p3	641-39[-]					4.99579	3.94423e-24	.	.	.	.	.	.	.
TRINITY_DN38595_c1_g1	TRINITY_DN38595_c1_g1_i3					.	.			A0A2A4JV85	Uncharacterized protein	4.98196	9.80735e-63	.	.	.	.	.	.	.
TRINITY_DN47277_c0_g1	TRINITY_DN47277_c0_g1_i3	RBCC1_HUMAN	RB1-inducible coiled-coil protein 1 (FAK family kinase-interacting protein of 200 kDa) (FIP200)	A0A131XVB8	Putative dna-binding transcription factor interacts with stathmin	TRINITY_DN47277_c0_g1_i3.p1	144-4526[+]	RBCC1_HUMAN	RB1-inducible coiled-coil protein 1 (FAK family kinase-interacting protein of 200 kDa) (FIP200)			4.96439	1.16752e-21	PF10377.8^ATG11^Autophagy-related protein 11^1321-1437^E:1.3e-14	.	.	ENOG410XSY4^RB1-inducible coiled-coil 1	KEGG:hsa:9821`KO:K17589	GO:1990316^cellular_component^Atg1/ULK1 kinase complex`GO:0005829^cellular_component^cytosol`GO:0005789^cellular_component^endoplasmic reticulum membrane`GO:0031965^cellular_component^nuclear membrane`GO:0034045^cellular_component^phagophore assembly site membrane`GO:0032947^molecular_function^protein-containing complex scaffold activity`GO:0019901^molecular_function^protein kinase binding`GO:000…	.
TRINITY_DN47277_c0_g1	TRINITY_DN47277_c0_g1_i3	RBCC1_HUMAN	RB1-inducible coiled-coil protein 1 (FAK family kinase-interacting protein of 200 kDa) (FIP200)	A0A131XVB8	Putative dna-binding transcription factor interacts with stathmin	TRINITY_DN47277_c0_g1_i3.p2	3517-3083[-]					4.96439	1.16752e-21	.	.	.	.	.	.	.
TRINITY_DN47277_c0_g1	TRINITY_DN47277_c0_g1_i3	RBCC1_HUMAN	RB1-inducible coiled-coil protein 1 (FAK family kinase-interacting protein of 200 kDa) (FIP200)	A0A131XVB8	Putative dna-binding transcription factor interacts with stathmin	TRINITY_DN47277_c0_g1_i3.p3	4090-3680[-]					4.96439	1.16752e-21	.	.	.	.	.	.	.
TRINITY_DN47277_c0_g1	TRINITY_DN47277_c0_g1_i3	RBCC1_HUMAN	RB1-inducible coiled-coil protein 1 (FAK family kinase-interacting protein of 200 kDa) (FIP200)	A0A131XVB8	Putative dna-binding transcription factor interacts with stathmin	TRINITY_DN47277_c0_g1_i3.p4	2935-2594[-]			A0A0P4WAV1	Uncharacterized protein	4.96439	1.16752e-21	.	.	.	.	.	.	.
TRINITY_DN46213_c9_g1	TRINITY_DN46213_c9_g1_i4					TRINITY_DN46213_c9_g1_i4.p1	3139-3438[+]			A0A087ZQ39	Uncharacterized protein	4.93489	4.67357e-77	.	.	.	.	.	.	.
TRINITY_DN42592_c0_g1	TRINITY_DN42592_c0_g1_i2	GADL1_BOVIN	Acidic amino acid decarboxylase GADL1 (Aspartate 1-decarboxylase) (ADC) (EC 4.1.1.11) (Cysteine sulfinic acid decarboxylase) (CSADC) (EC 4.1.1.29) (Glutamate decarboxylase-like protein 1)			TRINITY_DN42592_c0_g1_i2.p1	117-1712[+]	GADL1_BOVIN	Acidic amino acid decarboxylase GADL1 (Aspartate 1-decarboxylase) (ADC) (EC 4.1.1.11) (Cysteine sulfinic acid decarboxylase) (CSADC) (EC 4.1.1.29) (Glutamate decarboxylase-like protein 1)			4.90858	8.49782e-79	PF00282.18^Pyridoxal_deC^Pyridoxal-dependent decarboxylase conserved domain^85-451^E:5.3e-96	.	.	COG0076^decarboxylase	KEGG:bta:614548`KO:K18966	GO:0004068^molecular_function^aspartate 1-decarboxylase activity`GO:0030170^molecular_function^pyridoxal phosphate binding`GO:0004782^molecular_function^sulfinoalanine decarboxylase activity`GO:0019752^biological_process^carboxylic acid metabolic process	GO:0016831^molecular_function^carboxy-lyase activity`GO:0030170^molecular_function^pyridoxal phosphate binding`GO:0019752^biological_process^carboxylic acid metabolic process
TRINITY_DN42592_c0_g1	TRINITY_DN42592_c0_g1_i2	GADL1_BOVIN	Acidic amino acid decarboxylase GADL1 (Aspartate 1-decarboxylase) (ADC) (EC 4.1.1.11) (Cysteine sulfinic acid decarboxylase) (CSADC) (EC 4.1.1.29) (Glutamate decarboxylase-like protein 1)			TRINITY_DN42592_c0_g1_i2.p2	611-3[-]					4.90858	8.49782e-79	.	.	.	.	.	.	.
TRINITY_DN42592_c0_g1	TRINITY_DN42592_c0_g1_i2	GADL1_BOVIN	Acidic amino acid decarboxylase GADL1 (Aspartate 1-decarboxylase) (ADC) (EC 4.1.1.11) (Cysteine sulfinic acid decarboxylase) (CSADC) (EC 4.1.1.29) (Glutamate decarboxylase-like protein 1)			TRINITY_DN42592_c0_g1_i2.p3	1573-1259[-]					4.90858	8.49782e-79	.	.	.	.	.	.	.
TRINITY_DN41285_c1_g1	TRINITY_DN41285_c1_g1_i4					.	.					4.90309	2.13936e-51	.	.	.	.	.	.	.
TRINITY_DN46718_c0_g1	TRINITY_DN46718_c0_g1_i4	GANAB_MOUSE	Neutral alpha-glucosidase AB (EC 3.2.1.84) (Alpha-glucosidase 2) (Glucosidase II subunit alpha)			TRINITY_DN46718_c0_g1_i4.p1	4632-1867[-]	GANAB_MOUSE	Neutral alpha-glucosidase AB (EC 3.2.1.84) (Alpha-glucosidase 2) (Glucosidase II subunit alpha)	A0A0P4WHL2	Uncharacterized protein	4.90282	1.78694e-25	PF13802.5^Gal_mutarotas_2^Galactose mutarotase-like^228-298^E:4.4e-24`PF01055.25^Glyco_hydro_31^Glycosyl hydrolases family 31^339-783^E:3.2e-140`PF17137.3^DUF5110^Domain of unknown function (DUF5110)^802-857^E:7.4e-07	sigP:1^20^0.897^YES	.	COG1501^hydrolase, family 31	KEGG:mmu:14376`KO:K05546	GO:0005783^cellular_component^endoplasmic reticulum`GO:0031012^cellular_component^extracellular matrix`GO:0017177^cellular_component^glucosidase II complex`GO:0005794^cellular_component^Golgi apparatus`GO:0042470^cellular_component^melanosome`GO:0030246^molecular_function^carbohydrate binding`GO:0033919^molecular_function^glucan 1,3-alpha-glucosidase activity`GO:0015926^molecular_function^glucosi…	GO:0004553^molecular_function^hydrolase activity, hydrolyzing O-glycosyl compounds`GO:0005975^biological_process^carbohydrate metabolic process
TRINITY_DN46718_c0_g1	TRINITY_DN46718_c0_g1_i4	GANAB_MOUSE	Neutral alpha-glucosidase AB (EC 3.2.1.84) (Alpha-glucosidase 2) (Glucosidase II subunit alpha)			TRINITY_DN46718_c0_g1_i4.p2	5218-4667[-]	PCID2_HUMAN	PCI domain-containing protein 2 (CSN12-like protein)	A0A182LDH6	Uncharacterized protein	4.90282	1.78694e-25	PF01399.26^PCI^PCI domain^69-167^E:7.2e-12	.	ExpAA=28.59^PredHel=1^Topology=i43-62o	COG5600^PCI domain containing 2	KEGG:hsa:55795	GO:0070390^cellular_component^transcription export complex 2`GO:0003690^molecular_function^double-stranded DNA binding`GO:0003723^molecular_function^RNA binding`GO:0043066^biological_process^negative regulation of apoptotic process`GO:2000117^biological_process^negative regulation of cysteine-type endopeptidase activity`GO:0071033^biological_process^nuclear retention of pre-mRNA at the site of tr…	GO:0005515^molecular_function^protein binding
TRINITY_DN46718_c0_g1	TRINITY_DN46718_c0_g1_i4	GANAB_MOUSE	Neutral alpha-glucosidase AB (EC 3.2.1.84) (Alpha-glucosidase 2) (Glucosidase II subunit alpha)			TRINITY_DN46718_c0_g1_i4.p3	2587-2937[+]					4.90282	1.78694e-25	.	.	.	.	.	.	.
TRINITY_DN46718_c0_g1	TRINITY_DN46718_c0_g1_i4	GANAB_MOUSE	Neutral alpha-glucosidase AB (EC 3.2.1.84) (Alpha-glucosidase 2) (Glucosidase II subunit alpha)			TRINITY_DN46718_c0_g1_i4.p4	4433-4774[+]					4.90282	1.78694e-25	.	.	.	.	.	.	.
TRINITY_DN46718_c0_g1	TRINITY_DN46718_c0_g1_i4	GANAB_MOUSE	Neutral alpha-glucosidase AB (EC 3.2.1.84) (Alpha-glucosidase 2) (Glucosidase II subunit alpha)			TRINITY_DN46718_c0_g1_i4.p5	4743-5054[+]			UPI0006B0F561		4.90282	1.78694e-25	.	.	.	.	.	.	.
TRINITY_DN41406_c6_g1	TRINITY_DN41406_c6_g1_i10	CHDM_DROME	Chromodomain-helicase-DNA-binding protein Mi-2 homolog (EC 3.6.4.12) (ATP-dependent helicase Mi-2) (dMi-2)			TRINITY_DN41406_c6_g1_i10.p1	6719-693[-]	CHDM_DROME	Chromodomain-helicase-DNA-binding protein Mi-2 homolog (EC 3.6.4.12) (ATP-dependent helicase Mi-2) (dMi-2)			4.89744	9.98581e-82	PF08073.11^CHDNT^CHDNT (NUC034) domain^137-189^E:1.1e-27`PF00628.28^PHD^PHD-finger^356-400^E:8.6e-11`PF00628.28^PHD^PHD-finger^412-456^E:6.4e-09`PF00385.23^Chromo^Chromo (CHRromatin Organisation MOdifier) domain^580-630^E:3e-12`PF00176.22^SNF2_N^SNF2 family N-terminal domain^719-996^E:3.3e-63`PF00271.30^Helicase_C^Helicase conserved C-terminal domain^1027-1136^E:5.8e-21`PF06465.12^DUF1087^Domain …	.	.	COG0553^helicase	KEGG:dme:Dmel_CG8103`KO:K11643	GO:0005829^cellular_component^cytosol`GO:0005634^cellular_component^nucleus`GO:0016581^cellular_component^NuRD complex`GO:0005700^cellular_component^polytene chromosome`GO:0035327^cellular_component^transcriptionally active chromatin`GO:0005524^molecular_function^ATP binding`GO:0016887^molecular_function^ATPase activity`GO:0003682^molecular_function^chromatin binding`GO:0003677^molecular_function…	GO:0005524^molecular_function^ATP binding
TRINITY_DN41406_c6_g1	TRINITY_DN41406_c6_g1_i10	CHDM_DROME	Chromodomain-helicase-DNA-binding protein Mi-2 homolog (EC 3.6.4.12) (ATP-dependent helicase Mi-2) (dMi-2)			TRINITY_DN41406_c6_g1_i10.p2	1377-2141[+]					4.89744	9.98581e-82	.	.	ExpAA=172.05^PredHel=7^Topology=i57-79o84-115i122-144o148-170i172-194o207-229i231-253o	.	.	.	.
TRINITY_DN41406_c6_g1	TRINITY_DN41406_c6_g1_i10	CHDM_DROME	Chromodomain-helicase-DNA-binding protein Mi-2 homolog (EC 3.6.4.12) (ATP-dependent helicase Mi-2) (dMi-2)			TRINITY_DN41406_c6_g1_i10.p3	1516-2277[+]					4.89744	9.98581e-82	.	.	.	.	.	.	.
TRINITY_DN41406_c6_g1	TRINITY_DN41406_c6_g1_i10	CHDM_DROME	Chromodomain-helicase-DNA-binding protein Mi-2 homolog (EC 3.6.4.12) (ATP-dependent helicase Mi-2) (dMi-2)			TRINITY_DN41406_c6_g1_i10.p4	6269-6850[+]					4.89744	9.98581e-82	.	.	.	.	.	.	.
TRINITY_DN41406_c6_g1	TRINITY_DN41406_c6_g1_i10	CHDM_DROME	Chromodomain-helicase-DNA-binding protein Mi-2 homolog (EC 3.6.4.12) (ATP-dependent helicase Mi-2) (dMi-2)			TRINITY_DN41406_c6_g1_i10.p5	1009-494[-]					4.89744	9.98581e-82	.	.	ExpAA=23.73^PredHel=1^Topology=o107-124i	.	.	.	.
TRINITY_DN41406_c6_g1	TRINITY_DN41406_c6_g1_i10	CHDM_DROME	Chromodomain-helicase-DNA-binding protein Mi-2 homolog (EC 3.6.4.12) (ATP-dependent helicase Mi-2) (dMi-2)			TRINITY_DN41406_c6_g1_i10.p6	1708-1241[-]					4.89744	9.98581e-82	.	.	ExpAA=22.83^PredHel=1^Topology=i87-109o	.	.	.	.
TRINITY_DN41406_c6_g1	TRINITY_DN41406_c6_g1_i10	CHDM_DROME	Chromodomain-helicase-DNA-binding protein Mi-2 homolog (EC 3.6.4.12) (ATP-dependent helicase Mi-2) (dMi-2)			TRINITY_DN41406_c6_g1_i10.p7	2797-2360[-]					4.89744	9.98581e-82	.	.	.	.	.	.	.
TRINITY_DN41406_c6_g1	TRINITY_DN41406_c6_g1_i10	CHDM_DROME	Chromodomain-helicase-DNA-binding protein Mi-2 homolog (EC 3.6.4.12) (ATP-dependent helicase Mi-2) (dMi-2)			TRINITY_DN41406_c6_g1_i10.p8	375-779[+]					4.89744	9.98581e-82	.	sigP:1^22^0.476^YES	.	.	.	.	.
TRINITY_DN41406_c6_g1	TRINITY_DN41406_c6_g1_i10	CHDM_DROME	Chromodomain-helicase-DNA-binding protein Mi-2 homolog (EC 3.6.4.12) (ATP-dependent helicase Mi-2) (dMi-2)			TRINITY_DN41406_c6_g1_i10.p9	5806-6153[+]					4.89744	9.98581e-82	.	.	.	.	.	.	.
TRINITY_DN41406_c6_g1	TRINITY_DN41406_c6_g1_i10	CHDM_DROME	Chromodomain-helicase-DNA-binding protein Mi-2 homolog (EC 3.6.4.12) (ATP-dependent helicase Mi-2) (dMi-2)			TRINITY_DN41406_c6_g1_i10.p10	3538-3849[+]					4.89744	9.98581e-82	.	.	.	.	.	.	.
TRINITY_DN41406_c6_g1	TRINITY_DN41406_c6_g1_i10	CHDM_DROME	Chromodomain-helicase-DNA-binding protein Mi-2 homolog (EC 3.6.4.12) (ATP-dependent helicase Mi-2) (dMi-2)			TRINITY_DN41406_c6_g1_i10.p11	6628-6320[-]					4.89744	9.98581e-82	.	.	.	.	.	.	.
TRINITY_DN46718_c0_g1	TRINITY_DN46718_c0_g1_i6	GANAB_MOUSE	Neutral alpha-glucosidase AB (EC 3.2.1.84) (Alpha-glucosidase 2) (Glucosidase II subunit alpha)			TRINITY_DN46718_c0_g1_i6.p1	4631-1866[-]	GANAB_MOUSE	Neutral alpha-glucosidase AB (EC 3.2.1.84) (Alpha-glucosidase 2) (Glucosidase II subunit alpha)	A0A0P4WHL2	Uncharacterized protein	4.89018	1.751e-24	PF13802.5^Gal_mutarotas_2^Galactose mutarotase-like^228-298^E:4.4e-24`PF01055.25^Glyco_hydro_31^Glycosyl hydrolases family 31^339-783^E:3.2e-140`PF17137.3^DUF5110^Domain of unknown function (DUF5110)^802-857^E:1.2e-06	sigP:1^20^0.897^YES	.	COG1501^hydrolase, family 31	KEGG:mmu:14376`KO:K05546	GO:0005783^cellular_component^endoplasmic reticulum`GO:0031012^cellular_component^extracellular matrix`GO:0017177^cellular_component^glucosidase II complex`GO:0005794^cellular_component^Golgi apparatus`GO:0042470^cellular_component^melanosome`GO:0030246^molecular_function^carbohydrate binding`GO:0033919^molecular_function^glucan 1,3-alpha-glucosidase activity`GO:0015926^molecular_function^glucosi…	GO:0004553^molecular_function^hydrolase activity, hydrolyzing O-glycosyl compounds`GO:0005975^biological_process^carbohydrate metabolic process
TRINITY_DN46718_c0_g1	TRINITY_DN46718_c0_g1_i6	GANAB_MOUSE	Neutral alpha-glucosidase AB (EC 3.2.1.84) (Alpha-glucosidase 2) (Glucosidase II subunit alpha)			TRINITY_DN46718_c0_g1_i6.p2	5217-4666[-]	PCID2_HUMAN	PCI domain-containing protein 2 (CSN12-like protein)	A0A182LDH6	Uncharacterized protein	4.89018	1.751e-24	PF01399.26^PCI^PCI domain^69-167^E:7.2e-12	.	ExpAA=28.59^PredHel=1^Topology=i43-62o	COG5600^PCI domain containing 2	KEGG:hsa:55795	GO:0070390^cellular_component^transcription export complex 2`GO:0003690^molecular_function^double-stranded DNA binding`GO:0003723^molecular_function^RNA binding`GO:0043066^biological_process^negative regulation of apoptotic process`GO:2000117^biological_process^negative regulation of cysteine-type endopeptidase activity`GO:0071033^biological_process^nuclear retention of pre-mRNA at the site of tr…	GO:0005515^molecular_function^protein binding
TRINITY_DN46718_c0_g1	TRINITY_DN46718_c0_g1_i6	GANAB_MOUSE	Neutral alpha-glucosidase AB (EC 3.2.1.84) (Alpha-glucosidase 2) (Glucosidase II subunit alpha)			TRINITY_DN46718_c0_g1_i6.p3	2586-2936[+]					4.89018	1.751e-24	.	.	.	.	.	.	.
TRINITY_DN46718_c0_g1	TRINITY_DN46718_c0_g1_i6	GANAB_MOUSE	Neutral alpha-glucosidase AB (EC 3.2.1.84) (Alpha-glucosidase 2) (Glucosidase II subunit alpha)			TRINITY_DN46718_c0_g1_i6.p4	4432-4773[+]					4.89018	1.751e-24	.	.	.	.	.	.	.
TRINITY_DN46718_c0_g1	TRINITY_DN46718_c0_g1_i6	GANAB_MOUSE	Neutral alpha-glucosidase AB (EC 3.2.1.84) (Alpha-glucosidase 2) (Glucosidase II subunit alpha)			TRINITY_DN46718_c0_g1_i6.p5	4742-5053[+]			A0A0P4W5N5	Uncharacterized protein	4.89018	1.751e-24	.	.	.	.	.	.	.
TRINITY_DN38888_c0_g1	TRINITY_DN38888_c0_g1_i3	PLK1_XENTR	Serine/threonine-protein kinase PLK1 (EC 2.7.11.21) (Plx1) (Polo-like kinase 1) (PLK-1)			TRINITY_DN38888_c0_g1_i3.p1	3932-1920[-]	PLK1_XENTR	Serine/threonine-protein kinase PLK1 (EC 2.7.11.21) (Plx1) (Polo-like kinase 1) (PLK-1)	A0A1Z5L077	E3 ubiquitin-protein ligase HERC2 (Fragment)	4.88029	1.39125e-20	PF00069.24^Pkinase^Protein kinase domain^79-331^E:1.6e-67`PF07714.16^Pkinase_Tyr^Protein tyrosine kinase^82-326^E:1.2e-36`PF00659.17^POLO_box^POLO box duplicated region^471-532^E:5.6e-20`PF00659.17^POLO_box^POLO box duplicated region^569-635^E:2.8e-18	.	.	ENOG410XQBP^Polo-like kinase	KEGG:xtr:407937`KO:K06631	GO:0005813^cellular_component^centrosome`GO:0005737^cellular_component^cytoplasm`GO:0000776^cellular_component^kinetochore`GO:0030496^cellular_component^midbody`GO:0005634^cellular_component^nucleus`GO:0005819^cellular_component^spindle`GO:0005524^molecular_function^ATP binding`GO:0004674^molecular_function^protein serine/threonine kinase activity`GO:0051301^biological_process^cell division`GO:00…	GO:0004672^molecular_function^protein kinase activity`GO:0005524^molecular_function^ATP binding`GO:0006468^biological_process^protein phosphorylation`GO:0005515^molecular_function^protein binding
TRINITY_DN38888_c0_g1	TRINITY_DN38888_c0_g1_i3	PLK1_XENTR	Serine/threonine-protein kinase PLK1 (EC 2.7.11.21) (Plx1) (Polo-like kinase 1) (PLK-1)			TRINITY_DN38888_c0_g1_i3.p2	2737-3051[+]			A0A0P4WE39	Uncharacterized protein	4.88029	1.39125e-20	.	.	.	.	.	.	.
TRINITY_DN38529_c1_g3	TRINITY_DN38529_c1_g3_i1	CTRB1_LITVA	Chymotrypsin BI (EC 3.4.21.1)	O18488	Chymotrypsin BII (Fragment)	.	.			O18488	Chymotrypsin BII (Fragment)	4.77645	4.73613e-60	.	.	.	.	.	GO:0005615^cellular_component^extracellular space`GO:0004252^molecular_function^serine-type endopeptidase activity`GO:0030574^biological_process^collagen catabolic process	.
TRINITY_DN44984_c1_g1	TRINITY_DN44984_c1_g1_i6	ILEU_PIG	Leukocyte elastase inhibitor (LEI) (Leukocyte neutral proteinase inhibitor) (LNPI) (Serpin B1)			TRINITY_DN44984_c1_g1_i6.p1	1-786[+]	ILEUB_MOUSE	Leukocyte elastase inhibitor B (Serine protease inhibitor EIB) (Serpin B1b)	A0A0P4WCP1	Uncharacterized protein	4.76839	1.59203e-67	PF00079.19^Serpin^Serpin (serine protease inhibitor)^13-261^E:3.5e-69	.	.	COG4826^serine-type endopeptidase inhibitor activity	KEGG:mmu:282663`KO:K13963	GO:0005737^cellular_component^cytoplasm`GO:0005615^cellular_component^extracellular space`GO:0004867^molecular_function^serine-type endopeptidase inhibitor activity`GO:0042176^biological_process^regulation of protein catabolic process	.
TRINITY_DN46680_c0_g1	TRINITY_DN46680_c0_g1_i3	PAHX_RAT	Phytanoyl-CoA dioxygenase, peroxisomal (EC 1.14.11.18) (Phytanic acid oxidase) (Phytanoyl-CoA alpha-hydroxylase) (PhyH)			TRINITY_DN46680_c0_g1_i3.p1	62-1060[+]	PAHX_RAT	Phytanoyl-CoA dioxygenase, peroxisomal (EC 1.14.11.18) (Phytanic acid oxidase) (Phytanoyl-CoA alpha-hydroxylase) (PhyH)	UPI00083F7D0E		4.71741	2.68089e-82	PF05721.12^PhyH^Phytanoyl-CoA dioxygenase (PhyH)^59-274^E:4.4e-40	.	.	COG5285^phytanoyl-CoA dioxygenase	KEGG:rno:114209`KO:K00477	GO:0005739^cellular_component^mitochondrion`GO:0005777^cellular_component^peroxisome`GO:0031406^molecular_function^carboxylic acid binding`GO:0003824^molecular_function^catalytic activity`GO:0048037^molecular_function^cofactor binding`GO:0008198^molecular_function^ferrous iron binding`GO:0031418^molecular_function^L-ascorbic acid binding`GO:0048244^molecular_function^phytanoyl-CoA dioxygenase act…	.
TRINITY_DN43997_c1_g1	TRINITY_DN43997_c1_g1_i3	RL29_DROME	60S ribosomal protein L29 (L43)			.	.					4.71399	1.16798e-21	.	.	.	ENOG4112428^ribosomal protein l29	KEGG:dme:Dmel_CG10071`KO:K02905	GO:0022625^cellular_component^cytosolic large ribosomal subunit`GO:0003682^molecular_function^chromatin binding`GO:0003735^molecular_function^structural constituent of ribosome`GO:0002181^biological_process^cytoplasmic translation	.
TRINITY_DN47342_c0_g1	TRINITY_DN47342_c0_g1_i2	PUR4_MOUSE	Phosphoribosylformylglycinamidine synthase (FGAM synthase) (FGAMS) (EC 6.3.5.3) (Formylglycinamide ribonucleotide amidotransferase) (FGAR amidotransferase) (FGAR-AT) (Formylglycinamide ribotide amidotransferase)			TRINITY_DN47342_c0_g1_i2.p1	104-3868[+]	PUR4_MOUSE	Phosphoribosylformylglycinamidine synthase (FGAM synthase) (FGAMS) (EC 6.3.5.3) (Formylglycinamide ribonucleotide amidotransferase) (FGAR amidotransferase) (FGAR-AT) (Formylglycinamide ribotide amidotransferase)	K1YS48	Uncharacterized protein (Fragment)	4.70451	3.44205e-29	PF02769.21^AIRS_C^AIR synthase related protein, C-terminal domain^459-614^E:2e-18`PF02769.21^AIRS_C^AIR synthase related protein, C-terminal domain^900-1011^E:9.4e-11`PF13507.5^GATase_5^CobB/CobQ-like glutamine amidotransferase domain^1091-1255^E:4.5e-52	.	.	COG0046^phosphoribosylformylglycinamidine synthase`COG0047^phosphoribosylformylglycinamidine synthase	KEGG:mmu:237823`KO:K01952	GO:0005737^cellular_component^cytoplasm`GO:0005524^molecular_function^ATP binding`GO:0046872^molecular_function^metal ion binding`GO:0004642^molecular_function^phosphoribosylformylglycinamidine synthase activity`GO:0006189^biological_process^'de novo' IMP biosynthetic process`GO:0006541^biological_process^glutamine metabolic process`GO:0042493^biological_process^response to drug	.
TRINITY_DN47342_c0_g1	TRINITY_DN47342_c0_g1_i2	PUR4_MOUSE	Phosphoribosylformylglycinamidine synthase (FGAM synthase) (FGAMS) (EC 6.3.5.3) (Formylglycinamide ribonucleotide amidotransferase) (FGAR amidotransferase) (FGAR-AT) (Formylglycinamide ribotide amidotransferase)			TRINITY_DN47342_c0_g1_i2.p2	2020-380[-]					4.70451	3.44205e-29	.	.	.	.	.	.	.
TRINITY_DN47342_c0_g1	TRINITY_DN47342_c0_g1_i2	PUR4_MOUSE	Phosphoribosylformylglycinamidine synthase (FGAM synthase) (FGAMS) (EC 6.3.5.3) (Formylglycinamide ribonucleotide amidotransferase) (FGAR amidotransferase) (FGAR-AT) (Formylglycinamide ribotide amidotransferase)			TRINITY_DN47342_c0_g1_i2.p3	696-1031[+]					4.70451	3.44205e-29	.	.	.	.	.	.	.
TRINITY_DN47342_c0_g1	TRINITY_DN47342_c0_g1_i2	PUR4_MOUSE	Phosphoribosylformylglycinamidine synthase (FGAM synthase) (FGAMS) (EC 6.3.5.3) (Formylglycinamide ribonucleotide amidotransferase) (FGAR amidotransferase) (FGAR-AT) (Formylglycinamide ribotide amidotransferase)			TRINITY_DN47342_c0_g1_i2.p4	3870-3541[-]					4.70451	3.44205e-29	.	.	.	.	.	.	.
TRINITY_DN47342_c0_g1	TRINITY_DN47342_c0_g1_i2	PUR4_MOUSE	Phosphoribosylformylglycinamidine synthase (FGAM synthase) (FGAMS) (EC 6.3.5.3) (Formylglycinamide ribonucleotide amidotransferase) (FGAR amidotransferase) (FGAR-AT) (Formylglycinamide ribotide amidotransferase)			TRINITY_DN47342_c0_g1_i2.p5	3868-3554[-]			UPI00067604A6		4.70451	3.44205e-29	.	.	.	.	.	.	.
TRINITY_DN47465_c3_g2	TRINITY_DN47465_c3_g2_i1	HCYC_PANIN	Hemocyanin C chain			.	.			Q26180	Hemocyanin	4.69324	5.49352e-39	.	.	.	.	.	GO:0005615^cellular_component^extracellular space`GO:0046872^molecular_function^metal ion binding`GO:0016491^molecular_function^oxidoreductase activity`GO:0005344^molecular_function^oxygen carrier activity	.
TRINITY_DN46779_c0_g2	TRINITY_DN46779_c0_g2_i2	MA2C1_RAT	Alpha-mannosidase 2C1 (EC 3.2.1.24) (Alpha-D-mannoside mannohydrolase) (Mannosidase alpha class 2C member 1)			TRINITY_DN46779_c0_g2_i2.p1	2-1696[+]	MA2C1_RAT	Alpha-mannosidase 2C1 (EC 3.2.1.24) (Alpha-D-mannoside mannohydrolase) (Mannosidase alpha class 2C member 1)			4.62222	6.64267e-43	PF01074.21^Glyco_hydro_38^Glycosyl hydrolases family 38 N-terminal domain^289-542^E:8.2e-81	.	.	COG0383^alpha-mannosidase	KEGG:rno:246136`KO:K01191	GO:0005783^cellular_component^endoplasmic reticulum`GO:0005773^cellular_component^vacuole`GO:0004559^molecular_function^alpha-mannosidase activity`GO:0030246^molecular_function^carbohydrate binding`GO:0046872^molecular_function^metal ion binding`GO:0006013^biological_process^mannose metabolic process`GO:0006517^biological_process^protein deglycosylation	GO:0004559^molecular_function^alpha-mannosidase activity`GO:0006013^biological_process^mannose metabolic process
TRINITY_DN46779_c0_g2	TRINITY_DN46779_c0_g2_i2	MA2C1_RAT	Alpha-mannosidase 2C1 (EC 3.2.1.24) (Alpha-D-mannoside mannohydrolase) (Mannosidase alpha class 2C member 1)			TRINITY_DN46779_c0_g2_i2.p2	889-2[-]			UPI00084AF972		4.62222	6.64267e-43	.	.	.	.	.	.	.
TRINITY_DN41395_c3_g5	TRINITY_DN41395_c3_g5_i3					TRINITY_DN41395_c3_g5_i3.p1	644-234[-]					4.60344	4.4046e-82	.	sigP:1^31^0.854^YES	.	.	.	.	.
TRINITY_DN41395_c3_g5	TRINITY_DN41395_c3_g5_i3					TRINITY_DN41395_c3_g5_i3.p2	342-644[+]					4.60344	4.4046e-82	.	.	.	.	.	.	.
TRINITY_DN45092_c0_g1	TRINITY_DN45092_c0_g1_i1					TRINITY_DN45092_c0_g1_i1.p1	1511-999[-]	3BHS_HORSE	3 beta-hydroxysteroid dehydrogenase/Delta 5-->4-isomerase (3-beta-HSD) [Includes: 3-beta-hydroxy-Delta(5)-steroid dehydrogenase (EC 1.1.1.145) (3-beta-hydroxy-5-ene steroid dehydrogenase) (Progesterone reductase); Steroid Delta-isomerase (EC 5.3.3.1) (Delta-5-3-ketosteroid isomerase)]			4.60091	1.91559e-44	PF01073.18^3Beta_HSD^3-beta hydroxysteroid dehydrogenase/isomerase family^3-73^E:6.4e-09	.	.	COG0451^Nad-dependent epimerase dehydratase	KEGG:ecb:100034078`KO:K00070	GO:0005789^cellular_component^endoplasmic reticulum membrane`GO:0016021^cellular_component^integral component of membrane`GO:0031966^cellular_component^mitochondrial membrane`GO:0003854^molecular_function^3-beta-hydroxy-delta5-steroid dehydrogenase activity`GO:0102294^molecular_function^cholesterol dehydrogenase activity`GO:0004769^molecular_function^steroid delta-isomerase activity`GO:0006694^bi…	GO:0003854^molecular_function^3-beta-hydroxy-delta5-steroid dehydrogenase activity`GO:0016616^molecular_function^oxidoreductase activity, acting on the CH-OH group of donors, NAD or NADP as acceptor`GO:0006694^biological_process^steroid biosynthetic process`GO:0055114^biological_process^oxidation-reduction process
TRINITY_DN46750_c2_g1	TRINITY_DN46750_c2_g1_i6					TRINITY_DN46750_c2_g1_i6.p1	895-1308[+]					4.58761	6.89617e-30	.	.	.	.	.	.	.
TRINITY_DN43817_c0_g1	TRINITY_DN43817_c0_g1_i6	PERC_AEDAE	Chorion peroxidase (EC 1.11.1.7)			TRINITY_DN43817_c0_g1_i6.p1	2-1183[+]	PERC_AEDAE	Chorion peroxidase (EC 1.11.1.7)			4.58492	5.4516e-27	PF03098.14^An_peroxidase^Animal haem peroxidase^147-380^E:2e-53	.	.	ENOG410XPZ3^prostaglandin G H synthase and cyclooxygenase	KEGG:aag:5564684	GO:0005576^cellular_component^extracellular region`GO:0020037^molecular_function^heme binding`GO:0046872^molecular_function^metal ion binding`GO:0004601^molecular_function^peroxidase activity`GO:0007306^biological_process^eggshell chorion assembly`GO:0042744^biological_process^hydrogen peroxide catabolic process`GO:0042743^biological_process^hydrogen peroxide metabolic process`GO:0006979^biologic…	.
TRINITY_DN43817_c0_g1	TRINITY_DN43817_c0_g1_i6	PERC_AEDAE	Chorion peroxidase (EC 1.11.1.7)			TRINITY_DN43817_c0_g1_i6.p2	1084-233[-]			UPI00084AF002		4.58492	5.4516e-27	.	.	.	.	.	.	.
TRINITY_DN41713_c2_g1	TRINITY_DN41713_c2_g1_i16	2AAA_HUMAN	Serine/threonine-protein phosphatase 2A 65 kDa regulatory subunit A alpha isoform (Medium tumor antigen-associated 61 kDa protein) (PP2A subunit A isoform PR65-alpha) (PP2A subunit A isoform R1-alpha)	A0A1P8D413	Serine/threonine-protein phosphatase 2A 65 kDa regulatory subunit A alpha isoform	TRINITY_DN41713_c2_g1_i16.p1	2092-263[-]	2AAA_HUMAN	Serine/threonine-protein phosphatase 2A 65 kDa regulatory subunit A alpha isoform (Medium tumor antigen-associated 61 kDa protein) (PP2A subunit A isoform PR65-alpha) (PP2A subunit A isoform R1-alpha)	A0A0P5INS3	Uncharacterized protein	4.57621	7.50414e-21	PF02985.21^HEAT^HEAT repeat^188-215^E:0.00023`PF13646.5^HEAT_2^HEAT repeats^195-282^E:8.1e-07`PF02985.21^HEAT^HEAT repeat^303-332^E:0.0019`PF13646.5^HEAT_2^HEAT repeats^386-486^E:2e-13`PF02985.21^HEAT^HEAT repeat^541-570^E:0.00091	.	.	ENOG410XQVI^(Regulatory) subunit	KEGG:hsa:5518`KO:K03456	GO:0000775^cellular_component^chromosome, centromeric region`GO:0005829^cellular_component^cytosol`GO:0030425^cellular_component^dendrite`GO:0070062^cellular_component^extracellular exosome`GO:0016328^cellular_component^lateral plasma membrane`GO:0016020^cellular_component^membrane`GO:0015630^cellular_component^microtubule cytoskeleton`GO:0005739^cellular_component^mitochondrion`GO:0005634^cellul…	GO:0005515^molecular_function^protein binding
TRINITY_DN41713_c2_g1	TRINITY_DN41713_c2_g1_i16	2AAA_HUMAN	Serine/threonine-protein phosphatase 2A 65 kDa regulatory subunit A alpha isoform (Medium tumor antigen-associated 61 kDa protein) (PP2A subunit A isoform PR65-alpha) (PP2A subunit A isoform R1-alpha)	A0A1P8D413	Serine/threonine-protein phosphatase 2A 65 kDa regulatory subunit A alpha isoform	TRINITY_DN41713_c2_g1_i16.p2	849-1253[+]					4.57621	7.50414e-21	.	.	.	.	.	.	.
TRINITY_DN41713_c2_g1	TRINITY_DN41713_c2_g1_i16	2AAA_HUMAN	Serine/threonine-protein phosphatase 2A 65 kDa regulatory subunit A alpha isoform (Medium tumor antigen-associated 61 kDa protein) (PP2A subunit A isoform PR65-alpha) (PP2A subunit A isoform R1-alpha)	A0A1P8D413	Serine/threonine-protein phosphatase 2A 65 kDa regulatory subunit A alpha isoform	TRINITY_DN41713_c2_g1_i16.p3	150-545[+]			A0A1L2YWF9	Endoglucanase (EC 3.2.1.4) (Fragment)	4.57621	7.50414e-21	.	.	.	.	.	.	.
TRINITY_DN46779_c0_g1	TRINITY_DN46779_c0_g1_i9	MA2C1_MOUSE	Alpha-mannosidase 2C1 (EC 3.2.1.24) (Alpha-D-mannoside mannohydrolase) (Mannosidase alpha class 2C member 1) (Neutral/cytosolic alpha-mannosidase)			TRINITY_DN46779_c0_g1_i9.p1	2392-725[-]	MA2C1_MOUSE	Alpha-mannosidase 2C1 (EC 3.2.1.24) (Alpha-D-mannoside mannohydrolase) (Mannosidase alpha class 2C member 1) (Neutral/cytosolic alpha-mannosidase)			4.57582	2.29477e-40	PF09261.10^Alpha-mann_mid^Alpha mannosidase middle domain^18-97^E:2.3e-16`PF07748.12^Glyco_hydro_38C^Glycosyl hydrolases family 38 C-terminal domain^125-545^E:1.3e-63	.	.	COG0383^alpha-mannosidase	KEGG:mmu:73744`KO:K01191	GO:0005654^cellular_component^nucleoplasm`GO:0005773^cellular_component^vacuole`GO:0004559^molecular_function^alpha-mannosidase activity`GO:0030246^molecular_function^carbohydrate binding`GO:0046872^molecular_function^metal ion binding`GO:0006013^biological_process^mannose metabolic process`GO:0006517^biological_process^protein deglycosylation	GO:0004559^molecular_function^alpha-mannosidase activity`GO:0006013^biological_process^mannose metabolic process
TRINITY_DN46779_c0_g1	TRINITY_DN46779_c0_g1_i9	MA2C1_MOUSE	Alpha-mannosidase 2C1 (EC 3.2.1.24) (Alpha-D-mannoside mannohydrolase) (Mannosidase alpha class 2C member 1) (Neutral/cytosolic alpha-mannosidase)			TRINITY_DN46779_c0_g1_i9.p2	644-1033[+]					4.57582	2.29477e-40	.	.	.	.	.	.	.
TRINITY_DN46779_c0_g1	TRINITY_DN46779_c0_g1_i9	MA2C1_MOUSE	Alpha-mannosidase 2C1 (EC 3.2.1.24) (Alpha-D-mannoside mannohydrolase) (Mannosidase alpha class 2C member 1) (Neutral/cytosolic alpha-mannosidase)			TRINITY_DN46779_c0_g1_i9.p3	1122-1496[+]					4.57582	2.29477e-40	.	.	ExpAA=16.06^PredHel=1^Topology=o86-105i	.	.	.	.
TRINITY_DN46779_c0_g1	TRINITY_DN46779_c0_g1_i9	MA2C1_MOUSE	Alpha-mannosidase 2C1 (EC 3.2.1.24) (Alpha-D-mannoside mannohydrolase) (Mannosidase alpha class 2C member 1) (Neutral/cytosolic alpha-mannosidase)			TRINITY_DN46779_c0_g1_i9.p4	1896-1579[-]			UPI00084AF972		4.57582	2.29477e-40	.	.	.	.	.	.	.
TRINITY_DN38498_c0_g1	TRINITY_DN38498_c0_g1_i3	HCYC_PANIN	Hemocyanin C chain	G1AP69	Hemocyanin	TRINITY_DN38498_c0_g1_i3.p1	3-446[+]	PHCY2_HOMAM	Pseudohemocyanin-2 (Fragment)	UPI00084B5349		4.56781	6.32655e-30	PF03722.13^Hemocyanin_N^Hemocyanin, all-alpha domain^46-148^E:3e-21	sigP:1^29^0.812^YES	ExpAA=19.81^PredHel=1^Topology=i13-30o	.	.	GO:0016491^molecular_function^oxidoreductase activity	.
TRINITY_DN42136_c4_g1	TRINITY_DN42136_c4_g1_i2					.	.					4.5677	1.87234e-74	.	.	.	.	.	.	.
TRINITY_DN46340_c0_g1	TRINITY_DN46340_c0_g1_i14	SPAN_STRPU	Protein SpAN (EC 3.4.24.-)	UPI00084AF9B5		TRINITY_DN46340_c0_g1_i14.p1	3465-589[-]	SPAN_STRPU	Protein SpAN (EC 3.4.24.-)	UPI00045756E9		4.56729	4.37553e-30	PF01400.23^Astacin^Astacin (Peptidase family M12A)^333-512^E:7.5e-50`PF00431.19^CUB^CUB domain^565-675^E:1.4e-05`PF00431.19^CUB^CUB domain^750-837^E:9.2e-07`PF00431.19^CUB^CUB domain^853-955^E:2.2e-09	.	.	ENOG410ZPX7^Meprin A	KEGG:spu:373442	GO:0004222^molecular_function^metalloendopeptidase activity`GO:0008270^molecular_function^zinc ion binding`GO:0007275^biological_process^multicellular organism development	GO:0004222^molecular_function^metalloendopeptidase activity`GO:0006508^biological_process^proteolysis
TRINITY_DN46340_c0_g1	TRINITY_DN46340_c0_g1_i14	SPAN_STRPU	Protein SpAN (EC 3.4.24.-)	UPI00084AF9B5		TRINITY_DN46340_c0_g1_i14.p2	3084-3467[+]					4.56729	4.37553e-30	.	.	.	.	.	.	.
TRINITY_DN46328_c0_g1	TRINITY_DN46328_c0_g1_i3	PEAM2_ARATH	Phosphomethylethanolamine N-methyltransferase (AtPMEAMT) (EC 2.1.1.-) (Phosphoethanolamine N-methyltransferase 2)	A0A0P5RHA6	Uncharacterized protein	TRINITY_DN46328_c0_g1_i3.p1	895-2[-]	PEAM2_ARATH	Phosphomethylethanolamine N-methyltransferase (AtPMEAMT) (EC 2.1.1.-) (Phosphoethanolamine N-methyltransferase 2)			4.56439	5.85878e-38	PF03848.13^TehB^Tellurite resistance protein TehB^68-185^E:2.8e-05`PF01209.17^Ubie_methyltran^ubiE/COQ5 methyltransferase family^77-190^E:7.6e-07`PF13489.5^Methyltransf_23^Methyltransferase domain^84-193^E:1.5e-07`PF05891.11^Methyltransf_PK^AdoMet dependent proline di-methyltransferase^85-195^E:9.2e-13`PF13847.5^Methyltransf_31^Methyltransferase domain^86-203^E:8.5e-13`PF05401.10^NodS^Nodulation …	.	.	ENOG410XP5G^Methyltransferase	KEGG:ath:AT1G48600`KO:K05929	GO:0005737^cellular_component^cytoplasm`GO:0000234^molecular_function^phosphoethanolamine N-methyltransferase activity`GO:0052667^molecular_function^phosphomethylethanolamine N-methyltransferase activity`GO:0006656^biological_process^phosphatidylcholine biosynthetic process	GO:0008168^molecular_function^methyltransferase activity`GO:0006480^biological_process^N-terminal protein amino acid methylation`GO:0008757^molecular_function^S-adenosylmethionine-dependent methyltransferase activity`GO:0009312^biological_process^oligosaccharide biosynthetic process`GO:0009877^biological_process^nodulation`GO:0008152^biological_process^metabolic process
TRINITY_DN46328_c0_g1	TRINITY_DN46328_c0_g1_i3	PEAM2_ARATH	Phosphomethylethanolamine N-methyltransferase (AtPMEAMT) (EC 2.1.1.-) (Phosphoethanolamine N-methyltransferase 2)	A0A0P5RHA6	Uncharacterized protein	TRINITY_DN46328_c0_g1_i3.p2	518-853[+]			UPI00084A979C		4.56439	5.85878e-38	.	.	.	.	.	.	.
TRINITY_DN39474_c1_g2	TRINITY_DN39474_c1_g2_i3					TRINITY_DN39474_c1_g2_i3.p1	490-167[-]			UPI000C2536DC		4.54985	9.56153e-82	PF00095.20^WAP^WAP-type (Whey Acidic Protein) 'four-disulfide core'^51-97^E:1.1e-08	sigP:1^37^0.675^YES	ExpAA=20.60^PredHel=1^Topology=o15-37i	.	.	.	GO:0030414^molecular_function^peptidase inhibitor activity`GO:0005576^cellular_component^extracellular region
TRINITY_DN46613_c0_g1	TRINITY_DN46613_c0_g1_i5	NIPBL_MOUSE	Nipped-B-like protein (Delangin homolog) (SCC2 homolog)			TRINITY_DN46613_c0_g1_i5.p1	6267-1933[-]	NIPBL_MOUSE	Nipped-B-like protein (Delangin homolog) (SCC2 homolog)			4.53166	4.0449e-20	PF12765.6^Cohesin_HEAT^HEAT repeat associated with sister chromatid cohesion^460-501^E:1.2e-10`PF12830.6^Nipped-B_C^Sister chromatid cohesion C-terminus^956-1137^E:1.4e-63	.	.	ENOG410XP32^Nipped-B homolog (Drosophila)	KEGG:mmu:71175`KO:K06672	GO:0000785^cellular_component^chromatin`GO:0032039^cellular_component^integrator complex`GO:0005634^cellular_component^nucleus`GO:0090694^cellular_component^Scc2-Scc4 cohesin loading complex`GO:0032116^cellular_component^SMC loading complex`GO:0003682^molecular_function^chromatin binding`GO:0070087^molecular_function^chromo shadow domain binding`GO:0042826^molecular_function^histone deacetylase b…	.
TRINITY_DN39474_c1_g2	TRINITY_DN39474_c1_g2_i1					TRINITY_DN39474_c1_g2_i1.p1	471-148[-]					4.471	7.58592e-38	PF00095.20^WAP^WAP-type (Whey Acidic Protein) 'four-disulfide core'^51-97^E:1.1e-08	sigP:1^37^0.675^YES	ExpAA=20.60^PredHel=1^Topology=o15-37i	.	.	.	GO:0030414^molecular_function^peptidase inhibitor activity`GO:0005576^cellular_component^extracellular region
TRINITY_DN43158_c0_g1	TRINITY_DN43158_c0_g1_i9					.	.			E9GQJ7	GST-N-Metaxin-like protein	4.46425	3.78144e-46	.	.	.	.	.	.	.
TRINITY_DN46192_c1_g2	TRINITY_DN46192_c1_g2_i10					TRINITY_DN46192_c1_g2_i10.p1	763-1089[+]			A0A0P4WMI2	Coatomer subunit alpha	4.45345	8.58239e-48	.	.	.	.	.	.	.
TRINITY_DN42600_c2_g2	TRINITY_DN42600_c2_g2_i1	GSTM1_RAT	Glutathione S-transferase Mu 1 (EC 2.5.1.18) (GST 3-3) (GSTM1-1) (Glutathione S-transferase Yb-1) (GST Yb1)			TRINITY_DN42600_c2_g2_i1.p1	801-142[-]	GSTM1_RAT	Glutathione S-transferase Mu 1 (EC 2.5.1.18) (GST 3-3) (GSTM1-1) (Glutathione S-transferase Yb-1) (GST Yb1)			4.43985	1.01353e-36	PF02798.19^GST_N^Glutathione S-transferase, N-terminal domain^4-82^E:5.7e-15`PF14497.5^GST_C_3^Glutathione S-transferase, C-terminal domain^106-198^E:5.7e-15`PF00043.24^GST_C^Glutathione S-transferase, C-terminal domain^107-187^E:2.5e-09	.	.	ENOG4110YU0^Glutathione S-transferase, mu	KEGG:rno:24423`KO:K00799	GO:0005737^cellular_component^cytoplasm`GO:0005829^cellular_component^cytosol`GO:0005576^cellular_component^extracellular region`GO:0043209^cellular_component^myelin sheath`GO:0019899^molecular_function^enzyme binding`GO:0043295^molecular_function^glutathione binding`GO:0004364^molecular_function^glutathione transferase activity`GO:0016151^molecular_function^nickel cation binding`GO:0046982^molec…	GO:0005515^molecular_function^protein binding
TRINITY_DN42600_c2_g2	TRINITY_DN42600_c2_g2_i1	GSTM1_RAT	Glutathione S-transferase Mu 1 (EC 2.5.1.18) (GST 3-3) (GSTM1-1) (Glutathione S-transferase Yb-1) (GST Yb1)			TRINITY_DN42600_c2_g2_i1.p2	667-242[-]			A0A0P4WDN9	Uncharacterized protein	4.43985	1.01353e-36	.	.	.	.	.	.	.
TRINITY_DN47652_c1_g2	TRINITY_DN47652_c1_g2_i1					TRINITY_DN47652_c1_g2_i1.p1	1058-720[-]			Q95V28	Hemocyanin (Fragment)	4.40756	1.33341e-78	.	.	ExpAA=53.47^PredHel=2^Topology=o50-72i79-101o	.	.	.	.
TRINITY_DN46985_c0_g1	TRINITY_DN46985_c0_g1_i7	CE350_MOUSE	Centrosome-associated protein 350 (Cep350)	A0A067QR10	Centrosome-associated protein 350	TRINITY_DN46985_c0_g1_i7.p1	8319-952[-]	CE350_MOUSE	Centrosome-associated protein 350 (Cep350)			4.40022	7.69635e-31	PF14309.5^DUF4378^Domain of unknown function (DUF4378)^2295-2436^E:1.2e-06	.	.	ENOG410YQD7^centrosomal protein 350kDa	KEGG:mmu:74081`KO:K16768	GO:0042995^cellular_component^cell projection`GO:0005814^cellular_component^centriole`GO:0005813^cellular_component^centrosome`GO:0005634^cellular_component^nucleus`GO:0005819^cellular_component^spindle`GO:0008017^molecular_function^microtubule binding`GO:0034453^biological_process^microtubule anchoring	.
TRINITY_DN46985_c0_g1	TRINITY_DN46985_c0_g1_i7	CE350_MOUSE	Centrosome-associated protein 350 (Cep350)	A0A067QR10	Centrosome-associated protein 350	TRINITY_DN46985_c0_g1_i7.p2	1634-2272[+]			A0A0P4X0G8	Uncharacterized protein	4.40022	7.69635e-31	.	.	.	.	.	.	.
TRINITY_DN46799_c0_g7	TRINITY_DN46799_c0_g7_i4	ETHE1_MOUSE	Persulfide dioxygenase ETHE1, mitochondrial (EC 1.13.11.18) (Ethylmalonic encephalopathy protein 1 homolog) (Hepatoma subtracted clone one protein) (Sulfur dioxygenase ETHE1)			TRINITY_DN46799_c0_g7_i4.p1	574-1437[+]	ETHE1_MOUSE	Persulfide dioxygenase ETHE1, mitochondrial (EC 1.13.11.18) (Ethylmalonic encephalopathy protein 1 homolog) (Hepatoma subtracted clone one protein) (Sulfur dioxygenase ETHE1)	UPI00084A45DF		4.38301	2.32935e-31	PF00753.26^Lactamase_B^Metallo-beta-lactamase superfamily^61-220^E:3.2e-17	.	.	COG0491^Beta-lactamase domain protein	KEGG:mmu:66071`KO:K17725	GO:0005737^cellular_component^cytoplasm`GO:0005759^cellular_component^mitochondrial matrix`GO:0005739^cellular_component^mitochondrion`GO:0005654^cellular_component^nucleoplasm`GO:0005506^molecular_function^iron ion binding`GO:0050313^molecular_function^sulfur dioxygenase activity`GO:0006749^biological_process^glutathione metabolic process`GO:0070813^biological_process^hydrogen sulfide metabolic …	.
TRINITY_DN40703_c1_g1	TRINITY_DN40703_c1_g1_i4	HYOU1_XENLA	Hypoxia up-regulated protein 1 (Fragment)			TRINITY_DN40703_c1_g1_i4.p1	4384-1400[-]	HYOU1_RAT	Hypoxia up-regulated protein 1 (150 kDa oxygen-regulated protein) (ORP-150)	A0A067RL26	Hypoxia up-regulated protein 1	4.37347	2.60792e-26	PF00012.19^HSP70^Hsp70 protein^30-661^E:2e-85	sigP:1^26^0.596^YES	ExpAA=22.72^PredHel=1^Topology=i12-34o	COG0443^Heat shock protein	KEGG:rno:192235`KO:K09486	GO:0034663^cellular_component^endoplasmic reticulum chaperone complex`GO:0005788^cellular_component^endoplasmic reticulum lumen`GO:0070062^cellular_component^extracellular exosome`GO:0005925^cellular_component^focal adhesion`GO:0016020^cellular_component^membrane`GO:0005790^cellular_component^smooth endoplasmic reticulum`GO:0005524^molecular_function^ATP binding`GO:0071456^biological_process^cell…	.
TRINITY_DN43252_c0_g1	TRINITY_DN43252_c0_g1_i1	CNN1_MUSPF	Calponin-1 (Basic calponin) (Calponin H1, smooth muscle)			TRINITY_DN43252_c0_g1_i1.p1	4372-3641[-]	CNN1_MUSPF	Calponin-1 (Basic calponin) (Calponin H1, smooth muscle)			4.35487	1.30764e-38	PF00307.30^CH^Calponin homology (CH) domain^28-137^E:1.2e-17`PF00402.17^Calponin^Calponin family repeat^171-195^E:2.1e-13`PF00402.17^Calponin^Calponin family repeat^212-236^E:8.7e-13	.	.	.	.	GO:0003779^molecular_function^actin binding`GO:0005516^molecular_function^calmodulin binding`GO:0031032^biological_process^actomyosin structure organization	GO:0005515^molecular_function^protein binding
TRINITY_DN43252_c0_g1	TRINITY_DN43252_c0_g1_i1	CNN1_MUSPF	Calponin-1 (Basic calponin) (Calponin H1, smooth muscle)			TRINITY_DN43252_c0_g1_i1.p2	4334-3879[-]					4.35487	1.30764e-38	.	.	.	.	.	.	.
TRINITY_DN43585_c3_g1	TRINITY_DN43585_c3_g1_i1	ELK3_MOUSE	ETS domain-containing protein Elk-3 (ETS-related protein ERP) (ETS-related protein NET)			TRINITY_DN43585_c3_g1_i1.p1	4186-2669[-]	ELK3_MOUSE	ETS domain-containing protein Elk-3 (ETS-related protein ERP) (ETS-related protein NET)			4.33842	9.583e-23	PF00178.21^Ets^Ets-domain^39-117^E:2.5e-34	.	.	ENOG410Z0ZF^ets variant	KEGG:mmu:13713`KO:K09430	GO:0005737^cellular_component^cytoplasm`GO:0005739^cellular_component^mitochondrion`GO:0005654^cellular_component^nucleoplasm`GO:0005634^cellular_component^nucleus`GO:0003677^molecular_function^DNA binding`GO:0003700^molecular_function^DNA binding transcription factor activity`GO:0032422^molecular_function^purine-rich negative regulatory element binding`GO:0000978^molecular_function^RNA polymeras…	GO:0003700^molecular_function^DNA binding transcription factor activity`GO:0043565^molecular_function^sequence-specific DNA binding`GO:0006355^biological_process^regulation of transcription, DNA-templated
TRINITY_DN43585_c3_g1	TRINITY_DN43585_c3_g1_i1	ELK3_MOUSE	ETS domain-containing protein Elk-3 (ETS-related protein ERP) (ETS-related protein NET)			TRINITY_DN43585_c3_g1_i1.p2	3003-3509[+]					4.33842	9.583e-23	.	.	.	.	.	.	.
TRINITY_DN43585_c3_g1	TRINITY_DN43585_c3_g1_i1	ELK3_MOUSE	ETS domain-containing protein Elk-3 (ETS-related protein ERP) (ETS-related protein NET)			TRINITY_DN43585_c3_g1_i1.p3	2834-3175[+]					4.33842	9.583e-23	.	.	.	.	.	.	.
TRINITY_DN43585_c3_g1	TRINITY_DN43585_c3_g1_i1	ELK3_MOUSE	ETS domain-containing protein Elk-3 (ETS-related protein ERP) (ETS-related protein NET)			TRINITY_DN43585_c3_g1_i1.p4	1998-2336[+]					4.33842	9.583e-23	.	.	.	.	.	.	.
TRINITY_DN43585_c3_g1	TRINITY_DN43585_c3_g1_i1	ELK3_MOUSE	ETS domain-containing protein Elk-3 (ETS-related protein ERP) (ETS-related protein NET)			TRINITY_DN43585_c3_g1_i1.p5	3930-4238[+]			H2EQK1	Ecdysteroid regulated-like protein	4.33842	9.583e-23	.	.	.	.	.	.	.
TRINITY_DN44141_c1_g1	TRINITY_DN44141_c1_g1_i8	ZNHI1_HUMAN	Zinc finger HIT domain-containing protein 1 (Cyclin-G1-binding protein 1) (Zinc finger protein subfamily 4A member 1) (p18 Hamlet)			TRINITY_DN44141_c1_g1_i8.p1	2441-1386[-]	CCD97_MOUSE	Coiled-coil domain-containing protein 97	A0A0P4VZR1	Uncharacterized protein	4.31829	8.37875e-50	PF09747.8^DUF2052^Coiled-coil domain containing protein (DUF2052)^137-301^E:2.8e-34	.	.	ENOG4111QQ2^Coiled-coil domain containing 97	KEGG:mmu:52132	GO:0005686^cellular_component^U2 snRNP	.
TRINITY_DN44141_c1_g1	TRINITY_DN44141_c1_g1_i8	ZNHI1_HUMAN	Zinc finger HIT domain-containing protein 1 (Cyclin-G1-binding protein 1) (Zinc finger protein subfamily 4A member 1) (p18 Hamlet)			TRINITY_DN44141_c1_g1_i8.p2	232-702[+]	ZNHI1_HUMAN	Zinc finger HIT domain-containing protein 1 (Cyclin-G1-binding protein 1) (Zinc finger protein subfamily 4A member 1) (p18 Hamlet)	A0A0P4W9J8	Uncharacterized protein	4.31829	8.37875e-50	PF04438.15^zf-HIT^HIT zinc finger^116-143^E:2.9e-07	.	.	ENOG4111HZU^zinc finger, HIT-type containing 1	KEGG:hsa:10467`KO:K11663	GO:0005654^cellular_component^nucleoplasm`GO:0005634^cellular_component^nucleus`GO:0000812^cellular_component^Swr1 complex`GO:0042826^molecular_function^histone deacetylase binding`GO:0046872^molecular_function^metal ion binding`GO:0031491^molecular_function^nucleosome binding`GO:0043486^biological_process^histone exchange`GO:0031063^biological_process^regulation of histone deacetylation	.
TRINITY_DN39721_c2_g5	TRINITY_DN39721_c2_g5_i1	MLR_BOMMO	Myosin regulatory light chain 2 (MLC-2)			TRINITY_DN39721_c2_g5_i1.p1	2-574[+]	MLR_BOMMO	Myosin regulatory light chain 2 (MLC-2)	A0A0P6CRU8	Uncharacterized protein (Fragment)	4.30867	1.75331e-22	PF13202.5^EF-hand_5^EF hand^50-69^E:0.0082`PF13833.5^EF-hand_8^EF-hand domain pair^129-167^E:0.0095	.	.	COG5126^Calcium-binding protein	KEGG:bmor:778518	GO:0016459^cellular_component^myosin complex`GO:0005509^molecular_function^calcium ion binding	GO:0005509^molecular_function^calcium ion binding
TRINITY_DN39721_c2_g5	TRINITY_DN39721_c2_g5_i1	MLR_BOMMO	Myosin regulatory light chain 2 (MLC-2)			TRINITY_DN39721_c2_g5_i1.p2	528-16[-]					4.30867	1.75331e-22	.	.	.	.	.	.	.
TRINITY_DN39721_c2_g5	TRINITY_DN39721_c2_g5_i1	MLR_BOMMO	Myosin regulatory light chain 2 (MLC-2)			TRINITY_DN39721_c2_g5_i1.p3	3-416[+]					4.30867	1.75331e-22	.	.	.	.	.	.	.
TRINITY_DN40429_c2_g1	TRINITY_DN40429_c2_g1_i6	HCYC_PANIN	Hemocyanin C chain	B9VR33	Hemocyanin	TRINITY_DN40429_c2_g1_i6.p1	1767-481[-]	HCYC_PANIN	Hemocyanin C chain			4.30556	9.49425e-41	PF00372.18^Hemocyanin_M^Hemocyanin, copper containing domain^3-164^E:2.4e-44`PF03723.13^Hemocyanin_C^Hemocyanin, ig-like domain^173-419^E:2.4e-62	.	.	.	.	GO:0005615^cellular_component^extracellular space`GO:0046872^molecular_function^metal ion binding`GO:0016491^molecular_function^oxidoreductase activity`GO:0005344^molecular_function^oxygen carrier activity	.
TRINITY_DN40429_c2_g1	TRINITY_DN40429_c2_g1_i6	HCYC_PANIN	Hemocyanin C chain	B9VR33	Hemocyanin	TRINITY_DN40429_c2_g1_i6.p2	484-873[+]			A0A0P4WD38	Methylenetetrahydrofolate reductase (EC 1.5.1.20)	4.30556	9.49425e-41	.	.	.	.	.	.	.
TRINITY_DN42219_c4_g1	TRINITY_DN42219_c4_g1_i2					TRINITY_DN42219_c4_g1_i2.p1	183-1310[+]					4.29758	1.84531e-25	.	.	.	.	.	.	.
TRINITY_DN42219_c4_g1	TRINITY_DN42219_c4_g1_i2					TRINITY_DN42219_c4_g1_i2.p2	1247-924[-]			A0A060X8K2	Uncharacterized protein	4.29758	1.84531e-25	.	.	ExpAA=25.54^PredHel=1^Topology=o63-85i	.	.	.	.
TRINITY_DN39138_c1_g1	TRINITY_DN39138_c1_g1_i1	MET7A_HUMAN	Methyltransferase-like protein 7A (EC 2.1.1.-) (Protein AAM-B)			TRINITY_DN39138_c1_g1_i1.p1	127-951[+]	MET7A_HUMAN	Methyltransferase-like protein 7A (EC 2.1.1.-) (Protein AAM-B)			4.28022	3.11069e-25	PF13489.5^Methyltransf_23^Methyltransferase domain^85-203^E:3.6e-11`PF13649.5^Methyltransf_25^Methyltransferase domain^96-190^E:6.1e-09`PF08241.11^Methyltransf_11^Methyltransferase domain^97-194^E:9.2e-14`PF08242.11^Methyltransf_12^Methyltransferase domain^97-192^E:2.3e-10`PF01209.17^Ubie_methyltran^ubiE/COQ5 methyltransferase family^144-212^E:1.8e-05	.	ExpAA=14.76^PredHel=1^Topology=i30-47o	ENOG4111EZC^methyltransferase like 7A	KEGG:hsa:25840	GO:0005783^cellular_component^endoplasmic reticulum`GO:0070062^cellular_component^extracellular exosome`GO:0005576^cellular_component^extracellular region`GO:0005811^cellular_component^lipid droplet`GO:0016020^cellular_component^membrane`GO:1904724^cellular_component^tertiary granule lumen`GO:0008168^molecular_function^methyltransferase activity`GO:0043312^biological_process^neutrophil degranulat…	GO:0008168^molecular_function^methyltransferase activity`GO:0008152^biological_process^metabolic process
TRINITY_DN41856_c0_g1	TRINITY_DN41856_c0_g1_i1	GSXL4_ARATH	Flavin-containing monooxygenase FMO GS-OX-like 4 (EC 1.8.-.-) (Flavin-monooxygenase glucosinolate S-oxygenase-like 4)			TRINITY_DN41856_c0_g1_i1.p1	1586-315[-]	GSXL3_ARATH	Flavin-containing monooxygenase FMO GS-OX-like 3 (EC 1.8.-.-) (Flavin-monooxygenase glucosinolate S-oxygenase-like 3)			4.22915	1.63755e-53	PF00743.18^FMO-like^Flavin-binding monooxygenase-like^2-222^E:2.5e-45`PF07992.13^Pyr_redox_2^Pyridine nucleotide-disulphide oxidoreductase^3-282^E:3.2e-14`PF13738.5^Pyr_redox_3^Pyridine nucleotide-disulphide oxidoreductase^6-221^E:2.2e-14`PF13450.5^NAD_binding_8^NAD(P)-binding Rossmann-like domain^6-44^E:6.3e-05`PF13434.5^K_oxygenase^L-lysine 6-monooxygenase (NADPH-requiring)^94-216^E:5.5e-08`PF0…	.	.	COG2072^Monooxygenase	KEGG:ath:AT1G62620	GO:0050660^molecular_function^flavin adenine dinucleotide binding`GO:0004497^molecular_function^monooxygenase activity`GO:0004499^molecular_function^N,N-dimethylaniline monooxygenase activity`GO:0050661^molecular_function^NADP binding`GO:0055114^biological_process^oxidation-reduction process	GO:0004499^molecular_function^N,N-dimethylaniline monooxygenase activity`GO:0050660^molecular_function^flavin adenine dinucleotide binding`GO:0050661^molecular_function^NADP binding`GO:0055114^biological_process^oxidation-reduction process`GO:0016491^molecular_function^oxidoreductase activity
TRINITY_DN41856_c0_g1	TRINITY_DN41856_c0_g1_i1	GSXL4_ARATH	Flavin-containing monooxygenase FMO GS-OX-like 4 (EC 1.8.-.-) (Flavin-monooxygenase glucosinolate S-oxygenase-like 4)			TRINITY_DN41856_c0_g1_i1.p2	927-1628[+]					4.22915	1.63755e-53	.	.	.	.	.	.	.
TRINITY_DN41856_c0_g1	TRINITY_DN41856_c0_g1_i1	GSXL4_ARATH	Flavin-containing monooxygenase FMO GS-OX-like 4 (EC 1.8.-.-) (Flavin-monooxygenase glucosinolate S-oxygenase-like 4)			TRINITY_DN41856_c0_g1_i1.p3	654-274[-]					4.22915	1.63755e-53	.	.	.	.	.	.	.
TRINITY_DN41856_c0_g1	TRINITY_DN41856_c0_g1_i1	GSXL4_ARATH	Flavin-containing monooxygenase FMO GS-OX-like 4 (EC 1.8.-.-) (Flavin-monooxygenase glucosinolate S-oxygenase-like 4)			TRINITY_DN41856_c0_g1_i1.p4	138-488[+]			A0A1D2AIM7	Troponin c (Fragment)	4.22915	1.63755e-53	.	.	.	.	.	.	.
TRINITY_DN43406_c0_g1	TRINITY_DN43406_c0_g1_i6	ZCH18_HUMAN	Zinc finger CCCH domain-containing protein 18 (Nuclear protein NHN1)	UPI00084AFA9F		TRINITY_DN43406_c0_g1_i6.p1	4195-935[-]	ZCH18_HUMAN	Zinc finger CCCH domain-containing protein 18 (Nuclear protein NHN1)			4.22465	1.33679e-19	PF14608.5^zf-CCCH_2^RNA-binding, Nab2-type zinc finger^435-454^E:1.4	.	.	ENOG4111IXQ^zinc finger CCCH-type containing 18	KEGG:hsa:124245`KO:K13092	GO:0016607^cellular_component^nuclear speck`GO:0046872^molecular_function^metal ion binding`GO:0003723^molecular_function^RNA binding	.
TRINITY_DN43406_c0_g1	TRINITY_DN43406_c0_g1_i6	ZCH18_HUMAN	Zinc finger CCCH domain-containing protein 18 (Nuclear protein NHN1)	UPI00084AFA9F		TRINITY_DN43406_c0_g1_i6.p2	3222-2656[-]			A0A1D5PCC3	Uncharacterized protein	4.22465	1.33679e-19	.	.	.	.	.	.	.
TRINITY_DN43406_c0_g1	TRINITY_DN43406_c0_g1_i6	ZCH18_HUMAN	Zinc finger CCCH domain-containing protein 18 (Nuclear protein NHN1)	UPI00084AFA9F		TRINITY_DN43406_c0_g1_i6.p3	3325-3861[+]					4.22465	1.33679e-19	.	.	.	.	.	.	.
TRINITY_DN43406_c0_g1	TRINITY_DN43406_c0_g1_i6	ZCH18_HUMAN	Zinc finger CCCH domain-containing protein 18 (Nuclear protein NHN1)	UPI00084AFA9F		TRINITY_DN43406_c0_g1_i6.p4	1053-1544[+]					4.22465	1.33679e-19	.	.	.	.	.	.	.
TRINITY_DN43406_c0_g1	TRINITY_DN43406_c0_g1_i6	ZCH18_HUMAN	Zinc finger CCCH domain-containing protein 18 (Nuclear protein NHN1)	UPI00084AFA9F		TRINITY_DN43406_c0_g1_i6.p5	2092-2466[+]					4.22465	1.33679e-19	.	.	.	.	.	.	.
TRINITY_DN43406_c0_g1	TRINITY_DN43406_c0_g1_i6	ZCH18_HUMAN	Zinc finger CCCH domain-containing protein 18 (Nuclear protein NHN1)	UPI00084AFA9F		TRINITY_DN43406_c0_g1_i6.p6	908-1249[+]					4.22465	1.33679e-19	.	.	.	.	.	.	.
TRINITY_DN43406_c0_g1	TRINITY_DN43406_c0_g1_i6	ZCH18_HUMAN	Zinc finger CCCH domain-containing protein 18 (Nuclear protein NHN1)	UPI00084AFA9F		TRINITY_DN43406_c0_g1_i6.p7	1812-2147[+]			UPI00084A9522		4.22465	1.33679e-19	.	.	.	.	.	.	.
TRINITY_DN47477_c1_g2	TRINITY_DN47477_c1_g2_i4	NALD2_MOUSE	N-acetylated-alpha-linked acidic dipeptidase 2 (EC 3.4.17.21) (Glutamate carboxypeptidase III) (GCPIII) (N-acetylaspartylglutamate peptidase II) (NAAG-peptidase II) (N-acetylated-alpha-linked acidic dipeptidase II) (NAALADase II)			TRINITY_DN47477_c1_g2_i4.p1	1369-3576[+]	NALD2_MOUSE	N-acetylated-alpha-linked acidic dipeptidase 2 (EC 3.4.17.21) (Glutamate carboxypeptidase III) (GCPIII) (N-acetylaspartylglutamate peptidase II) (NAAG-peptidase II) (N-acetylated-alpha-linked acidic dipeptidase II) (NAALADase II)			4.22298	3.86286e-19	PF02225.21^PA^PA domain^160-244^E:1.1e-10`PF04389.16^Peptidase_M28^Peptidase family M28^341-545^E:6.5e-22`PF04253.14^TFR_dimer^Transferrin receptor-like dimerisation domain^610-730^E:1.3e-21	.	ExpAA=21.52^PredHel=1^Topology=i7-29o	COG2234^peptidase m28	KEGG:mmu:72560`KO:K01301	GO:0016021^cellular_component^integral component of membrane`GO:0005886^cellular_component^plasma membrane`GO:0004180^molecular_function^carboxypeptidase activity`GO:0016805^molecular_function^dipeptidase activity`GO:0046872^molecular_function^metal ion binding`GO:0008237^molecular_function^metallopeptidase activity`GO:0050129^molecular_function^N-formylglutamate deformylase activity`GO:0008233^m…	.
TRINITY_DN47477_c1_g2	TRINITY_DN47477_c1_g2_i4	NALD2_MOUSE	N-acetylated-alpha-linked acidic dipeptidase 2 (EC 3.4.17.21) (Glutamate carboxypeptidase III) (GCPIII) (N-acetylaspartylglutamate peptidase II) (NAAG-peptidase II) (N-acetylated-alpha-linked acidic dipeptidase II) (NAALADase II)			TRINITY_DN47477_c1_g2_i4.p2	1662-1237[-]					4.22298	3.86286e-19	.	.	.	.	.	.	.
TRINITY_DN47477_c1_g2	TRINITY_DN47477_c1_g2_i4	NALD2_MOUSE	N-acetylated-alpha-linked acidic dipeptidase 2 (EC 3.4.17.21) (Glutamate carboxypeptidase III) (GCPIII) (N-acetylaspartylglutamate peptidase II) (NAAG-peptidase II) (N-acetylated-alpha-linked acidic dipeptidase II) (NAALADase II)			TRINITY_DN47477_c1_g2_i4.p3	2690-2385[-]					4.22298	3.86286e-19	.	.	.	.	.	.	.
TRINITY_DN47477_c1_g2	TRINITY_DN47477_c1_g2_i4	NALD2_MOUSE	N-acetylated-alpha-linked acidic dipeptidase 2 (EC 3.4.17.21) (Glutamate carboxypeptidase III) (GCPIII) (N-acetylaspartylglutamate peptidase II) (NAAG-peptidase II) (N-acetylated-alpha-linked acidic dipeptidase II) (NAALADase II)			TRINITY_DN47477_c1_g2_i4.p4	817-515[-]					4.22298	3.86286e-19	.	.	.	.	.	.	.
TRINITY_DN41225_c0_g1	TRINITY_DN41225_c0_g1_i15	SAMH1_HUMAN	Deoxynucleoside triphosphate triphosphohydrolase SAMHD1 (dNTPase) (EC 3.1.5.-) (Dendritic cell-derived IFNG-induced protein) (DCIP) (Monocyte protein 5) (MOP-5) (SAM domain and HD domain-containing protein 1)			TRINITY_DN41225_c0_g1_i15.p1	1800-451[-]	SAMH1_HUMAN	Deoxynucleoside triphosphate triphosphohydrolase SAMHD1 (dNTPase) (EC 3.1.5.-) (Dendritic cell-derived IFNG-induced protein) (DCIP) (Monocyte protein 5) (MOP-5) (SAM domain and HD domain-containing protein 1)			4.19952	2.46354e-27	PF01966.21^HD^HD domain^79-214^E:2e-13	.	.	COG1078^Metal Dependent Phosphohydrolase	KEGG:hsa:25939	GO:0005622^cellular_component^intracellular`GO:0005654^cellular_component^nucleoplasm`GO:0005634^cellular_component^nucleus`GO:0005886^cellular_component^plasma membrane`GO:0032567^molecular_function^dGTP binding`GO:0008832^molecular_function^dGTPase activity`GO:0042802^molecular_function^identical protein binding`GO:0003676^molecular_function^nucleic acid binding`GO:0004540^molecular_function^ri…	.
TRINITY_DN46574_c2_g1	TRINITY_DN46574_c2_g1_i2					TRINITY_DN46574_c2_g1_i2.p1	1-3249[+]					4.19949	3.57344e-20	.	.	.	.	.	.	.
TRINITY_DN46574_c2_g1	TRINITY_DN46574_c2_g1_i2					TRINITY_DN46574_c2_g1_i2.p2	992-1645[+]					4.19949	3.57344e-20	.	.	.	.	.	.	.
TRINITY_DN46574_c2_g1	TRINITY_DN46574_c2_g1_i2					TRINITY_DN46574_c2_g1_i2.p3	1967-1371[-]					4.19949	3.57344e-20	.	.	ExpAA=28.46^PredHel=1^Topology=o119-141i	.	.	.	.
TRINITY_DN46574_c2_g1	TRINITY_DN46574_c2_g1_i2					TRINITY_DN46574_c2_g1_i2.p4	3047-2697[-]					4.19949	3.57344e-20	.	.	.	.	.	.	.
TRINITY_DN46574_c2_g1	TRINITY_DN46574_c2_g1_i2					TRINITY_DN46574_c2_g1_i2.p5	2648-2983[+]			A0A0P4W8F7	Uncharacterized protein	4.19949	3.57344e-20	.	.	.	.	.	.	.
TRINITY_DN45352_c0_g1	TRINITY_DN45352_c0_g1_i7			F8VBP6	Peritrophin	.	.			A0A0P4WSZ3	Uncharacterized protein	4.19304	8.23113e-26	.	.	.	.	.	.	.
TRINITY_DN41584_c2_g1	TRINITY_DN41584_c2_g1_i1					TRINITY_DN41584_c2_g1_i1.p1	1494-1123[-]					4.17031	1.26763e-19	.	.	.	.	.	.	.
TRINITY_DN41584_c2_g1	TRINITY_DN41584_c2_g1_i1					TRINITY_DN41584_c2_g1_i1.p2	1495-1136[-]					4.17031	1.26763e-19	.	.	ExpAA=44.14^PredHel=2^Topology=i51-73o88-110i	.	.	.	.
TRINITY_DN41584_c2_g1	TRINITY_DN41584_c2_g1_i1					TRINITY_DN41584_c2_g1_i1.p3	1493-1155[-]			A0A0N7ZAM7	Uncharacterized protein	4.17031	1.26763e-19	.	.	ExpAA=25.32^PredHel=1^Topology=i56-78o	.	.	.	.
TRINITY_DN40885_c7_g2	TRINITY_DN40885_c7_g2_i3					TRINITY_DN40885_c7_g2_i3.p1	235-651[+]					4.15746	1.66179e-19	.	.	.	.	.	.	.
TRINITY_DN40885_c7_g2	TRINITY_DN40885_c7_g2_i3					TRINITY_DN40885_c7_g2_i3.p2	687-271[-]					4.15746	1.66179e-19	.	.	.	.	.	.	.
TRINITY_DN45114_c0_g2	TRINITY_DN45114_c0_g2_i11	CBR1_MOUSE	Carbonyl reductase [NADPH] 1 (EC 1.1.1.184) (15-hydroxyprostaglandin dehydrogenase [NADP(+)]) (EC 1.1.1.197) (NADPH-dependent carbonyl reductase 1) (Prostaglandin 9-ketoreductase) (Prostaglandin-E(2) 9-reductase) (EC 1.1.1.189)	A0A0P4WEW6	Uncharacterized protein	TRINITY_DN45114_c0_g2_i11.p1	267-1184[+]			A0A0P4WEW6	Uncharacterized protein	4.14668	4.03002e-33	.	.	.	.	.	.	.
TRINITY_DN45114_c0_g2	TRINITY_DN45114_c0_g2_i11	CBR1_MOUSE	Carbonyl reductase [NADPH] 1 (EC 1.1.1.184) (15-hydroxyprostaglandin dehydrogenase [NADP(+)]) (EC 1.1.1.197) (NADPH-dependent carbonyl reductase 1) (Prostaglandin 9-ketoreductase) (Prostaglandin-E(2) 9-reductase) (EC 1.1.1.189)	A0A0P4WEW6	Uncharacterized protein	TRINITY_DN45114_c0_g2_i11.p2	1085-216[-]	CBR1_MOUSE	Carbonyl reductase [NADPH] 1 (EC 1.1.1.184) (15-hydroxyprostaglandin dehydrogenase [NADP(+)]) (EC 1.1.1.197) (NADPH-dependent carbonyl reductase 1) (Prostaglandin 9-ketoreductase) (Prostaglandin-E(2) 9-reductase) (EC 1.1.1.189)			4.14668	4.03002e-33	PF00106.24^adh_short^short chain dehydrogenase^6-147^E:4.7e-26`PF08659.9^KR^KR domain^8-119^E:7.3e-08`PF13561.5^adh_short_C2^Enoyl-(Acyl carrier protein) reductase^13-142^E:1.9e-19	.	.	COG1028^Dehydrogenase reductase	KEGG:mmu:12408`KO:K00079	GO:0005737^cellular_component^cytoplasm`GO:0047021^molecular_function^15-hydroxyprostaglandin dehydrogenase (NADP+) activity`GO:0004090^molecular_function^carbonyl reductase (NADPH) activity`GO:0016655^molecular_function^oxidoreductase activity, acting on NAD(P)H, quinone or similar compound as acceptor`GO:0050221^molecular_function^prostaglandin-E2 9-reductase activity`GO:0017144^biological_proc…	.
TRINITY_DN45114_c0_g2	TRINITY_DN45114_c0_g2_i11	CBR1_MOUSE	Carbonyl reductase [NADPH] 1 (EC 1.1.1.184) (15-hydroxyprostaglandin dehydrogenase [NADP(+)]) (EC 1.1.1.197) (NADPH-dependent carbonyl reductase 1) (Prostaglandin 9-ketoreductase) (Prostaglandin-E(2) 9-reductase) (EC 1.1.1.189)	A0A0P4WEW6	Uncharacterized protein	TRINITY_DN45114_c0_g2_i11.p3	1245-820[-]					4.14668	4.03002e-33	.	.	.	.	.	.	.
TRINITY_DN42132_c0_g1	TRINITY_DN42132_c0_g1_i4	ST1E1_HUMAN	Estrogen sulfotransferase (EC 2.8.2.4) (EST-1) (Sulfotransferase 1E1) (ST1E1) (Sulfotransferase, estrogen-preferring)	UPI00084A9E0B		TRINITY_DN42132_c0_g1_i4.p1	1356-331[-]	ST1E1_HUMAN	Estrogen sulfotransferase (EC 2.8.2.4) (EST-1) (Sulfotransferase 1E1) (ST1E1) (Sulfotransferase, estrogen-preferring)			4.12913	5.73409e-31	PF00685.26^Sulfotransfer_1^Sulfotransferase domain^60-334^E:1.5e-58	.	.	ENOG4111H56^Sulfotransferase	KEGG:hsa:6783`KO:K01016	GO:0005829^cellular_component^cytosol`GO:0031965^cellular_component^nuclear membrane`GO:0004062^molecular_function^aryl sulfotransferase activity`GO:0004304^molecular_function^estrone sulfotransferase activity`GO:0047894^molecular_function^flavonol 3-sulfotransferase activity`GO:0005496^molecular_function^steroid binding`GO:0050294^molecular_function^steroid sulfotransferase activity`GO:0008146^m…	GO:0008146^molecular_function^sulfotransferase activity
TRINITY_DN42132_c0_g1	TRINITY_DN42132_c0_g1_i4	ST1E1_HUMAN	Estrogen sulfotransferase (EC 2.8.2.4) (EST-1) (Sulfotransferase 1E1) (ST1E1) (Sulfotransferase, estrogen-preferring)	UPI00084A9E0B		TRINITY_DN42132_c0_g1_i4.p2	289-867[+]					4.12913	5.73409e-31	.	.	ExpAA=16.76^PredHel=1^Topology=i21-38o	.	.	.	.
TRINITY_DN40896_c0_g1	TRINITY_DN40896_c0_g1_i4					TRINITY_DN40896_c0_g1_i4.p1	858-301[-]					4.10463	6.51481e-30	.	.	.	.	.	.	.
TRINITY_DN40896_c0_g1	TRINITY_DN40896_c0_g1_i4					TRINITY_DN40896_c0_g1_i4.p2	227-694[+]					4.10463	6.51481e-30	.	.	.	.	.	.	.
TRINITY_DN40896_c0_g1	TRINITY_DN40896_c0_g1_i4					TRINITY_DN40896_c0_g1_i4.p3	859-527[-]					4.10463	6.51481e-30	.	.	.	.	.	.	.
TRINITY_DN46450_c0_g1	TRINITY_DN46450_c0_g1_i1	GLYC_PONAB	Serine hydroxymethyltransferase, cytosolic (SHMT) (EC 2.1.2.1) (Glycine hydroxymethyltransferase) (Serine methylase)	A0A0P4WDV7	Serine hydroxymethyltransferase (EC 2.1.2.1)	.	.			A0A0P4WAC0	Uncharacterized protein	4.08595	4.21042e-43	.	.	.	COG0112^Catalyzes the reversible interconversion of serine and glycine with tetrahydrofolate (THF) serving as the one-carbon carrier. This reaction serves as the major source of one-carbon groups required for the biosynthesis of purines, thymidylate, methionine, and other important biomolecules. Also exhibits THF- independent aldolase activity toward beta-hydroxyamino acids, producing glycine and…	KEGG:pon:100171460`KO:K00600	GO:0005829^cellular_component^cytosol`GO:0004372^molecular_function^glycine hydroxymethyltransferase activity`GO:0030170^molecular_function^pyridoxal phosphate binding`GO:0019264^biological_process^glycine biosynthetic process from serine`GO:0006544^biological_process^glycine metabolic process`GO:0006563^biological_process^L-serine metabolic process`GO:0051289^biological_process^protein homotetra…	.
TRINITY_DN39609_c3_g1	TRINITY_DN39609_c3_g1_i3					TRINITY_DN39609_c3_g1_i3.p1	2010-646[-]	CO7A1_MOUSE	Collagen alpha-1(VII) chain (Long-chain collagen) (LC collagen)			4.08301	6.23592e-27	PF01391.17^Collagen^Collagen triple helix repeat (20 copies)^333-385^E:1.2e-06	.	.	ENOG410XNMM^collagen, type	KEGG:mmu:12836`KO:K16628	GO:0005604^cellular_component^basement membrane`GO:0005581^cellular_component^collagen trimer`GO:0005576^cellular_component^extracellular region`GO:0042802^molecular_function^identical protein binding`GO:0004867^molecular_function^serine-type endopeptidase inhibitor activity`GO:0007155^biological_process^cell adhesion`GO:0035987^biological_process^endodermal cell differentiation	.
TRINITY_DN39609_c3_g1	TRINITY_DN39609_c3_g1_i3					TRINITY_DN39609_c3_g1_i3.p2	1049-2011[+]					4.08301	6.23592e-27	.	.	.	.	.	.	.
TRINITY_DN39609_c3_g1	TRINITY_DN39609_c3_g1_i3					TRINITY_DN39609_c3_g1_i3.p3	1201-341[-]					4.08301	6.23592e-27	.	.	.	.	.	.	.
TRINITY_DN39609_c3_g1	TRINITY_DN39609_c3_g1_i3					TRINITY_DN39609_c3_g1_i3.p4	1654-2010[+]			UPI00084A8F47		4.08301	6.23592e-27	.	.	.	.	.	.	.
TRINITY_DN44137_c0_g1	TRINITY_DN44137_c0_g1_i3	PTGR1_RAT	Prostaglandin reductase 1 (PRG-1) (EC 1.3.1.-) (15-oxoprostaglandin 13-reductase) (EC 1.3.1.48) (Dithiolethione-inducible gene 1 protein) (D3T-inducible gene 1 protein) (DIG-1) (NADP-dependent leukotriene B4 12-hydroxydehydrogenase) (EC 1.3.1.74)			TRINITY_DN44137_c0_g1_i3.p1	69-1088[+]	PTGR1_RAT	Prostaglandin reductase 1 (PRG-1) (EC 1.3.1.-) (15-oxoprostaglandin 13-reductase) (EC 1.3.1.48) (Dithiolethione-inducible gene 1 protein) (D3T-inducible gene 1 protein) (DIG-1) (NADP-dependent leukotriene B4 12-hydroxydehydrogenase) (EC 1.3.1.74)			4.07397	2.58701e-22	PF16884.4^ADH_N_2^N-terminal domain of oxidoreductase^5-101^E:2.8e-24`PF00107.25^ADH_zinc_N^Zinc-binding dehydrogenase^159-291^E:3.9e-25`PF13602.5^ADH_zinc_N_2^Zinc-binding dehydrogenase^191-337^E:5.1e-09`PF13768.5^VWA_3^von Willebrand factor type A domain^200-240^E:0.18	.	.	COG2130^alcohol dehydrogenase	KEGG:rno:192227`KO:K13948	GO:0005737^cellular_component^cytoplasm`GO:0070062^cellular_component^extracellular exosome`GO:0036132^molecular_function^13-prostaglandin reductase activity`GO:0047522^molecular_function^15-oxoprostaglandin 13-oxidase activity`GO:0032440^molecular_function^2-alkenal reductase [NAD(P)] activity`GO:0097327^biological_process^response to antineoplastic agent	GO:0055114^biological_process^oxidation-reduction process
TRINITY_DN44137_c0_g1	TRINITY_DN44137_c0_g1_i3	PTGR1_RAT	Prostaglandin reductase 1 (PRG-1) (EC 1.3.1.-) (15-oxoprostaglandin 13-reductase) (EC 1.3.1.48) (Dithiolethione-inducible gene 1 protein) (D3T-inducible gene 1 protein) (DIG-1) (NADP-dependent leukotriene B4 12-hydroxydehydrogenase) (EC 1.3.1.74)			TRINITY_DN44137_c0_g1_i3.p2	770-441[-]			A0A2D3E2W0	Calcium-activated chloride channel regulator 2 (Fragment)	4.07397	2.58701e-22	.	.	.	.	.	.	.
TRINITY_DN43997_c2_g1	TRINITY_DN43997_c2_g1_i4					TRINITY_DN43997_c2_g1_i4.p1	2191-2580[+]			A0A0N7ZDR1	Adenylosuccinate synthetase (EC 6.3.4.4)	4.05395	1.10995e-22	.	.	ExpAA=80.00^PredHel=4^Topology=o10-32i39-61o76-98i110-127o	.	.	.	.
TRINITY_DN44961_c0_g2	TRINITY_DN44961_c0_g2_i5	MGST1_MOUSE	Microsomal glutathione S-transferase 1 (Microsomal GST-1) (EC 2.5.1.18) (Microsomal GST-I)			TRINITY_DN44961_c0_g2_i5.p1	134-568[+]	MGST1_MOUSE	Microsomal glutathione S-transferase 1 (Microsomal GST-1) (EC 2.5.1.18) (Microsomal GST-I)			4.05257	1.26353e-19	PF01124.17^MAPEG^MAPEG family^15-141^E:4.8e-25	.	ExpAA=64.16^PredHel=3^Topology=i13-35o78-100i121-143o	ENOG4111VJG^microsomal glutathione S-transferase	.	GO:0005783^cellular_component^endoplasmic reticulum`GO:0005789^cellular_component^endoplasmic reticulum membrane`GO:0016021^cellular_component^integral component of membrane`GO:0005743^cellular_component^mitochondrial inner membrane`GO:0005741^cellular_component^mitochondrial outer membrane`GO:0005739^cellular_component^mitochondrion`GO:0004602^molecular_function^glutathione peroxidase activity`G…	.
TRINITY_DN41774_c0_g1	TRINITY_DN41774_c0_g1_i4			A0A0P4X0G8	Uncharacterized protein	TRINITY_DN41774_c0_g1_i4.p1	1-558[+]					4.02037	6.85858e-23	PF01607.23^CBM_14^Chitin binding Peritrophin-A domain^60-116^E:3.5e-07	.	.	.	.	.	GO:0008061^molecular_function^chitin binding`GO:0006030^biological_process^chitin metabolic process`GO:0005576^cellular_component^extracellular region
TRINITY_DN41774_c0_g1	TRINITY_DN41774_c0_g1_i4			A0A0P4X0G8	Uncharacterized protein	TRINITY_DN41774_c0_g1_i4.p2	2-559[+]					4.02037	6.85858e-23	.	.	.	.	.	.	.
TRINITY_DN41774_c0_g1	TRINITY_DN41774_c0_g1_i4			A0A0P4X0G8	Uncharacterized protein	TRINITY_DN41774_c0_g1_i4.p3	558-112[-]			A0A1P8D413	Serine/threonine-protein phosphatase 2A 65 kDa regulatory subunit A alpha isoform	4.02037	6.85858e-23	.	.	.	.	.	.	.
TRINITY_DN46058_c1_g2	TRINITY_DN46058_c1_g2_i2					TRINITY_DN46058_c1_g2_i2.p1	1214-291[-]	ACES_FELCA	Acetylcholinesterase (AChE) (EC 3.1.1.7)			3.99737	3.43987e-26	PF00135.27^COesterase^Carboxylesterase family^2-277^E:7.1e-25	.	.	COG2272^Carboxylesterase	KEGG:fca:493674`KO:K01049	GO:0031225^cellular_component^anchored component of membrane`GO:0030054^cellular_component^cell junction`GO:0005576^cellular_component^extracellular region`GO:0005886^cellular_component^plasma membrane`GO:0045202^cellular_component^synapse`GO:0003990^molecular_function^acetylcholinesterase activity`GO:0052689^molecular_function^carboxylic ester hydrolase activity`GO:0042135^biological_process^neu…	.
TRINITY_DN46058_c1_g2	TRINITY_DN46058_c1_g2_i2					TRINITY_DN46058_c1_g2_i2.p2	333-1016[+]					3.99737	3.43987e-26	.	.	.	.	.	.	.
TRINITY_DN45280_c0_g2	TRINITY_DN45280_c0_g2_i3					TRINITY_DN45280_c0_g2_i3.p1	166-2673[+]			UPI0006D4D0A8		3.99103	4.54954e-57	.	sigP:1^23^0.702^YES	ExpAA=22.85^PredHel=1^Topology=o642-664i	.	.	.	.
TRINITY_DN45280_c0_g2	TRINITY_DN45280_c0_g2_i3					TRINITY_DN45280_c0_g2_i3.p2	1328-252[-]					3.99103	4.54954e-57	.	.	.	.	.	.	.
TRINITY_DN45280_c0_g2	TRINITY_DN45280_c0_g2_i3					TRINITY_DN45280_c0_g2_i3.p3	3-428[+]			A0A0P4W6V9	Uncharacterized protein	3.99103	4.54954e-57	.	.	.	.	.	.	.
TRINITY_DN38201_c0_g2	TRINITY_DN38201_c0_g2_i2	IMP4_BOVIN	U3 small nucleolar ribonucleoprotein protein IMP4 (U3 snoRNP protein IMP4)			TRINITY_DN38201_c0_g2_i2.p1	270-1199[+]	IMP4_BOVIN	U3 small nucleolar ribonucleoprotein protein IMP4 (U3 snoRNP protein IMP4)			3.9571	2.14974e-31	PF04427.17^Brix^Brix domain^104-272^E:2.9e-31	.	.	COG2136^u3 small nucleolar ribonucleoprotein	KEGG:bta:513405`KO:K14561	GO:0001650^cellular_component^fibrillar center`GO:0034457^cellular_component^Mpp10 complex`GO:0032040^cellular_component^small-subunit processome`GO:0042134^molecular_function^rRNA primary transcript binding`GO:0030515^molecular_function^snoRNA binding`GO:0006364^biological_process^rRNA processing	.
TRINITY_DN38201_c0_g2	TRINITY_DN38201_c0_g2_i2	IMP4_BOVIN	U3 small nucleolar ribonucleoprotein protein IMP4 (U3 snoRNP protein IMP4)			TRINITY_DN38201_c0_g2_i2.p2	1202-888[-]					3.9571	2.14974e-31	.	.	.	.	.	.	.
TRINITY_DN39574_c1_g1	TRINITY_DN39574_c1_g1_i8	SCAF8_HUMAN	Protein SCAF8 (CDC5L complex-associated protein 7) (RNA-binding motif protein 16) (SR-related and CTD-associated factor 8)			TRINITY_DN39574_c1_g1_i8.p1	7252-2156[-]	SCAF8_HUMAN	Protein SCAF8 (CDC5L complex-associated protein 7) (RNA-binding motif protein 16) (SR-related and CTD-associated factor 8)	A0A1C3KWR7	Uncharacterized protein	3.93004	1.70539e-38	PF04818.12^CTD_bind^RNA polymerase II-binding domain.^99-163^E:2.5e-15`PF00076.21^RRM_1^RNA recognition motif. (a.k.a. RRM, RBD, or RNP domain)^519-582^E:8.1e-11`PF13893.5^RRM_5^RNA recognition motif. (a.k.a. RRM, RBD, or RNP domain)^529-585^E:0.24	.	.	ENOG410XT48^mRNA processing	KEGG:hsa:22828`KO:K13191	GO:0016363^cellular_component^nuclear matrix`GO:0005654^cellular_component^nucleoplasm`GO:0005681^cellular_component^spliceosomal complex`GO:0003723^molecular_function^RNA binding`GO:0043175^molecular_function^RNA polymerase core enzyme binding`GO:0006397^biological_process^mRNA processing`GO:0008380^biological_process^RNA splicing	GO:0003676^molecular_function^nucleic acid binding
TRINITY_DN39574_c1_g1	TRINITY_DN39574_c1_g1_i8	SCAF8_HUMAN	Protein SCAF8 (CDC5L complex-associated protein 7) (RNA-binding motif protein 16) (SR-related and CTD-associated factor 8)			TRINITY_DN39574_c1_g1_i8.p2	3096-4310[+]					3.93004	1.70539e-38	.	.	.	.	.	.	.
TRINITY_DN39574_c1_g1	TRINITY_DN39574_c1_g1_i8	SCAF8_HUMAN	Protein SCAF8 (CDC5L complex-associated protein 7) (RNA-binding motif protein 16) (SR-related and CTD-associated factor 8)			TRINITY_DN39574_c1_g1_i8.p3	3471-3040[-]					3.93004	1.70539e-38	.	.	.	.	.	.	.
TRINITY_DN39574_c1_g1	TRINITY_DN39574_c1_g1_i8	SCAF8_HUMAN	Protein SCAF8 (CDC5L complex-associated protein 7) (RNA-binding motif protein 16) (SR-related and CTD-associated factor 8)			TRINITY_DN39574_c1_g1_i8.p4	803-1231[+]					3.93004	1.70539e-38	.	.	.	.	.	.	.
TRINITY_DN39574_c1_g1	TRINITY_DN39574_c1_g1_i8	SCAF8_HUMAN	Protein SCAF8 (CDC5L complex-associated protein 7) (RNA-binding motif protein 16) (SR-related and CTD-associated factor 8)			TRINITY_DN39574_c1_g1_i8.p5	4076-4489[+]					3.93004	1.70539e-38	.	.	.	.	.	.	.
TRINITY_DN39574_c1_g1	TRINITY_DN39574_c1_g1_i8	SCAF8_HUMAN	Protein SCAF8 (CDC5L complex-associated protein 7) (RNA-binding motif protein 16) (SR-related and CTD-associated factor 8)			TRINITY_DN39574_c1_g1_i8.p6	4443-4060[-]					3.93004	1.70539e-38	.	.	.	.	.	.	.
TRINITY_DN39574_c1_g1	TRINITY_DN39574_c1_g1_i8	SCAF8_HUMAN	Protein SCAF8 (CDC5L complex-associated protein 7) (RNA-binding motif protein 16) (SR-related and CTD-associated factor 8)			TRINITY_DN39574_c1_g1_i8.p7	2536-2895[+]			A0A1Y1JSK6	Uncharacterized protein	3.93004	1.70539e-38	.	.	.	.	.	.	.
TRINITY_DN39574_c1_g1	TRINITY_DN39574_c1_g1_i8	SCAF8_HUMAN	Protein SCAF8 (CDC5L complex-associated protein 7) (RNA-binding motif protein 16) (SR-related and CTD-associated factor 8)			TRINITY_DN39574_c1_g1_i8.p8	3822-3475[-]					3.93004	1.70539e-38	.	.	.	.	.	.	.
TRINITY_DN39574_c1_g1	TRINITY_DN39574_c1_g1_i8	SCAF8_HUMAN	Protein SCAF8 (CDC5L complex-associated protein 7) (RNA-binding motif protein 16) (SR-related and CTD-associated factor 8)			TRINITY_DN39574_c1_g1_i8.p9	2152-2490[+]					3.93004	1.70539e-38	.	.	.	.	.	.	.
TRINITY_DN39574_c1_g1	TRINITY_DN39574_c1_g1_i8	SCAF8_HUMAN	Protein SCAF8 (CDC5L complex-associated protein 7) (RNA-binding motif protein 16) (SR-related and CTD-associated factor 8)			TRINITY_DN39574_c1_g1_i8.p10	6120-5788[-]			A0A0P4W6M9	Uncharacterized protein	3.93004	1.70539e-38	.	.	.	.	.	.	.
TRINITY_DN46067_c0_g3	TRINITY_DN46067_c0_g3_i8					TRINITY_DN46067_c0_g3_i8.p1	1-471[+]					3.91044	2.94104e-32	.	.	ExpAA=18.18^PredHel=1^Topology=o20-37i	.	.	.	.
TRINITY_DN46067_c0_g3	TRINITY_DN46067_c0_g3_i8					TRINITY_DN46067_c0_g3_i8.p2	471-148[-]			UPI0006EB0CBF		3.91044	2.94104e-32	.	.	.	.	.	.	.
TRINITY_DN43442_c1_g3	TRINITY_DN43442_c1_g3_i1	ALDO2_MAIZE	Indole-3-acetaldehyde oxidase (IAA oxidase) (EC 1.2.3.7) (Aldehyde oxidase-2) (ZmAO-2)	UPI00084A9522		TRINITY_DN43442_c1_g3_i1.p1	4320-259[-]	XDH_DICDI	Xanthine dehydrogenase (XD) (EC 1.17.1.4)			3.89814	1.96895e-33	PF00111.26^Fer2^2Fe-2S iron-sulfur cluster binding domain^37-92^E:1.1e-05`PF01799.19^Fer2_2^[2Fe-2S] binding domain^102-176^E:1.7e-26`PF00941.20^FAD_binding_5^FAD binding domain in molybdopterin dehydrogenase^247-422^E:2.5e-23`PF03450.16^CO_deh_flav_C^CO dehydrogenase flavoprotein C-terminal domain^430-534^E:1.4e-22`PF01315.21^Ald_Xan_dh_C^Aldehyde oxidase and xanthine dehydrogenase, a/b hammerhe…	.	.	COG4630^xanthine dehydrogenase`COG4631^xanthine dehydrogenase	KEGG:ddi:DDB_G0291047`KO:K00106	GO:0005829^cellular_component^cytosol`GO:0005777^cellular_component^peroxisome`GO:0051537^molecular_function^2 iron, 2 sulfur cluster binding`GO:0009055^molecular_function^electron transfer activity`GO:0050660^molecular_function^flavin adenine dinucleotide binding`GO:0005506^molecular_function^iron ion binding`GO:0043546^molecular_function^molybdopterin cofactor binding`GO:0016614^molecular_funct…	GO:0009055^molecular_function^electron transfer activity`GO:0051536^molecular_function^iron-sulfur cluster binding`GO:0016491^molecular_function^oxidoreductase activity`GO:0046872^molecular_function^metal ion binding`GO:0055114^biological_process^oxidation-reduction process
TRINITY_DN43442_c1_g3	TRINITY_DN43442_c1_g3_i1	ALDO2_MAIZE	Indole-3-acetaldehyde oxidase (IAA oxidase) (EC 1.2.3.7) (Aldehyde oxidase-2) (ZmAO-2)	UPI00084A9522		TRINITY_DN43442_c1_g3_i1.p2	3340-3660[+]					3.89814	1.96895e-33	.	.	ExpAA=20.48^PredHel=1^Topology=i87-104o	.	.	.	.
TRINITY_DN43442_c1_g3	TRINITY_DN43442_c1_g3_i1	ALDO2_MAIZE	Indole-3-acetaldehyde oxidase (IAA oxidase) (EC 1.2.3.7) (Aldehyde oxidase-2) (ZmAO-2)	UPI00084A9522		TRINITY_DN43442_c1_g3_i1.p3	3503-3820[+]					3.89814	1.96895e-33	.	.	.	.	.	.	.
TRINITY_DN43442_c1_g3	TRINITY_DN43442_c1_g3_i1	ALDO2_MAIZE	Indole-3-acetaldehyde oxidase (IAA oxidase) (EC 1.2.3.7) (Aldehyde oxidase-2) (ZmAO-2)	UPI00084A9522		TRINITY_DN43442_c1_g3_i1.p4	266-565[+]					3.89814	1.96895e-33	.	.	.	.	.	.	.
TRINITY_DN40038_c1_g1	TRINITY_DN40038_c1_g1_i16	DC1L2_MOUSE	Cytoplasmic dynein 1 light intermediate chain 2 (Dynein light intermediate chain 2, cytosolic)			TRINITY_DN40038_c1_g1_i16.p1	206-1513[+]	DC1L2_MOUSE	Cytoplasmic dynein 1 light intermediate chain 2 (Dynein light intermediate chain 2, cytosolic)	A0A0P4W8V4	Uncharacterized protein	3.87825	4.58216e-31	PF05783.10^DLIC^Dynein light intermediate chain (DLIC)^4-426^E:1.8e-172	.	.	ENOG410XQS4^Dynein cytoplasmic 1 light intermediate chain	KEGG:mmu:234663`KO:K10416	GO:0005813^cellular_component^centrosome`GO:0005868^cellular_component^cytoplasmic dynein complex`GO:0000776^cellular_component^kinetochore`GO:0005770^cellular_component^late endosome`GO:0005764^cellular_component^lysosome`GO:0005874^cellular_component^microtubule`GO:0005524^molecular_function^ATP binding`GO:0045504^molecular_function^dynein heavy chain binding`GO:0003777^molecular_function^micro…	.
TRINITY_DN44307_c5_g1	TRINITY_DN44307_c5_g1_i9	HM20A_MOUSE	High mobility group protein 20A (HMG box-containing protein 20A) (HMG domain-containing protein HMGX1) (Inhibitor of BRAF35) (iBRAF)	A0A147B3J8	High mobility group protein 20A	TRINITY_DN44307_c5_g1_i9.p1	2083-1172[-]	HM20A_MOUSE	High mobility group protein 20A (HMG box-containing protein 20A) (HMG domain-containing protein HMGX1) (Inhibitor of BRAF35) (iBRAF)			3.85551	7.52017e-54	PF09011.9^HMG_box_2^HMG-box domain^54-123^E:3.1e-14`PF00505.18^HMG_box^HMG (high mobility group) box^56-123^E:4.3e-19	.	.	COG5648^high mobility group	KEGG:mmu:66867	GO:0005634^cellular_component^nucleus`GO:0003677^molecular_function^DNA binding`GO:0042802^molecular_function^identical protein binding`GO:0046982^molecular_function^protein heterodimerization activity`GO:0016569^biological_process^covalent chromatin modification`GO:0045665^biological_process^negative regulation of neuron differentiation`GO:0033234^biological_process^negative regulation of protei…	.
TRINITY_DN46427_c1_g1	TRINITY_DN46427_c1_g1_i7					TRINITY_DN46427_c1_g1_i7.p1	145-2235[+]					3.84601	5.01952e-43	.	.	.	.	.	.	.
TRINITY_DN46427_c1_g1	TRINITY_DN46427_c1_g1_i7					TRINITY_DN46427_c1_g1_i7.p2	1214-2191[+]					3.84601	5.01952e-43	.	.	ExpAA=19.00^PredHel=1^Topology=i172-194o	.	.	.	.
TRINITY_DN46427_c1_g1	TRINITY_DN46427_c1_g1_i7					TRINITY_DN46427_c1_g1_i7.p3	2468-1884[-]					3.84601	5.01952e-43	.	.	ExpAA=45.11^PredHel=2^Topology=o20-39i46-68o	.	.	.	.
TRINITY_DN46427_c1_g1	TRINITY_DN46427_c1_g1_i7					TRINITY_DN46427_c1_g1_i7.p4	573-7[-]					3.84601	5.01952e-43	.	.	.	.	.	.	.
TRINITY_DN46427_c1_g1	TRINITY_DN46427_c1_g1_i7					TRINITY_DN46427_c1_g1_i7.p5	1526-1020[-]					3.84601	5.01952e-43	.	.	.	.	.	.	.
TRINITY_DN47123_c0_g1	TRINITY_DN47123_c0_g1_i1	GALE_BOVIN	UDP-glucose 4-epimerase (EC 5.1.3.2) (Galactowaldenase) (UDP-N-acetylglucosamine 4-epimerase) (UDP-GlcNAc 4-epimerase) (EC 5.1.3.7) (UDP-galactosamine 4-epimerase) (UDP-GalNAc 4-epimerase) (UDP-galactose 4-epimerase)	UPI00083FD43A		TRINITY_DN47123_c0_g1_i1.p1	116-1183[+]	GALE_BOVIN	UDP-glucose 4-epimerase (EC 5.1.3.2) (Galactowaldenase) (UDP-N-acetylglucosamine 4-epimerase) (UDP-GlcNAc 4-epimerase) (EC 5.1.3.7) (UDP-galactosamine 4-epimerase) (UDP-GalNAc 4-epimerase) (UDP-galactose 4-epimerase)			3.8422	3.81472e-35	PF04321.16^RmlD_sub_bind^RmlD substrate binding domain^9-178^E:1.1e-11`PF01370.20^Epimerase^NAD dependent epimerase/dehydratase family^10-268^E:5.9e-53`PF02719.14^Polysacc_synt_2^Polysaccharide biosynthesis protein^10-198^E:5.2e-14`PF16363.4^GDP_Man_Dehyd^GDP-mannose 4,6 dehydratase^11-343^E:6.7e-48`PF01073.18^3Beta_HSD^3-beta hydroxysteroid dehydrogenase/isomerase family^11-177^E:2.6e-19`PF07993…	.	.	COG1087^udp-glucose 4-epimerase	KEGG:bta:523154`KO:K01784	GO:0042803^molecular_function^protein homodimerization activity`GO:0003978^molecular_function^UDP-glucose 4-epimerase activity`GO:0003974^molecular_function^UDP-N-acetylglucosamine 4-epimerase activity`GO:0019388^biological_process^galactose catabolic process	GO:0003824^molecular_function^catalytic activity`GO:0050662^molecular_function^coenzyme binding`GO:0003854^molecular_function^3-beta-hydroxy-delta5-steroid dehydrogenase activity`GO:0016616^molecular_function^oxidoreductase activity, acting on the CH-OH group of donors, NAD or NADP as acceptor`GO:0006694^biological_process^steroid biosynthetic process`GO:0055114^biological_process^oxidation-reduc…
TRINITY_DN47123_c0_g1	TRINITY_DN47123_c0_g1_i1	GALE_BOVIN	UDP-glucose 4-epimerase (EC 5.1.3.2) (Galactowaldenase) (UDP-N-acetylglucosamine 4-epimerase) (UDP-GlcNAc 4-epimerase) (EC 5.1.3.7) (UDP-galactosamine 4-epimerase) (UDP-GalNAc 4-epimerase) (UDP-galactose 4-epimerase)	UPI00083FD43A		TRINITY_DN47123_c0_g1_i1.p2	393-79[-]					3.8422	3.81472e-35	.	.	.	.	.	.	.
TRINITY_DN47123_c0_g1	TRINITY_DN47123_c0_g1_i1	GALE_BOVIN	UDP-glucose 4-epimerase (EC 5.1.3.2) (Galactowaldenase) (UDP-N-acetylglucosamine 4-epimerase) (UDP-GlcNAc 4-epimerase) (EC 5.1.3.7) (UDP-galactosamine 4-epimerase) (UDP-GalNAc 4-epimerase) (UDP-galactose 4-epimerase)	UPI00083FD43A		TRINITY_DN47123_c0_g1_i1.p3	1102-1413[+]			A0A0U2Z3R3	Uncharacterized protein	3.8422	3.81472e-35	.	.	ExpAA=33.14^PredHel=2^Topology=i44-66o70-92i	.	.	.	.
TRINITY_DN46758_c0_g1	TRINITY_DN46758_c0_g1_i13	LUCB_OPLGR	Oplophorus-luciferin 2-monooxygenase non-catalytic subunit			TRINITY_DN46758_c0_g1_i13.p1	2-709[+]	LUCB_OPLGR	Oplophorus-luciferin 2-monooxygenase non-catalytic subunit	UPI0006B0F561		3.84041	4.95689e-22	PF13855.5^LRR_8^Leucine rich repeat^63-121^E:5.2e-11	.	.	.	KEGG:ag:BAB13775`KO:K21824	GO:0005576^cellular_component^extracellular region	GO:0005515^molecular_function^protein binding
TRINITY_DN42556_c3_g1	TRINITY_DN42556_c3_g1_i5	SELM_ERISI	Selenoprotein M			.	.			A0A0P4WDD4	Uncharacterized protein	3.83747	2.16321e-26	.	.	.	.	.	GO:0005783^cellular_component^endoplasmic reticulum	.
TRINITY_DN40712_c3_g1	TRINITY_DN40712_c3_g1_i8	PEAMT_SPIOL	Phosphoethanolamine N-methyltransferase (EC 2.1.1.103)			TRINITY_DN40712_c3_g1_i8.p1	1215-418[-]	PEAMT_SPIOL	Phosphoethanolamine N-methyltransferase (EC 2.1.1.103)			3.83057	3.26224e-34	PF00891.17^Methyltransf_2^O-methyltransferase^42-202^E:1.1e-05`PF02353.19^CMAS^Mycolic acid cyclopropane synthetase^43-251^E:1.5e-16`PF05175.13^MTS^Methyltransferase small domain^44-157^E:7.8e-06`PF01135.18^PCMT^Protein-L-isoaspartate(D-aspartate) O-methyltransferase (PCMT)^47-159^E:4.2e-11`PF01209.17^Ubie_methyltran^ubiE/COQ5 methyltransferase family^49-165^E:9e-13`PF05724.10^TPMT^Thiopurine S-m…	.	.	.	.	GO:0005737^cellular_component^cytoplasm`GO:0000234^molecular_function^phosphoethanolamine N-methyltransferase activity`GO:0006656^biological_process^phosphatidylcholine biosynthetic process	GO:0008171^molecular_function^O-methyltransferase activity`GO:0008168^molecular_function^methyltransferase activity`GO:0008757^molecular_function^S-adenosylmethionine-dependent methyltransferase activity`GO:0008152^biological_process^metabolic process
TRINITY_DN40712_c3_g1	TRINITY_DN40712_c3_g1_i8	PEAMT_SPIOL	Phosphoethanolamine N-methyltransferase (EC 2.1.1.103)			TRINITY_DN40712_c3_g1_i8.p2	334-711[+]			A0A0P4W0E1	Uncharacterized protein	3.83057	3.26224e-34	.	.	.	.	.	.	.
TRINITY_DN38539_c0_g1	TRINITY_DN38539_c0_g1_i1	NPT2B_RAT	Sodium-dependent phosphate transport protein 2B (Sodium-phosphate transport protein 2B) (Na(+)-dependent phosphate cotransporter 2B) (Sodium/phosphate cotransporter 2B) (Na(+)/Pi cotransporter 2B) (NaPi-2b) (Solute carrier family 34 member 2) (rNaPi IIb)	A0A0P4VXU5	Uncharacterized protein	TRINITY_DN38539_c0_g1_i1.p1	2231-693[-]	NPT2A_RABIT	Sodium-dependent phosphate transport protein 2A (Sodium-phosphate transport protein 2A) (Na(+)-dependent phosphate cotransporter 2A) (NaPi-6) (Sodium/phosphate cotransporter 2A) (Na(+)/Pi cotransporter 2A) (NaPi-2a) (Solute carrier family 34 member 1)			3.82658	8.1267e-57	PF02690.14^Na_Pi_cotrans^Na+/Pi-cotransporter^4-105^E:2.5e-20`PF02690.14^Na_Pi_cotrans^Na+/Pi-cotransporter^245-365^E:5.8e-12	.	ExpAA=194.24^PredHel=8^Topology=i21-43o56-78i99-118o228-250i271-293o345-367i388-410o415-437i	COG1283^Na Pi-cotransporter	KEGG:ocu:100009392`KO:K14683	GO:0016324^cellular_component^apical plasma membrane`GO:0016021^cellular_component^integral component of membrane`GO:0072686^cellular_component^mitotic spindle`GO:0016607^cellular_component^nuclear speck`GO:0005886^cellular_component^plasma membrane`GO:0015321^molecular_function^sodium-dependent phosphate transmembrane transporter activity`GO:0015293^molecular_function^symporter activity`GO:00550…	GO:0015321^molecular_function^sodium-dependent phosphate transmembrane transporter activity`GO:0044341^biological_process^sodium-dependent phosphate transport`GO:0016020^cellular_component^membrane
TRINITY_DN40038_c1_g1	TRINITY_DN40038_c1_g1_i21	DC1L2_MOUSE	Cytoplasmic dynein 1 light intermediate chain 2 (Dynein light intermediate chain 2, cytosolic)			TRINITY_DN40038_c1_g1_i21.p1	1-1512[+]	DC1L2_MOUSE	Cytoplasmic dynein 1 light intermediate chain 2 (Dynein light intermediate chain 2, cytosolic)	UPI00076FB9C9		3.82045	2.75625e-29	PF05783.10^DLIC^Dynein light intermediate chain (DLIC)^36-494^E:2e-196	.	.	ENOG410XQS4^Dynein cytoplasmic 1 light intermediate chain	KEGG:mmu:234663`KO:K10416	GO:0005813^cellular_component^centrosome`GO:0005868^cellular_component^cytoplasmic dynein complex`GO:0000776^cellular_component^kinetochore`GO:0005770^cellular_component^late endosome`GO:0005764^cellular_component^lysosome`GO:0005874^cellular_component^microtubule`GO:0005524^molecular_function^ATP binding`GO:0045504^molecular_function^dynein heavy chain binding`GO:0003777^molecular_function^micro…	.
TRINITY_DN40038_c1_g1	TRINITY_DN40038_c1_g1_i21	DC1L2_MOUSE	Cytoplasmic dynein 1 light intermediate chain 2 (Dynein light intermediate chain 2, cytosolic)			TRINITY_DN40038_c1_g1_i21.p2	4869-3436[-]	SURF6_DROME	Surfeit locus protein 6 homolog			3.82045	2.75625e-29	PF04935.11^SURF6^Surfeit locus protein 6^268-464^E:4.5e-26	.	.	ENOG4111G0Y^surfeit locus protein	KEGG:dme:Dmel_CG4510	GO:0022625^cellular_component^cytosolic large ribosomal subunit`GO:0005730^cellular_component^nucleolus`GO:0003677^molecular_function^DNA binding`GO:0003676^molecular_function^nucleic acid binding`GO:0003723^molecular_function^RNA binding`GO:0042273^biological_process^ribosomal large subunit biogenesis`GO:0042274^biological_process^ribosomal small subunit biogenesis`GO:0042254^biological_process^…	.
TRINITY_DN40038_c1_g1	TRINITY_DN40038_c1_g1_i21	DC1L2_MOUSE	Cytoplasmic dynein 1 light intermediate chain 2 (Dynein light intermediate chain 2, cytosolic)			TRINITY_DN40038_c1_g1_i21.p3	3065-3382[+]			Q0GBZ3	ATP synthase subunit beta (EC 3.6.3.14)	3.82045	2.75625e-29	.	.	ExpAA=43.27^PredHel=2^Topology=i17-39o74-96i	.	.	.	.
TRINITY_DN41362_c0_g1	TRINITY_DN41362_c0_g1_i1	MYSA_DROME	Myosin heavy chain, muscle			TRINITY_DN41362_c0_g1_i1.p1	1-1326[+]			UPI00084A35E4		3.77857	7.55571e-32	.	.	.	.	.	.	.
TRINITY_DN41362_c0_g1	TRINITY_DN41362_c0_g1_i1	MYSA_DROME	Myosin heavy chain, muscle			TRINITY_DN41362_c0_g1_i1.p2	1326-1[-]	MYSA_DROME	Myosin heavy chain, muscle			3.77857	7.55571e-32	PF01576.18^Myosin_tail_1^Myosin tail^5-440^E:1.6e-64	.	.	COG5022^myosin heavy chain	KEGG:dme:Dmel_CG17927`KO:K17751	GO:0031672^cellular_component^A band`GO:0016459^cellular_component^myosin complex`GO:0032982^cellular_component^myosin filament`GO:0005703^cellular_component^polytene chromosome puff`GO:0030017^cellular_component^sarcomere`GO:0051015^molecular_function^actin filament binding`GO:0030898^molecular_function^actin-dependent ATPase activity`GO:0005524^molecular_function^ATP binding`GO:0042623^molecula…	GO:0003774^molecular_function^motor activity`GO:0016459^cellular_component^myosin complex
TRINITY_DN41362_c0_g1	TRINITY_DN41362_c0_g1_i1	MYSA_DROME	Myosin heavy chain, muscle			TRINITY_DN41362_c0_g1_i1.p3	401-862[+]					3.77857	7.55571e-32	.	sigP:1^19^0.632^YES	.	.	.	.	.
TRINITY_DN41362_c0_g1	TRINITY_DN41362_c0_g1_i1	MYSA_DROME	Myosin heavy chain, muscle			TRINITY_DN41362_c0_g1_i1.p4	394-89[-]					3.77857	7.55571e-32	.	.	.	.	.	.	.
TRINITY_DN43555_c0_g1	TRINITY_DN43555_c0_g1_i5	SC31A_DANRE	Protein transport protein Sec31A (SEC31-like protein 1) (SEC31-related protein A)			TRINITY_DN43555_c0_g1_i5.p1	86-3772[+]	SC31A_DANRE	Protein transport protein Sec31A (SEC31-like protein 1) (SEC31-related protein A)			3.76234	1.77654e-20	PF00400.31^WD40^WD domain, G-beta repeat^112-146^E:0.2`PF00400.31^WD40^WD domain, G-beta repeat^246-283^E:0.26`PF12931.6^Sec16_C^Sec23-binding domain of Sec16^561-608^E:9.6e-05`PF07304.10^SRA1^Steroid receptor RNA activator (SRA1)^1120-1221^E:5.7e-08	.	.	ENOG410XQ1D^Component of the coat protein complex II (COPII) which promotes the formation of transport vesicles from the endoplasmic reticulum (ER). The coat has two main functions, the physical deformation of the endoplasmic reticulum membrane into vesicles and the selection of cargo molecules	.	GO:0030127^cellular_component^COPII vesicle coat`GO:0030134^cellular_component^COPII-coated ER to Golgi transport vesicle`GO:0005789^cellular_component^endoplasmic reticulum membrane`GO:0055123^biological_process^digestive system development`GO:0007029^biological_process^endoplasmic reticulum organization`GO:0001889^biological_process^liver development`GO:0015031^biological_process^protein transp…	GO:0005515^molecular_function^protein binding
TRINITY_DN43555_c0_g1	TRINITY_DN43555_c0_g1_i5	SC31A_DANRE	Protein transport protein Sec31A (SEC31-like protein 1) (SEC31-related protein A)			TRINITY_DN43555_c0_g1_i5.p2	2457-2834[+]					3.76234	1.77654e-20	.	.	.	.	.	.	.
TRINITY_DN43555_c0_g1	TRINITY_DN43555_c0_g1_i5	SC31A_DANRE	Protein transport protein Sec31A (SEC31-like protein 1) (SEC31-related protein A)			TRINITY_DN43555_c0_g1_i5.p3	786-430[-]					3.76234	1.77654e-20	.	.	.	.	.	.	.
TRINITY_DN45661_c0_g1	TRINITY_DN45661_c0_g1_i7					.	.			A0A0P4WJK9	Transgelin	3.75756	6.87347e-21	.	.	.	.	.	.	.
TRINITY_DN46915_c3_g1	TRINITY_DN46915_c3_g1_i4	HCYC_PANIN	Hemocyanin C chain	Q95V28	Hemocyanin (Fragment)	TRINITY_DN46915_c3_g1_i4.p1	1-951[+]	HCYC_PANIN	Hemocyanin C chain			3.7516	5.66986e-21	PF00372.18^Hemocyanin_M^Hemocyanin, copper containing domain^1-52^E:4.9e-10`PF03723.13^Hemocyanin_C^Hemocyanin, ig-like domain^61-307^E:3.4e-57	.	.	.	.	GO:0005615^cellular_component^extracellular space`GO:0046872^molecular_function^metal ion binding`GO:0016491^molecular_function^oxidoreductase activity`GO:0005344^molecular_function^oxygen carrier activity	.
TRINITY_DN46915_c3_g1	TRINITY_DN46915_c3_g1_i4	HCYC_PANIN	Hemocyanin C chain	Q95V28	Hemocyanin (Fragment)	TRINITY_DN46915_c3_g1_i4.p2	927-622[-]			Q95V28	Hemocyanin (Fragment)	3.7516	5.66986e-21	.	.	ExpAA=15.36^PredHel=1^Topology=o29-51i	.	.	.	.
TRINITY_DN42887_c1_g1	TRINITY_DN42887_c1_g1_i13	INX2_SCHAM	Innexin inx2 (Innexin-2) (G-Inx2)			TRINITY_DN42887_c1_g1_i13.p1	1-1029[+]			UPI00083F7239		3.74888	5.93596e-50	.	.	ExpAA=44.52^PredHel=2^Topology=o4-26i33-55o	.	.	.	.
TRINITY_DN42887_c1_g1	TRINITY_DN42887_c1_g1_i13	INX2_SCHAM	Innexin inx2 (Innexin-2) (G-Inx2)			TRINITY_DN42887_c1_g1_i13.p2	1029-229[-]	INX2_SCHAM	Innexin inx2 (Innexin-2) (G-Inx2)			3.74888	5.93596e-50	PF00876.17^Innexin^Innexin^10-246^E:1.8e-47	.	ExpAA=68.02^PredHel=3^Topology=o18-40i84-106o179-201i	.	.	GO:0005921^cellular_component^gap junction`GO:0016021^cellular_component^integral component of membrane`GO:0005886^cellular_component^plasma membrane`GO:0005243^molecular_function^gap junction channel activity`GO:0006811^biological_process^ion transport	GO:0005921^cellular_component^gap junction
TRINITY_DN42887_c1_g1	TRINITY_DN42887_c1_g1_i13	INX2_SCHAM	Innexin inx2 (Innexin-2) (G-Inx2)			TRINITY_DN42887_c1_g1_i13.p3	3-317[+]			A0A087TDC4	Beta-hexosaminidase subunit beta (Fragment)	3.74888	5.93596e-50	.	.	ExpAA=20.46^PredHel=1^Topology=o15-37i	.	.	.	.
TRINITY_DN41996_c1_g1	TRINITY_DN41996_c1_g1_i6					TRINITY_DN41996_c1_g1_i6.p1	1301-60[-]					3.73566	2.72614e-19	.	.	ExpAA=38.24^PredHel=1^Topology=i2-19o	.	.	.	.
TRINITY_DN41996_c1_g1	TRINITY_DN41996_c1_g1_i6					TRINITY_DN41996_c1_g1_i6.p2	561-1400[+]					3.73566	2.72614e-19	.	.	.	.	.	.	.
TRINITY_DN47096_c2_g1	TRINITY_DN47096_c2_g1_i10	NUP98_MOUSE	Nuclear pore complex protein Nup98-Nup96 (EC 3.4.21.-) [Cleaved into: Nuclear pore complex protein Nup98 (98 kDa nucleoporin) (Nucleoporin Nup98) (Nup98); Nuclear pore complex protein Nup96 (96 kDa nucleoporin) (Nucleoporin Nup96) (Nup96)]	T1IPI4	Uncharacterized protein	TRINITY_DN47096_c2_g1_i10.p1	6282-1252[-]	NUP98_HUMAN	Nuclear pore complex protein Nup98-Nup96 (EC 3.4.21.-) [Cleaved into: Nuclear pore complex protein Nup98 (98 kDa nucleoporin) (Nucleoporin Nup98) (Nup98); Nuclear pore complex protein Nup96 (96 kDa nucleoporin) (Nucleoporin Nup96) (Nup96)]			3.73069	1.33902e-21	PF13634.5^Nucleoporin_FG^Nucleoporin FG repeat region^41-109^E:550`PF13634.5^Nucleoporin_FG^Nucleoporin FG repeat region^50-124^E:0.033`PF13634.5^Nucleoporin_FG^Nucleoporin FG repeat region^73-158^E:0.00066`PF13634.5^Nucleoporin_FG^Nucleoporin FG repeat region^111-195^E:0.016`PF13634.5^Nucleoporin_FG^Nucleoporin FG repeat region^189-258^E:0.22`PF13634.5^Nucleoporin_FG^Nucleoporin FG repeat region…	.	.	ENOG410XPV4^nuclear pore complex protein	KEGG:hsa:4928`KO:K14297	GO:0005829^cellular_component^cytosol`GO:0043657^cellular_component^host cell`GO:0043231^cellular_component^intracellular membrane-bounded organelle`GO:0030529^cellular_component^intracellular ribonucleoprotein complex`GO:0016604^cellular_component^nuclear body`GO:0005635^cellular_component^nuclear envelope`GO:0042405^cellular_component^nuclear inclusion body`GO:0031965^cellular_component^nuclear…	GO:0017056^molecular_function^structural constituent of nuclear pore`GO:0006913^biological_process^nucleocytoplasmic transport`GO:0005643^cellular_component^nuclear pore
TRINITY_DN47096_c2_g1	TRINITY_DN47096_c2_g1_i10	NUP98_MOUSE	Nuclear pore complex protein Nup98-Nup96 (EC 3.4.21.-) [Cleaved into: Nuclear pore complex protein Nup98 (98 kDa nucleoporin) (Nucleoporin Nup98) (Nup98); Nuclear pore complex protein Nup96 (96 kDa nucleoporin) (Nucleoporin Nup96) (Nup96)]	T1IPI4	Uncharacterized protein	TRINITY_DN47096_c2_g1_i10.p2	4826-5494[+]					3.73069	1.33902e-21	.	.	ExpAA=53.92^PredHel=3^Topology=o27-49i56-75o95-114i	.	.	.	.
TRINITY_DN47096_c2_g1	TRINITY_DN47096_c2_g1_i10	NUP98_MOUSE	Nuclear pore complex protein Nup98-Nup96 (EC 3.4.21.-) [Cleaved into: Nuclear pore complex protein Nup98 (98 kDa nucleoporin) (Nucleoporin Nup98) (Nup98); Nuclear pore complex protein Nup96 (96 kDa nucleoporin) (Nucleoporin Nup96) (Nup96)]	T1IPI4	Uncharacterized protein	TRINITY_DN47096_c2_g1_i10.p3	3616-3960[+]			UPI00084B4D89		3.73069	1.33902e-21	.	.	.	.	.	.	.
TRINITY_DN42089_c2_g3	TRINITY_DN42089_c2_g3_i1					TRINITY_DN42089_c2_g3_i1.p1	1-339[+]	NPAB_LOCMI	Neuroparsin-A (NPA) [Cleaved into: Neuroparsin-B (NPB)]			3.71719	1.81347e-23	PF07327.10^Neuroparsin^Neuroparsin^50-105^E:1.3e-09	sigP:1^37^0.56^YES	ExpAA=21.50^PredHel=1^Topology=o15-37i	.	.	GO:0005179^molecular_function^hormone activity`GO:0007218^biological_process^neuropeptide signaling pathway	.
TRINITY_DN43567_c1_g1	TRINITY_DN43567_c1_g1_i5					.	.			A0A067QZK4	ETS domain-containing protein Elk-3	3.70496	3.24585e-29	.	.	.	.	.	.	.
TRINITY_DN46401_c0_g2	TRINITY_DN46401_c0_g2_i1	DJC11_MOUSE	DnaJ homolog subfamily C member 11	UPI00076FAD70		TRINITY_DN46401_c0_g2_i1.p1	3302-1806[-]	DJC11_MOUSE	DnaJ homolog subfamily C member 11	UPI00065B8C16		3.70107	5.9771e-22	PF11875.7^DUF3395^Domain of unknown function (DUF3395)^348-490^E:4.8e-48	.	.	COG0484^ATP binding to DnaK triggers the release of the substrate protein, thus completing the reaction cycle. Several rounds of ATP-dependent interactions between DnaJ, DnaK and GrpE are required for fully efficient folding. Also involved, together with DnaK and GrpE, in the DNA replication of plasmids through activation of initiation proteins (By similarity)	KEGG:mmu:230935`KO:K09531	GO:0061617^cellular_component^MICOS complex`GO:0005743^cellular_component^mitochondrial inner membrane`GO:0005741^cellular_component^mitochondrial outer membrane`GO:0001401^cellular_component^mitochondrial sorting and assembly machinery complex`GO:0005739^cellular_component^mitochondrion`GO:0042407^biological_process^cristae formation	.
TRINITY_DN46401_c0_g2	TRINITY_DN46401_c0_g2_i1	DJC11_MOUSE	DnaJ homolog subfamily C member 11	UPI00076FAD70		TRINITY_DN46401_c0_g2_i1.p2	3-506[+]	EPG5_DANRE	Ectopic P granules protein 5 homolog			3.70107	5.9771e-22	.	.	.	ENOG410XUQ7^ectopic P-granules autophagy protein 5 homolog (C. elegans)	KEGG:dre:569543	GO:0005737^cellular_component^cytoplasm`GO:0097352^biological_process^autophagosome maturation	.
TRINITY_DN46659_c1_g1	TRINITY_DN46659_c1_g1_i6	BODG_PSESK	Gamma-butyrobetaine dioxygenase (EC 1.14.11.1) (Gamma-butyrobetaine hydroxylase) (Gamma-BBH) (Gamma-butyrobetaine,2-oxoglutarate dioxygenase)			TRINITY_DN46659_c1_g1_i6.p1	575-48[-]	BODG_PSESK	Gamma-butyrobetaine dioxygenase (EC 1.14.11.1) (Gamma-butyrobetaine hydroxylase) (Gamma-BBH) (Gamma-butyrobetaine,2-oxoglutarate dioxygenase)			3.69878	2.24624e-29	PF02668.15^TauD^Taurine catabolism dioxygenase TauD, TfdA family^2-158^E:6.8e-26	.	.	.	.	GO:0005737^cellular_component^cytoplasm`GO:0008336^molecular_function^gamma-butyrobetaine dioxygenase activity`GO:0005506^molecular_function^iron ion binding`GO:0045329^biological_process^carnitine biosynthetic process	GO:0016491^molecular_function^oxidoreductase activity`GO:0055114^biological_process^oxidation-reduction process
TRINITY_DN46659_c1_g1	TRINITY_DN46659_c1_g1_i6	BODG_PSESK	Gamma-butyrobetaine dioxygenase (EC 1.14.11.1) (Gamma-butyrobetaine hydroxylase) (Gamma-BBH) (Gamma-butyrobetaine,2-oxoglutarate dioxygenase)			TRINITY_DN46659_c1_g1_i6.p2	117-575[+]			A0A0P4WEV3	Uncharacterized protein	3.69878	2.24624e-29	.	.	.	.	.	.	.
TRINITY_DN41097_c0_g2	TRINITY_DN41097_c0_g2_i3	TF2B_DROME	Transcription initiation factor IIB (General transcription factor TFIIB)	A0A067R015	Transcription initiation factor IIB	TRINITY_DN41097_c0_g2_i3.p1	3215-2193[-]	TF2B_DROME	Transcription initiation factor IIB (General transcription factor TFIIB)	A0A151WM41	Uncharacterized protein	3.68805	8.29348e-32	PF08271.11^TF_Zn_Ribbon^TFIIB zinc-binding^39-79^E:5.6e-12`PF00382.18^TFIIB^Transcription factor TFIIB repeat^145-215^E:1.9e-26`PF00382.18^TFIIB^Transcription factor TFIIB repeat^239-309^E:5.7e-24	.	.	COG1405^Stabilizes TBP binding to an archaeal box-A promoter. Also responsible for recruiting RNA polymerase II to the pre- initiation complex (DNA-TBP-TFIIB) (By similarity)	KEGG:dme:Dmel_CG5193`KO:K03124	GO:0005634^cellular_component^nucleus`GO:0097550^cellular_component^transcriptional preinitiation complex`GO:0046872^molecular_function^metal ion binding`GO:0017025^molecular_function^TBP-class protein binding`GO:0008134^molecular_function^transcription factor binding`GO:0070897^biological_process^DNA-templated transcriptional preinitiation complex assembly`GO:0051101^biological_process^regulatio…	GO:0017025^molecular_function^TBP-class protein binding
TRINITY_DN41097_c0_g2	TRINITY_DN41097_c0_g2_i3	TF2B_DROME	Transcription initiation factor IIB (General transcription factor TFIIB)	A0A067R015	Transcription initiation factor IIB	TRINITY_DN41097_c0_g2_i3.p2	2392-2841[+]					3.68805	8.29348e-32	.	.	ExpAA=43.03^PredHel=1^Topology=o109-131i	.	.	.	.
TRINITY_DN41097_c0_g2	TRINITY_DN41097_c0_g2_i3	TF2B_DROME	Transcription initiation factor IIB (General transcription factor TFIIB)	A0A067R015	Transcription initiation factor IIB	TRINITY_DN41097_c0_g2_i3.p3	1152-1460[+]			A0A0P4WIX4	Non-specific serine/threonine protein kinase (EC 2.7.11.1)	3.68805	8.29348e-32	.	.	.	.	.	.	.
TRINITY_DN41680_c1_g1	TRINITY_DN41680_c1_g1_i5	RGN_CHICK	Regucalcin (RC) (Gluconolactonase) (GNL) (EC 3.1.1.17)			TRINITY_DN41680_c1_g1_i5.p1	1198-8[-]			UPI00084ABF99		3.68708	8.52278e-19	.	.	.	.	.	.	.
TRINITY_DN41680_c1_g1	TRINITY_DN41680_c1_g1_i5	RGN_CHICK	Regucalcin (RC) (Gluconolactonase) (GNL) (EC 3.1.1.17)			TRINITY_DN41680_c1_g1_i5.p2	185-1186[+]	RGN_CHICK	Regucalcin (RC) (Gluconolactonase) (GNL) (EC 3.1.1.17)			3.68708	8.52278e-19	PF08450.11^SGL^SMP-30/Gluconolaconase/LRE-like region^25-286^E:1.6e-58	.	.	COG3386^SMP-30 gluconolaconase LRE domain protein	KEGG:gga:395480`KO:K01053	GO:0005737^cellular_component^cytoplasm`GO:0005576^cellular_component^extracellular region`GO:0005634^cellular_component^nucleus`GO:0005509^molecular_function^calcium ion binding`GO:0030234^molecular_function^enzyme regulator activity`GO:0004341^molecular_function^gluconolactonase activity`GO:0008270^molecular_function^zinc ion binding`GO:0006874^biological_process^cellular calcium ion homeostasi…	.
TRINITY_DN39639_c2_g4	TRINITY_DN39639_c2_g4_i3					TRINITY_DN39639_c2_g4_i3.p1	1879-2[-]			B4NV52	GD21975	3.68533	5.08926e-37	.	.	ExpAA=41.60^PredHel=2^Topology=o20-37i77-99o	.	.	.	.
TRINITY_DN39639_c2_g4	TRINITY_DN39639_c2_g4_i3					TRINITY_DN39639_c2_g4_i3.p2	3-1325[+]					3.68533	5.08926e-37	.	.	.	.	.	.	.
TRINITY_DN39639_c2_g4	TRINITY_DN39639_c2_g4_i3					TRINITY_DN39639_c2_g4_i3.p3	699-367[-]					3.68533	5.08926e-37	.	.	.	.	.	.	.
TRINITY_DN38123_c0_g1	TRINITY_DN38123_c0_g1_i4			D6BP34	Carcinin-like protein (Crustin 3)	TRINITY_DN38123_c0_g1_i4.p1	554-81[-]					3.67672	4.38412e-19	.	sigP:1^20^0.758^YES	.	.	.	.	.
TRINITY_DN38123_c0_g1	TRINITY_DN38123_c0_g1_i4			D6BP34	Carcinin-like protein (Crustin 3)	TRINITY_DN38123_c0_g1_i4.p2	183-527[+]					3.67672	4.38412e-19	.	.	.	.	.	.	.
TRINITY_DN38123_c0_g1	TRINITY_DN38123_c0_g1_i4			D6BP34	Carcinin-like protein (Crustin 3)	TRINITY_DN38123_c0_g1_i4.p3	400-86[-]			A0A0P4VUI1	Uncharacterized protein	3.67672	4.38412e-19	.	.	.	.	.	.	.
TRINITY_DN43975_c1_g1	TRINITY_DN43975_c1_g1_i1	HEXC_BOMMO	Chitooligosaccharidolytic beta-N-acetylglucosaminidase (EC 3.2.1.52) (Beta-GlcNAcase) (Beta-N-acetylhexosaminidase) (Beta-hexosaminidase)			TRINITY_DN43975_c1_g1_i1.p1	2092-191[-]	HEXC_BOMMO	Chitooligosaccharidolytic beta-N-acetylglucosaminidase (EC 3.2.1.52) (Beta-GlcNAcase) (Beta-N-acetylhexosaminidase) (Beta-hexosaminidase)			3.66593	3.27461e-23	PF14845.5^Glycohydro_20b2^beta-acetyl hexosaminidase like^64-191^E:3.2e-15`PF00728.21^Glyco_hydro_20^Glycosyl hydrolase family 20, catalytic domain^215-569^E:1.1e-91	sigP:1^23^0.689^YES	.	COG3525^ec 3.2.1.52	KEGG:bmor:693032`KO:K12373	GO:0004563^molecular_function^beta-N-acetylhexosaminidase activity`GO:0102148^molecular_function^N-acetyl-beta-D-galactosaminidase activity`GO:0006032^biological_process^chitin catabolic process`GO:0000272^biological_process^polysaccharide catabolic process	GO:0004553^molecular_function^hydrolase activity, hydrolyzing O-glycosyl compounds`GO:0005975^biological_process^carbohydrate metabolic process
TRINITY_DN43975_c1_g1	TRINITY_DN43975_c1_g1_i1	HEXC_BOMMO	Chitooligosaccharidolytic beta-N-acetylglucosaminidase (EC 3.2.1.52) (Beta-GlcNAcase) (Beta-N-acetylhexosaminidase) (Beta-hexosaminidase)			TRINITY_DN43975_c1_g1_i1.p2	1545-949[-]					3.66593	3.27461e-23	.	.	.	.	.	.	.
TRINITY_DN43975_c1_g1	TRINITY_DN43975_c1_g1_i1	HEXC_BOMMO	Chitooligosaccharidolytic beta-N-acetylglucosaminidase (EC 3.2.1.52) (Beta-GlcNAcase) (Beta-N-acetylhexosaminidase) (Beta-hexosaminidase)			TRINITY_DN43975_c1_g1_i1.p3	1544-2017[+]					3.66593	3.27461e-23	.	.	.	.	.	.	.
TRINITY_DN43760_c2_g1	TRINITY_DN43760_c2_g1_i13					.	.			UPI00084B50D5		3.66031	1.33775e-55	.	.	.	.	.	.	.
TRINITY_DN40370_c0_g1	TRINITY_DN40370_c0_g1_i2					TRINITY_DN40370_c0_g1_i2.p1	1936-704[-]					3.65999	1.26029e-37	.	.	.	.	.	.	.
TRINITY_DN40370_c0_g1	TRINITY_DN40370_c0_g1_i2					TRINITY_DN40370_c0_g1_i2.p2	756-1715[+]			UPI00084A4207		3.65999	1.26029e-37	.	.	ExpAA=22.91^PredHel=1^Topology=i19-41o	.	.	.	.
TRINITY_DN44591_c0_g2	TRINITY_DN44591_c0_g2_i9	MNT_MOUSE	Max-binding protein MNT (Myc antagonist MNT) (Protein ROX)			TRINITY_DN44591_c0_g2_i9.p1	309-2507[+]	MNT_HUMAN	Max-binding protein MNT (Class D basic helix-loop-helix protein 3) (bHLHd3) (Myc antagonist MNT) (Protein ROX)			3.65499	3.94451e-18	PF00010.25^HLH^Helix-loop-helix DNA-binding domain^294-343^E:5.9e-12	.	.	ENOG4111VW9^MNT, MAX dimerization protein	KEGG:hsa:4335`KO:K09115	GO:0005654^cellular_component^nucleoplasm`GO:0005634^cellular_component^nucleus`GO:0003682^molecular_function^chromatin binding`GO:0003700^molecular_function^DNA binding transcription factor activity`GO:0046983^molecular_function^protein dimerization activity`GO:0000977^molecular_function^RNA polymerase II regulatory region sequence-specific DNA binding`GO:0003713^molecular_function^transcription…	GO:0046983^molecular_function^protein dimerization activity
TRINITY_DN43416_c1_g1	TRINITY_DN43416_c1_g1_i2					.	.					3.64938	5.96066e-43	.	.	.	.	.	.	.
TRINITY_DN45498_c0_g3	TRINITY_DN45498_c0_g3_i6	ILEU_HUMAN	Leukocyte elastase inhibitor (LEI) (Monocyte/neutrophil elastase inhibitor) (EI) (M/NEI) (Peptidase inhibitor 2) (PI-2) (Serpin B1)			TRINITY_DN45498_c0_g3_i6.p1	519-34[-]			A0A223HGU4	Serine type protease inhibitor	3.64613	1.52547e-54	.	.	.	.	.	.	.
TRINITY_DN45498_c0_g3	TRINITY_DN45498_c0_g3_i6	ILEU_HUMAN	Leukocyte elastase inhibitor (LEI) (Monocyte/neutrophil elastase inhibitor) (EI) (M/NEI) (Peptidase inhibitor 2) (PI-2) (Serpin B1)			TRINITY_DN45498_c0_g3_i6.p2	392-3[-]	ILEU_HUMAN	Leukocyte elastase inhibitor (LEI) (Monocyte/neutrophil elastase inhibitor) (EI) (M/NEI) (Peptidase inhibitor 2) (PI-2) (Serpin B1)	UPI0006CF1875		3.64613	1.52547e-54	PF00079.19^Serpin^Serpin (serine protease inhibitor)^38-129^E:1.8e-15	sigP:1^18^0.785^YES	.	COG4826^serine-type endopeptidase inhibitor activity	KEGG:hsa:1992`KO:K13963	GO:0070062^cellular_component^extracellular exosome`GO:0031012^cellular_component^extracellular matrix`GO:0005576^cellular_component^extracellular region`GO:0005615^cellular_component^extracellular space`GO:0016020^cellular_component^membrane`GO:0034774^cellular_component^secretory granule lumen`GO:0004867^molecular_function^serine-type endopeptidase inhibitor activity`GO:0043312^biological_proce…	.
TRINITY_DN44634_c2_g2	TRINITY_DN44634_c2_g2_i1	POL2_DROME	Retrovirus-related Pol polyprotein from transposon 297 [Includes: Protease (EC 3.4.23.-); Reverse transcriptase (EC 2.7.7.49); Endonuclease]	A0A0N7ZA66	Uncharacterized protein	TRINITY_DN44634_c2_g2_i1.p1	1248-190[-]	POL2_DROME	Retrovirus-related Pol polyprotein from transposon 297 [Includes: Protease (EC 3.4.23.-); Reverse transcriptase (EC 2.7.7.49); Endonuclease]	F8TCS5	40S ribosomal protein S3a	3.63012	4.05935e-35	PF00078.26^RVT_1^Reverse transcriptase (RNA-dependent DNA polymerase)^4-128^E:1.6e-21	.	.	.	.	GO:0004190^molecular_function^aspartic-type endopeptidase activity`GO:0004519^molecular_function^endonuclease activity`GO:0003676^molecular_function^nucleic acid binding`GO:0003964^molecular_function^RNA-directed DNA polymerase activity`GO:0015074^biological_process^DNA integration	.
TRINITY_DN42248_c1_g1	TRINITY_DN42248_c1_g1_i1	KAD1_CAEEL	Adenylate kinase isoenzyme 1 (AK 1) (EC 2.7.4.3) (ATP-AMP transphosphorylase 1) (ATP:AMP phosphotransferase) (Adenylate monophosphate kinase)			TRINITY_DN42248_c1_g1_i1.p1	1075-464[-]	KAD1_CAEEL	Adenylate kinase isoenzyme 1 (AK 1) (EC 2.7.4.3) (ATP-AMP transphosphorylase 1) (ATP:AMP phosphotransferase) (Adenylate monophosphate kinase)			3.62807	1.69695e-20	PF13671.5^AAA_33^AAA domain^21-165^E:4.8e-08`PF00406.21^ADK^Adenylate kinase^24-178^E:4.2e-54`PF13207.5^AAA_17^AAA domain^25-158^E:9.9e-39	.	.	COG0563^Catalyzes the reversible transfer of the terminal phosphate group between ATP and AMP. Plays an important role in cellular energy homeostasis and in adenine nucleotide metabolism (By similarity)	KEGG:cel:CELE_F38B2.4`KO:K00939	GO:0005737^cellular_component^cytoplasm`GO:0004017^molecular_function^adenylate kinase activity`GO:0005524^molecular_function^ATP binding`GO:0004550^molecular_function^nucleoside diphosphate kinase activity`GO:0046034^biological_process^ATP metabolic process`GO:0009142^biological_process^nucleoside triphosphate biosynthetic process	.
TRINITY_DN42248_c1_g1	TRINITY_DN42248_c1_g1_i1	KAD1_CAEEL	Adenylate kinase isoenzyme 1 (AK 1) (EC 2.7.4.3) (ATP-AMP transphosphorylase 1) (ATP:AMP phosphotransferase) (Adenylate monophosphate kinase)			TRINITY_DN42248_c1_g1_i1.p2	542-9[-]					3.62807	1.69695e-20	.	.	.	.	.	.	.
TRINITY_DN42248_c1_g1	TRINITY_DN42248_c1_g1_i1	KAD1_CAEEL	Adenylate kinase isoenzyme 1 (AK 1) (EC 2.7.4.3) (ATP-AMP transphosphorylase 1) (ATP:AMP phosphotransferase) (Adenylate monophosphate kinase)			TRINITY_DN42248_c1_g1_i1.p3	228-554[+]			A0A0P4WB38	Uncharacterized protein	3.62807	1.69695e-20	.	.	.	.	.	.	.
TRINITY_DN44883_c0_g3	TRINITY_DN44883_c0_g3_i6	NCOR1_MOUSE	Nuclear receptor corepressor 1 (N-CoR) (N-CoR1) (Retinoid X receptor-interacting protein 13) (RIP13)			TRINITY_DN44883_c0_g3_i6.p1	301-4500[+]	NCOR1_MOUSE	Nuclear receptor corepressor 1 (N-CoR) (N-CoR1) (Retinoid X receptor-interacting protein 13) (RIP13)			3.62787	3.04268e-31	PF15784.4^GPS2_interact^G-protein pathway suppressor 2-interacting domain^190-274^E:7.8e-25`PF00249.30^Myb_DNA-binding^Myb-like DNA-binding domain^830-872^E:7.8e-10	.	.	ENOG410YDXP^nuclear receptor co-repressor	.	GO:0005737^cellular_component^cytoplasm`GO:0005829^cellular_component^cytosol`GO:0000790^cellular_component^nuclear chromatin`GO:0005654^cellular_component^nucleoplasm`GO:0005634^cellular_component^nucleus`GO:0016580^cellular_component^Sin3 complex`GO:0005876^cellular_component^spindle microtubule`GO:0005667^cellular_component^transcription factor complex`GO:0017053^cellular_component^transcripti…	.
TRINITY_DN44883_c0_g3	TRINITY_DN44883_c0_g3_i6	NCOR1_MOUSE	Nuclear receptor corepressor 1 (N-CoR) (N-CoR1) (Retinoid X receptor-interacting protein 13) (RIP13)			TRINITY_DN44883_c0_g3_i6.p2	4500-3094[-]					3.62787	3.04268e-31	.	.	.	.	.	.	.
TRINITY_DN44883_c0_g3	TRINITY_DN44883_c0_g3_i6	NCOR1_MOUSE	Nuclear receptor corepressor 1 (N-CoR) (N-CoR1) (Retinoid X receptor-interacting protein 13) (RIP13)			TRINITY_DN44883_c0_g3_i6.p3	2201-2995[+]					3.62787	3.04268e-31	.	.	.	.	.	.	.
TRINITY_DN44883_c0_g3	TRINITY_DN44883_c0_g3_i6	NCOR1_MOUSE	Nuclear receptor corepressor 1 (N-CoR) (N-CoR1) (Retinoid X receptor-interacting protein 13) (RIP13)			TRINITY_DN44883_c0_g3_i6.p4	4502-3939[-]					3.62787	3.04268e-31	.	.	.	.	.	.	.
TRINITY_DN44883_c0_g3	TRINITY_DN44883_c0_g3_i6	NCOR1_MOUSE	Nuclear receptor corepressor 1 (N-CoR) (N-CoR1) (Retinoid X receptor-interacting protein 13) (RIP13)			TRINITY_DN44883_c0_g3_i6.p5	3857-3408[-]					3.62787	3.04268e-31	.	.	.	.	.	.	.
TRINITY_DN44883_c0_g3	TRINITY_DN44883_c0_g3_i6	NCOR1_MOUSE	Nuclear receptor corepressor 1 (N-CoR) (N-CoR1) (Retinoid X receptor-interacting protein 13) (RIP13)			TRINITY_DN44883_c0_g3_i6.p6	2847-2512[-]			C3UPD6	Clip domain serine proteinase 2	3.62787	3.04268e-31	.	.	.	.	.	.	.
TRINITY_DN40175_c0_g3	TRINITY_DN40175_c0_g3_i15	RL12_RAT	60S ribosomal protein L12			.	.					3.62203	9.43264e-34	.	.	.	COG0080^This protein binds directly to 23S ribosomal RNA (By similarity)	KEGG:rno:102555453`KEGG:rno:499782`KO:K02870	GO:0005737^cellular_component^cytoplasm`GO:0022625^cellular_component^cytosolic large ribosomal subunit`GO:0070062^cellular_component^extracellular exosome`GO:0031012^cellular_component^extracellular matrix`GO:0005925^cellular_component^focal adhesion`GO:0016020^cellular_component^membrane`GO:0005730^cellular_component^nucleolus`GO:0005634^cellular_component^nucleus`GO:0070180^molecular_function^…	.
TRINITY_DN44027_c0_g4	TRINITY_DN44027_c0_g4_i3					TRINITY_DN44027_c0_g4_i3.p1	1651-1112[-]	FTN_DROME	Flightin (Muscle protein 27)			3.62203	3.96531e-24	.	.	.	ENOG4112AM6^NA	KEGG:dme:Dmel_CG7445	GO:0031672^cellular_component^A band`GO:0005863^cellular_component^striated muscle myosin thick filament`GO:0008307^molecular_function^structural constituent of muscle`GO:0097493^molecular_function^structural molecule activity conferring elasticity`GO:0007527^biological_process^adult somatic muscle development`GO:0014703^biological_process^oscillatory muscle contraction`GO:0045214^biological_proc…	.
TRINITY_DN44027_c0_g4	TRINITY_DN44027_c0_g4_i3					TRINITY_DN44027_c0_g4_i3.p2	1088-1504[+]					3.62203	3.96531e-24	.	.	.	.	.	.	.
TRINITY_DN44027_c0_g4	TRINITY_DN44027_c0_g4_i3					TRINITY_DN44027_c0_g4_i3.p3	1512-1123[-]			A0A221SE77	Cytoglobin	3.62203	3.96531e-24	.	.	.	.	.	.	.
TRINITY_DN40429_c2_g3	TRINITY_DN40429_c2_g3_i2	HCYB_ASTLP	Hemocyanin B chain	G1AP69	Hemocyanin	TRINITY_DN40429_c2_g3_i2.p1	2-310[+]	HCYB_ASTLP	Hemocyanin B chain	Q95V28	Hemocyanin (Fragment)	3.61648	5.21308e-24	PF00372.18^Hemocyanin_M^Hemocyanin, copper containing domain^6-102^E:4e-22	.	.	.	.	GO:0005615^cellular_component^extracellular space`GO:0046872^molecular_function^metal ion binding`GO:0016491^molecular_function^oxidoreductase activity`GO:0005344^molecular_function^oxygen carrier activity	.
TRINITY_DN44502_c1_g1	TRINITY_DN44502_c1_g1_i5					.	.					3.61007	1.13391e-30	.	.	.	.	.	.	.
TRINITY_DN46192_c1_g1	TRINITY_DN46192_c1_g1_i3			UPI000B3E1285		TRINITY_DN46192_c1_g1_i3.p1	1-573[+]	YK006_HUMAN	Putative uncharacterized protein FLJ37770			3.60938	1.47811e-51	.	.	.	ENOG410YQJH^NA	KEGG:hsa:100506127	.	.
TRINITY_DN44657_c0_g4	TRINITY_DN44657_c0_g4_i4					TRINITY_DN44657_c0_g4_i4.p1	608-3[-]					3.58564	7.81091e-35	.	.	.	.	.	.	.
TRINITY_DN44657_c0_g4	TRINITY_DN44657_c0_g4_i4					TRINITY_DN44657_c0_g4_i4.p2	3-419[+]			I5APW2	Uncharacterized protein, isoform C (EC 3.4.19.12)	3.58564	7.81091e-35	.	sigP:1^15^0.647^YES	.	.	.	.	.
TRINITY_DN42129_c1_g1	TRINITY_DN42129_c1_g1_i3	S39A1_HUMAN	Zinc transporter ZIP1 (Solute carrier family 39 member 1) (Zinc-iron-regulated transporter-like) (Zrt- and Irt-like protein 1) (ZIP-1) (hZIP1)	A0A0P4W181	Uncharacterized protein	TRINITY_DN42129_c1_g1_i3.p1	2266-1004[-]	S39A1_HUMAN	Zinc transporter ZIP1 (Solute carrier family 39 member 1) (Zinc-iron-regulated transporter-like) (Zrt- and Irt-like protein 1) (ZIP-1) (hZIP1)			3.57995	1.38922e-27	PF02535.21^Zip^ZIP Zinc transporter^45-399^E:2.6e-55	.	ExpAA=173.82^PredHel=8^Topology=o48-70i82-104o124-146i251-269o284-306i319-341o346-368i381-403o	ENOG4111GP2^zinc transporter	KEGG:hsa:27173`KO:K14709	GO:0005789^cellular_component^endoplasmic reticulum membrane`GO:0016021^cellular_component^integral component of membrane`GO:0016020^cellular_component^membrane`GO:0005886^cellular_component^plasma membrane`GO:0022890^molecular_function^inorganic cation transmembrane transporter activity`GO:0005102^molecular_function^receptor binding`GO:0005385^molecular_function^zinc ion transmembrane transporte…	GO:0046873^molecular_function^metal ion transmembrane transporter activity`GO:0030001^biological_process^metal ion transport`GO:0055085^biological_process^transmembrane transport`GO:0016020^cellular_component^membrane
TRINITY_DN42129_c1_g1	TRINITY_DN42129_c1_g1_i3	S39A1_HUMAN	Zinc transporter ZIP1 (Solute carrier family 39 member 1) (Zinc-iron-regulated transporter-like) (Zrt- and Irt-like protein 1) (ZIP-1) (hZIP1)	A0A0P4W181	Uncharacterized protein	TRINITY_DN42129_c1_g1_i3.p2	1272-1850[+]					3.57995	1.38922e-27	.	.	.	.	.	.	.
TRINITY_DN42129_c1_g1	TRINITY_DN42129_c1_g1_i3	S39A1_HUMAN	Zinc transporter ZIP1 (Solute carrier family 39 member 1) (Zinc-iron-regulated transporter-like) (Zrt- and Irt-like protein 1) (ZIP-1) (hZIP1)	A0A0P4W181	Uncharacterized protein	TRINITY_DN42129_c1_g1_i3.p3	163-504[+]			UPI00084AEB66		3.57995	1.38922e-27	.	.	ExpAA=85.52^PredHel=4^Topology=i7-29o33-55i62-84o94-111i	.	.	.	.
TRINITY_DN41681_c4_g1	TRINITY_DN41681_c4_g1_i5	CSK21_MOUSE	Casein kinase II subunit alpha (CK II alpha) (EC 2.7.11.1)			TRINITY_DN41681_c4_g1_i5.p1	879-82[-]	CSK2A_SPOFR	Casein kinase II subunit alpha (CK II subunit alpha) (EC 2.7.11.1)			3.57261	1.74164e-18	PF00069.24^Pkinase^Protein kinase domain^73-240^E:6.6e-44`PF07714.16^Pkinase_Tyr^Protein tyrosine kinase^74-226^E:7.6e-17`PF01636.22^APH^Phosphotransferase enzyme family^183-226^E:1.7e-06	sigP:1^19^0.633^YES	ExpAA=20.83^PredHel=1^Topology=o240-262i	.	.	GO:0005524^molecular_function^ATP binding`GO:0004674^molecular_function^protein serine/threonine kinase activity`GO:0016055^biological_process^Wnt signaling pathway	GO:0004672^molecular_function^protein kinase activity`GO:0005524^molecular_function^ATP binding`GO:0006468^biological_process^protein phosphorylation
TRINITY_DN41681_c4_g1	TRINITY_DN41681_c4_g1_i5	CSK21_MOUSE	Casein kinase II subunit alpha (CK II alpha) (EC 2.7.11.1)			TRINITY_DN41681_c4_g1_i5.p2	691-1179[+]			A0A0P4WH32	Cytochrome b-c1 complex subunit 7	3.57261	1.74164e-18	.	sigP:1^23^0.572^YES	.	.	.	.	.
TRINITY_DN39039_c0_g1	TRINITY_DN39039_c0_g1_i1	B3GT1_PONPY	Beta-1,3-galactosyltransferase 1 (Beta-1,3-GalTase 1) (Beta3Gal-T1) (Beta3GalT1) (EC 2.4.1.86) (UDP-galactose:beta-N-acetyl-glucosamine-beta-1,3-galactosyltransferase 1)			TRINITY_DN39039_c0_g1_i1.p1	217-1329[+]	B3GT1_PONPY	Beta-1,3-galactosyltransferase 1 (Beta-1,3-GalTase 1) (Beta3Gal-T1) (Beta3GalT1) (EC 2.4.1.86) (UDP-galactose:beta-N-acetyl-glucosamine-beta-1,3-galactosyltransferase 1)			3.5701	5.08084e-18	PF01762.20^Galactosyl_T^Galactosyltransferase^126-322^E:1.8e-43	.	.	.	.	GO:0000139^cellular_component^Golgi membrane`GO:0016021^cellular_component^integral component of membrane`GO:0047275^molecular_function^glucosaminylgalactosylglucosylceramide beta-galactosyltransferase activity`GO:0006486^biological_process^protein glycosylation	GO:0008378^molecular_function^galactosyltransferase activity`GO:0006486^biological_process^protein glycosylation`GO:0016020^cellular_component^membrane
TRINITY_DN39039_c0_g1	TRINITY_DN39039_c0_g1_i1	B3GT1_PONPY	Beta-1,3-galactosyltransferase 1 (Beta-1,3-GalTase 1) (Beta3Gal-T1) (Beta3GalT1) (EC 2.4.1.86) (UDP-galactose:beta-N-acetyl-glucosamine-beta-1,3-galactosyltransferase 1)			TRINITY_DN39039_c0_g1_i1.p2	3-515[+]					3.5701	5.08084e-18	.	.	.	.	.	.	.
TRINITY_DN39039_c0_g1	TRINITY_DN39039_c0_g1_i1	B3GT1_PONPY	Beta-1,3-galactosyltransferase 1 (Beta-1,3-GalTase 1) (Beta3Gal-T1) (Beta3GalT1) (EC 2.4.1.86) (UDP-galactose:beta-N-acetyl-glucosamine-beta-1,3-galactosyltransferase 1)			TRINITY_DN39039_c0_g1_i1.p3	395-30[-]					3.5701	5.08084e-18	.	.	.	.	.	.	.
TRINITY_DN39039_c0_g1	TRINITY_DN39039_c0_g1_i1	B3GT1_PONPY	Beta-1,3-galactosyltransferase 1 (Beta-1,3-GalTase 1) (Beta3Gal-T1) (Beta3GalT1) (EC 2.4.1.86) (UDP-galactose:beta-N-acetyl-glucosamine-beta-1,3-galactosyltransferase 1)			TRINITY_DN39039_c0_g1_i1.p4	1110-772[-]			UPI00084AAC39		3.5701	5.08084e-18	.	.	.	.	.	.	.
TRINITY_DN44402_c0_g1	TRINITY_DN44402_c0_g1_i18	UNC89_CAEEL	Muscle M-line assembly protein unc-89 (Obscurin) (Uncoordinated protein 89)			TRINITY_DN44402_c0_g1_i18.p1	9077-2238[-]	UNC89_CAEEL	Muscle M-line assembly protein unc-89 (Obscurin) (Uncoordinated protein 89)			3.56994	1.83266e-35	PF07679.15^I-set^Immunoglobulin I-set domain^635-725^E:3.7e-12`PF13927.5^Ig_3^Immunoglobulin domain^635-712^E:3.3e-07	.	.	ENOG410XQFD^myosin light chain kinase	KEGG:cel:CELE_C09D1.1	GO:0031672^cellular_component^A band`GO:0005622^cellular_component^intracellular`GO:0031430^cellular_component^M band`GO:0005524^molecular_function^ATP binding`GO:0090736^molecular_function^MATH domain binding`GO:0019902^molecular_function^phosphatase binding`GO:0004672^molecular_function^protein kinase activity`GO:0017048^molecular_function^Rho GTPase binding`GO:0005089^molecular_function^Rho gu…	.
TRINITY_DN44402_c0_g1	TRINITY_DN44402_c0_g1_i18	UNC89_CAEEL	Muscle M-line assembly protein unc-89 (Obscurin) (Uncoordinated protein 89)			TRINITY_DN44402_c0_g1_i18.p2	7550-8125[+]					3.56994	1.83266e-35	.	.	.	.	.	.	.
TRINITY_DN44402_c0_g1	TRINITY_DN44402_c0_g1_i18	UNC89_CAEEL	Muscle M-line assembly protein unc-89 (Obscurin) (Uncoordinated protein 89)			TRINITY_DN44402_c0_g1_i18.p3	3548-4060[+]					3.56994	1.83266e-35	.	.	.	.	.	.	.
TRINITY_DN44402_c0_g1	TRINITY_DN44402_c0_g1_i18	UNC89_CAEEL	Muscle M-line assembly protein unc-89 (Obscurin) (Uncoordinated protein 89)			TRINITY_DN44402_c0_g1_i18.p4	8146-8640[+]					3.56994	1.83266e-35	.	.	.	.	.	.	.
TRINITY_DN44402_c0_g1	TRINITY_DN44402_c0_g1_i18	UNC89_CAEEL	Muscle M-line assembly protein unc-89 (Obscurin) (Uncoordinated protein 89)			TRINITY_DN44402_c0_g1_i18.p5	2278-2730[+]					3.56994	1.83266e-35	.	.	.	.	.	.	.
TRINITY_DN44402_c0_g1	TRINITY_DN44402_c0_g1_i18	UNC89_CAEEL	Muscle M-line assembly protein unc-89 (Obscurin) (Uncoordinated protein 89)			TRINITY_DN44402_c0_g1_i18.p6	7095-7532[+]					3.56994	1.83266e-35	.	.	.	.	.	.	.
TRINITY_DN44402_c0_g1	TRINITY_DN44402_c0_g1_i18	UNC89_CAEEL	Muscle M-line assembly protein unc-89 (Obscurin) (Uncoordinated protein 89)			TRINITY_DN44402_c0_g1_i18.p7	5871-6269[+]					3.56994	1.83266e-35	.	.	.	.	.	.	.
TRINITY_DN44402_c0_g1	TRINITY_DN44402_c0_g1_i18	UNC89_CAEEL	Muscle M-line assembly protein unc-89 (Obscurin) (Uncoordinated protein 89)			TRINITY_DN44402_c0_g1_i18.p8	7534-7884[+]					3.56994	1.83266e-35	.	.	.	.	.	.	.
TRINITY_DN44402_c0_g1	TRINITY_DN44402_c0_g1_i18	UNC89_CAEEL	Muscle M-line assembly protein unc-89 (Obscurin) (Uncoordinated protein 89)			TRINITY_DN44402_c0_g1_i18.p9	3316-3627[+]					3.56994	1.83266e-35	.	.	ExpAA=28.99^PredHel=1^Topology=i74-96o	.	.	.	.
TRINITY_DN44402_c0_g1	TRINITY_DN44402_c0_g1_i18	UNC89_CAEEL	Muscle M-line assembly protein unc-89 (Obscurin) (Uncoordinated protein 89)			TRINITY_DN44402_c0_g1_i18.p10	7968-8276[+]					3.56994	1.83266e-35	.	sigP:1^15^0.56^YES	.	.	.	.	.
TRINITY_DN44402_c0_g1	TRINITY_DN44402_c0_g1_i18	UNC89_CAEEL	Muscle M-line assembly protein unc-89 (Obscurin) (Uncoordinated protein 89)			TRINITY_DN44402_c0_g1_i18.p11	8143-7841[-]					3.56994	1.83266e-35	.	.	.	.	.	.	.
TRINITY_DN43781_c3_g2	TRINITY_DN43781_c3_g2_i28	RESIL_DROME	Pro-resilin			.	.					3.55549	2.31116e-54	.	.	.	ENOG41128ZS^Cuticular protein	KEGG:dme:Dmel_CG15920	GO:0031012^cellular_component^extracellular matrix`GO:0005576^cellular_component^extracellular region`GO:0032992^cellular_component^protein-carbohydrate complex`GO:0008061^molecular_function^chitin binding`GO:0030023^molecular_function^extracellular matrix constituent conferring elasticity`GO:0008010^molecular_function^structural constituent of chitin-based larval cuticle`GO:0042302^molecular_fun…	.
TRINITY_DN41982_c1_g1	TRINITY_DN41982_c1_g1_i4					TRINITY_DN41982_c1_g1_i4.p1	2387-2812[+]					3.54819	5.84427e-20	.	.	ExpAA=25.45^PredHel=1^Topology=i21-43o	.	.	.	.
TRINITY_DN41982_c1_g1	TRINITY_DN41982_c1_g1_i4					TRINITY_DN41982_c1_g1_i4.p2	2811-2407[-]					3.54819	5.84427e-20	.	.	.	.	.	.	.
TRINITY_DN41982_c1_g1	TRINITY_DN41982_c1_g1_i4					TRINITY_DN41982_c1_g1_i4.p3	1937-2242[+]			Q8TA53	Cyclic AMP-regulated protein like protein (Fragment)	3.54819	5.84427e-20	.	sigP:1^18^0.73^YES	.	.	.	.	.
TRINITY_DN41097_c0_g2	TRINITY_DN41097_c0_g2_i2	TF2B_DROME	Transcription initiation factor IIB (General transcription factor TFIIB)	A0A067R015	Transcription initiation factor IIB	TRINITY_DN41097_c0_g2_i2.p1	3202-2180[-]	TF2B_DROME	Transcription initiation factor IIB (General transcription factor TFIIB)	A0A151WM41	Uncharacterized protein	3.53426	4.32955e-25	PF08271.11^TF_Zn_Ribbon^TFIIB zinc-binding^39-79^E:5.6e-12`PF00382.18^TFIIB^Transcription factor TFIIB repeat^145-215^E:1.9e-26`PF00382.18^TFIIB^Transcription factor TFIIB repeat^239-309^E:5.7e-24	.	.	COG1405^Stabilizes TBP binding to an archaeal box-A promoter. Also responsible for recruiting RNA polymerase II to the pre- initiation complex (DNA-TBP-TFIIB) (By similarity)	KEGG:dme:Dmel_CG5193`KO:K03124	GO:0005634^cellular_component^nucleus`GO:0097550^cellular_component^transcriptional preinitiation complex`GO:0046872^molecular_function^metal ion binding`GO:0017025^molecular_function^TBP-class protein binding`GO:0008134^molecular_function^transcription factor binding`GO:0070897^biological_process^DNA-templated transcriptional preinitiation complex assembly`GO:0051101^biological_process^regulatio…	GO:0017025^molecular_function^TBP-class protein binding
TRINITY_DN41097_c0_g2	TRINITY_DN41097_c0_g2_i2	TF2B_DROME	Transcription initiation factor IIB (General transcription factor TFIIB)	A0A067R015	Transcription initiation factor IIB	TRINITY_DN41097_c0_g2_i2.p2	2379-2828[+]					3.53426	4.32955e-25	.	.	ExpAA=43.03^PredHel=1^Topology=o109-131i	.	.	.	.
TRINITY_DN41097_c0_g2	TRINITY_DN41097_c0_g2_i2	TF2B_DROME	Transcription initiation factor IIB (General transcription factor TFIIB)	A0A067R015	Transcription initiation factor IIB	TRINITY_DN41097_c0_g2_i2.p3	1152-1520[+]			A0A067R015	Transcription initiation factor IIB	3.53426	4.32955e-25	.	.	.	.	.	.	.
TRINITY_DN47479_c0_g1	TRINITY_DN47479_c0_g1_i4	IL16_BOVIN	Pro-interleukin-16 [Cleaved into: Interleukin-16 (IL-16) (Lymphocyte chemoattractant factor) (LCF)]			TRINITY_DN47479_c0_g1_i4.p1	4894-2015[-]	IL16_BOVIN	Pro-interleukin-16 [Cleaved into: Interleukin-16 (IL-16) (Lymphocyte chemoattractant factor) (LCF)]			3.52606	7.34689e-36	PF00595.23^PDZ^PDZ domain (Also known as DHR or GLGF)^723-799^E:7.2e-16`PF00595.23^PDZ^PDZ domain (Also known as DHR or GLGF)^865-946^E:4.5e-15	.	.	ENOG4110362^parallel actin filament bundle assembly	KEGG:bta:506314	GO:0005737^cellular_component^cytoplasm`GO:0005615^cellular_component^extracellular space`GO:0005634^cellular_component^nucleus`GO:0005125^molecular_function^cytokine activity`GO:0006935^biological_process^chemotaxis`GO:0006355^biological_process^regulation of transcription, DNA-templated`GO:0006351^biological_process^transcription, DNA-templated	GO:0005515^molecular_function^protein binding
TRINITY_DN47479_c0_g1	TRINITY_DN47479_c0_g1_i4	IL16_BOVIN	Pro-interleukin-16 [Cleaved into: Interleukin-16 (IL-16) (Lymphocyte chemoattractant factor) (LCF)]			TRINITY_DN47479_c0_g1_i4.p2	2729-4750[+]					3.52606	7.34689e-36	.	.	.	.	.	.	.
TRINITY_DN47479_c0_g1	TRINITY_DN47479_c0_g1_i4	IL16_BOVIN	Pro-interleukin-16 [Cleaved into: Interleukin-16 (IL-16) (Lymphocyte chemoattractant factor) (LCF)]			TRINITY_DN47479_c0_g1_i4.p3	3738-4568[+]					3.52606	7.34689e-36	.	.	.	.	.	.	.
TRINITY_DN47479_c0_g1	TRINITY_DN47479_c0_g1_i4	IL16_BOVIN	Pro-interleukin-16 [Cleaved into: Interleukin-16 (IL-16) (Lymphocyte chemoattractant factor) (LCF)]			TRINITY_DN47479_c0_g1_i4.p4	2121-2675[+]					3.52606	7.34689e-36	.	.	.	.	.	.	.
TRINITY_DN47479_c0_g1	TRINITY_DN47479_c0_g1_i4	IL16_BOVIN	Pro-interleukin-16 [Cleaved into: Interleukin-16 (IL-16) (Lymphocyte chemoattractant factor) (LCF)]			TRINITY_DN47479_c0_g1_i4.p5	4893-4483[-]					3.52606	7.34689e-36	.	.	.	.	.	.	.
TRINITY_DN47479_c0_g1	TRINITY_DN47479_c0_g1_i4	IL16_BOVIN	Pro-interleukin-16 [Cleaved into: Interleukin-16 (IL-16) (Lymphocyte chemoattractant factor) (LCF)]			TRINITY_DN47479_c0_g1_i4.p6	2919-3221[+]					3.52606	7.34689e-36	.	.	.	.	.	.	.
TRINITY_DN47593_c2_g1	TRINITY_DN47593_c2_g1_i4					TRINITY_DN47593_c2_g1_i4.p1	3-3503[+]					3.52432	1.02589e-23	.	.	.	.	.	.	.
TRINITY_DN47593_c2_g1	TRINITY_DN47593_c2_g1_i4					TRINITY_DN47593_c2_g1_i4.p2	2716-2381[-]			D3W7E4	ATP synthase subunit alpha	3.52432	1.02589e-23	.	.	.	.	.	.	.
TRINITY_DN43040_c2_g2	TRINITY_DN43040_c2_g2_i23	NGBR_MOUSE	Dehydrodolichyl diphosphate synthase complex subunit Nus1 (EC 2.5.1.87) (Di-trans,poly-cis-decaprenylcistransferase) (Nogo-B receptor) (NgBR) (Nuclear undecaprenyl pyrophosphate synthase 1 homolog)			TRINITY_DN43040_c2_g2_i23.p1	4812-4057[-]	NGBR_MOUSE	Dehydrodolichyl diphosphate synthase complex subunit Nus1 (EC 2.5.1.87) (Di-trans,poly-cis-decaprenylcistransferase) (Nogo-B receptor) (NgBR) (Nuclear undecaprenyl pyrophosphate synthase 1 homolog)			3.50411	1.05925e-20	PF01255.18^Prenyltransf^Putative undecaprenyl diphosphate synthase^151-250^E:7.1e-05	.	ExpAA=28.65^PredHel=1^Topology=i7-29o	COG0020^Catalyzes the condensation of isopentenyl diphosphate (IPP) with allylic pyrophosphates generating different type of terpenoids (By similarity)	KEGG:mmu:52014`KO:K19177	GO:0005789^cellular_component^endoplasmic reticulum membrane`GO:0016021^cellular_component^integral component of membrane`GO:0016020^cellular_component^membrane`GO:0004659^molecular_function^prenyltransferase activity`GO:0001525^biological_process^angiogenesis`GO:0030154^biological_process^cell differentiation`GO:0042632^biological_process^cholesterol homeostasis`GO:0019408^biological_process^dol…	GO:0016765^molecular_function^transferase activity, transferring alkyl or aryl (other than methyl) groups
TRINITY_DN38854_c2_g1	TRINITY_DN38854_c2_g1_i9	HR96_DROME	Nuclear hormone receptor HR96 (dHR96) (Nuclear receptor subfamily 1 group J member 1)			TRINITY_DN38854_c2_g1_i9.p1	663-3353[+]	HR96_DROME	Nuclear hormone receptor HR96 (dHR96) (Nuclear receptor subfamily 1 group J member 1)			3.50159	4.11825e-18	PF00105.17^zf-C4^Zinc finger, C4 type (two domains)^305-375^E:5e-13	.	.	ENOG410XRZC^receptor	KEGG:dme:Dmel_CG11783`KO:K14035	GO:0005634^cellular_component^nucleus`GO:0004879^molecular_function^nuclear receptor activity`GO:0000977^molecular_function^RNA polymerase II regulatory region sequence-specific DNA binding`GO:0008270^molecular_function^zinc ion binding`GO:0042632^biological_process^cholesterol homeostasis`GO:0070873^biological_process^regulation of glycogen metabolic process`GO:0006357^biological_process^regulat…	GO:0003700^molecular_function^DNA binding transcription factor activity`GO:0008270^molecular_function^zinc ion binding`GO:0043565^molecular_function^sequence-specific DNA binding`GO:0006355^biological_process^regulation of transcription, DNA-templated`GO:0005634^cellular_component^nucleus
TRINITY_DN38854_c2_g1	TRINITY_DN38854_c2_g1_i9	HR96_DROME	Nuclear hormone receptor HR96 (dHR96) (Nuclear receptor subfamily 1 group J member 1)			TRINITY_DN38854_c2_g1_i9.p2	3338-1941[-]					3.50159	4.11825e-18	.	.	.	.	.	.	.
TRINITY_DN38854_c2_g1	TRINITY_DN38854_c2_g1_i9	HR96_DROME	Nuclear hormone receptor HR96 (dHR96) (Nuclear receptor subfamily 1 group J member 1)			TRINITY_DN38854_c2_g1_i9.p3	650-1525[+]	BAG_STRAG	IgA FC receptor (Beta antigen) (B antigen)			3.50159	4.11825e-18	.	.	ExpAA=23.81^PredHel=1^Topology=o262-284i	.	.	GO:0005618^cellular_component^cell wall`GO:0005576^cellular_component^extracellular region`GO:0016020^cellular_component^membrane	.
TRINITY_DN38854_c2_g1	TRINITY_DN38854_c2_g1_i9	HR96_DROME	Nuclear hormone receptor HR96 (dHR96) (Nuclear receptor subfamily 1 group J member 1)			TRINITY_DN38854_c2_g1_i9.p4	1298-693[-]					3.50159	4.11825e-18	.	.	.	.	.	.	.
TRINITY_DN38854_c2_g1	TRINITY_DN38854_c2_g1_i9	HR96_DROME	Nuclear hormone receptor HR96 (dHR96) (Nuclear receptor subfamily 1 group J member 1)			TRINITY_DN38854_c2_g1_i9.p5	1522-1956[+]					3.50159	4.11825e-18	.	.	.	.	.	.	.
TRINITY_DN38854_c2_g1	TRINITY_DN38854_c2_g1_i9	HR96_DROME	Nuclear hormone receptor HR96 (dHR96) (Nuclear receptor subfamily 1 group J member 1)			TRINITY_DN38854_c2_g1_i9.p6	1461-1072[-]					3.50159	4.11825e-18	.	.	.	.	.	.	.
TRINITY_DN38854_c2_g1	TRINITY_DN38854_c2_g1_i9	HR96_DROME	Nuclear hormone receptor HR96 (dHR96) (Nuclear receptor subfamily 1 group J member 1)			TRINITY_DN38854_c2_g1_i9.p7	1282-929[-]					3.50159	4.11825e-18	.	.	.	.	.	.	.
TRINITY_DN38854_c2_g1	TRINITY_DN38854_c2_g1_i9	HR96_DROME	Nuclear hormone receptor HR96 (dHR96) (Nuclear receptor subfamily 1 group J member 1)			TRINITY_DN38854_c2_g1_i9.p8	3626-3952[+]					3.50159	4.11825e-18	.	.	ExpAA=45.70^PredHel=2^Topology=o34-56i61-83o	.	.	.	.
TRINITY_DN38854_c2_g1	TRINITY_DN38854_c2_g1_i9	HR96_DROME	Nuclear hormone receptor HR96 (dHR96) (Nuclear receptor subfamily 1 group J member 1)			TRINITY_DN38854_c2_g1_i9.p9	3655-3951[+]			A0A165AA26	Polyprenol reductase	3.50159	4.11825e-18	.	.	ExpAA=42.77^PredHel=2^Topology=o5-27i32-54o	.	.	.	.
TRINITY_DN43709_c0_g2	TRINITY_DN43709_c0_g2_i4	LACH_SCHAM	Lachesin			TRINITY_DN43709_c0_g2_i4.p1	1766-1185[-]	LACH_SCHAM	Lachesin			3.49124	6.74043e-19	PF13927.5^Ig_3^Immunoglobulin domain^31-120^E:1.3e-08`PF00047.24^ig^Immunoglobulin domain^37-131^E:9.1e-06`PF07686.16^V-set^Immunoglobulin V-set domain^39-126^E:4e-11`PF07679.15^I-set^Immunoglobulin I-set domain^39-126^E:6e-07	sigP:1^24^0.637^YES	.	.	.	GO:0031225^cellular_component^anchored component of membrane`GO:0005886^cellular_component^plasma membrane`GO:0007155^biological_process^cell adhesion	.
TRINITY_DN43709_c0_g2	TRINITY_DN43709_c0_g2_i4	LACH_SCHAM	Lachesin			TRINITY_DN43709_c0_g2_i4.p2	1516-1956[+]			G8XQS8	Trehalose-6-phosphate synthase (EC 2.4.1.15)	3.49124	6.74043e-19	.	.	ExpAA=21.60^PredHel=1^Topology=i93-115o	.	.	.	.
TRINITY_DN44599_c2_g1	TRINITY_DN44599_c2_g1_i10					TRINITY_DN44599_c2_g1_i10.p1	2-355[+]					3.48841	2.18315e-29	.	.	ExpAA=36.40^PredHel=2^Topology=i39-56o66-88i	.	.	.	.
TRINITY_DN44599_c2_g1	TRINITY_DN44599_c2_g1_i10					TRINITY_DN44599_c2_g1_i10.p2	1-312[+]			A0A2D3E2X1	Vigilin (Fragment)	3.48841	2.18315e-29	.	.	.	.	.	.	.
TRINITY_DN46915_c2_g3	TRINITY_DN46915_c2_g3_i1	HCYB_PANIN	Hemocyanin B chain	G1AP69	Hemocyanin	TRINITY_DN46915_c2_g3_i1.p1	392-3[-]	HCYB_PANIN	Hemocyanin B chain	G1AP69	Hemocyanin	3.48655	1.04696e-39	PF03722.13^Hemocyanin_N^Hemocyanin, all-alpha domain^4-96^E:5e-26	.	.	.	.	GO:0005615^cellular_component^extracellular space`GO:0046872^molecular_function^metal ion binding`GO:0016491^molecular_function^oxidoreductase activity`GO:0005344^molecular_function^oxygen carrier activity	.
TRINITY_DN46701_c0_g1	TRINITY_DN46701_c0_g1_i1	TSP3_HUMAN	Thrombospondin-3			TRINITY_DN46701_c0_g1_i1.p1	181-3270[+]	TSP3A_DANRE	Thrombospondin-3a (Thbs3a)			3.48534	2.66871e-24	PF11598.7^COMP^Cartilage oligomeric matrix protein^213-255^E:4.6e-07`PF07645.14^EGF_CA^Calcium-binding EGF domain^379-412^E:4.8e-06`PF07645.14^EGF_CA^Calcium-binding EGF domain^434-472^E:5.4e-05`PF02412.17^TSP_3^Thrombospondin type 3 repeat^554-589^E:4.2e-12`PF02412.17^TSP_3^Thrombospondin type 3 repeat^616-651^E:1.9e-13`PF02412.17^TSP_3^Thrombospondin type 3 repeat^651-674^E:0.017`PF02412.17^TSP…	sigP:1^19^0.815^YES	.	ENOG410XQKE^thrombospondin	KEGG:dre:252849`KO:K04659	GO:0031012^cellular_component^extracellular matrix`GO:0005576^cellular_component^extracellular region`GO:0005509^molecular_function^calcium ion binding`GO:0008201^molecular_function^heparin binding`GO:0007155^biological_process^cell adhesion`GO:0030198^biological_process^extracellular matrix organization	GO:0005509^molecular_function^calcium ion binding`GO:0007155^biological_process^cell adhesion`GO:0005576^cellular_component^extracellular region
TRINITY_DN46701_c0_g1	TRINITY_DN46701_c0_g1_i1	TSP3_HUMAN	Thrombospondin-3			TRINITY_DN46701_c0_g1_i1.p2	3-725[+]					3.48534	2.66871e-24	.	.	.	.	.	.	.
TRINITY_DN46701_c0_g1	TRINITY_DN46701_c0_g1_i1	TSP3_HUMAN	Thrombospondin-3			TRINITY_DN46701_c0_g1_i1.p3	692-3[-]					3.48534	2.66871e-24	.	.	.	.	.	.	.
TRINITY_DN46701_c0_g1	TRINITY_DN46701_c0_g1_i1	TSP3_HUMAN	Thrombospondin-3			TRINITY_DN46701_c0_g1_i1.p4	2378-1689[-]					3.48534	2.66871e-24	.	.	.	.	.	.	.
TRINITY_DN46701_c0_g1	TRINITY_DN46701_c0_g1_i1	TSP3_HUMAN	Thrombospondin-3			TRINITY_DN46701_c0_g1_i1.p5	2249-2641[+]					3.48534	2.66871e-24	.	.	.	.	.	.	.
TRINITY_DN46701_c0_g1	TRINITY_DN46701_c0_g1_i1	TSP3_HUMAN	Thrombospondin-3			TRINITY_DN46701_c0_g1_i1.p6	1124-774[-]					3.48534	2.66871e-24	.	.	ExpAA=23.37^PredHel=1^Topology=i81-103o	.	.	.	.
TRINITY_DN46701_c0_g1	TRINITY_DN46701_c0_g1_i1	TSP3_HUMAN	Thrombospondin-3			TRINITY_DN46701_c0_g1_i1.p7	1020-1349[+]			UPI00083FD2CC		3.48534	2.66871e-24	.	.	.	.	.	.	.
TRINITY_DN45323_c2_g1	TRINITY_DN45323_c2_g1_i8	COPA_HUMAN	Coatomer subunit alpha (Alpha-coat protein) (Alpha-COP) (HEP-COP) (HEPCOP) [Cleaved into: Xenin (Xenopsin-related peptide); Proxenin]	A0A0P4WMI2	Coatomer subunit alpha	TRINITY_DN45323_c2_g1_i8.p1	104-3769[+]	COPA_HUMAN	Coatomer subunit alpha (Alpha-coat protein) (Alpha-COP) (HEP-COP) (HEPCOP) [Cleaved into: Xenin (Xenopsin-related peptide); Proxenin]	A0A0P4WH73	Katanin p80 WD40 repeat-containing subunit B1 (Katanin p80 subunit B1) (p80 katanin)	3.48372	2.24543e-23	PF00400.31^WD40^WD domain, G-beta repeat^44-79^E:2.2e-05`PF00400.31^WD40^WD domain, G-beta repeat^84-121^E:1.7e-06`PF00400.31^WD40^WD domain, G-beta repeat^126-163^E:2.8e-07`PF00400.31^WD40^WD domain, G-beta repeat^202-235^E:3.7e-05`PF12894.6^ANAPC4_WD40^Anaphase-promoting complex subunit 4 WD40 domain^215-295^E:4.7e-05`PF00400.31^WD40^WD domain, G-beta repeat^245-280^E:2.4e-05`PF04053.13^Coatome…	.	.	ENOG410XPZS^Coatomer protein complex subunit alpha	KEGG:hsa:1314`KO:K05236	GO:0030126^cellular_component^COPI vesicle coat`GO:0005737^cellular_component^cytoplasm`GO:0005829^cellular_component^cytosol`GO:0005789^cellular_component^endoplasmic reticulum membrane`GO:0070062^cellular_component^extracellular exosome`GO:0005615^cellular_component^extracellular space`GO:0000139^cellular_component^Golgi membrane`GO:0016020^cellular_component^membrane`GO:0030133^cellular_compon…	GO:0005515^molecular_function^protein binding`GO:0005198^molecular_function^structural molecule activity`GO:0006886^biological_process^intracellular protein transport`GO:0016192^biological_process^vesicle-mediated transport`GO:0030117^cellular_component^membrane coat`GO:0030126^cellular_component^COPI vesicle coat
TRINITY_DN45323_c2_g1	TRINITY_DN45323_c2_g1_i8	COPA_HUMAN	Coatomer subunit alpha (Alpha-coat protein) (Alpha-COP) (HEP-COP) (HEPCOP) [Cleaved into: Xenin (Xenopsin-related peptide); Proxenin]	A0A0P4WMI2	Coatomer subunit alpha	TRINITY_DN45323_c2_g1_i8.p2	9534-6865[-]	KTNB1_XENLA	Katanin p80 WD40 repeat-containing subunit B1 (Katanin p80 subunit B1) (p80 katanin)			3.48372	2.24543e-23	PF00400.31^WD40^WD domain, G-beta repeat^32-65^E:0.0013`PF00400.31^WD40^WD domain, G-beta repeat^71-108^E:0.00016`PF00400.31^WD40^WD domain, G-beta repeat^114-150^E:3.1e-08`PF00400.31^WD40^WD domain, G-beta repeat^156-192^E:7.9e-11`PF12894.6^ANAPC4_WD40^Anaphase-promoting complex subunit 4 WD40 domain^157-212^E:5.3e-05`PF00400.31^WD40^WD domain, G-beta repeat^198-234^E:0.00058`PF13925.5^Katanin_c…	.	.	.	KEGG:xla:398032`KO:K18643	GO:0005737^cellular_component^cytoplasm`GO:0008352^cellular_component^katanin complex`GO:0005874^cellular_component^microtubule`GO:0005819^cellular_component^spindle`GO:0000922^cellular_component^spindle pole`GO:0008017^molecular_function^microtubule binding`GO:0007049^biological_process^cell cycle`GO:0051301^biological_process^cell division`GO:0051013^biological_process^microtubule severing	GO:0005515^molecular_function^protein binding
TRINITY_DN45323_c2_g1	TRINITY_DN45323_c2_g1_i8	COPA_HUMAN	Coatomer subunit alpha (Alpha-coat protein) (Alpha-COP) (HEP-COP) (HEPCOP) [Cleaved into: Xenin (Xenopsin-related peptide); Proxenin]	A0A0P4WMI2	Coatomer subunit alpha	TRINITY_DN45323_c2_g1_i8.p3	2817-2482[-]					3.48372	2.24543e-23	.	.	.	.	.	.	.
TRINITY_DN45323_c2_g1	TRINITY_DN45323_c2_g1_i8	COPA_HUMAN	Coatomer subunit alpha (Alpha-coat protein) (Alpha-COP) (HEP-COP) (HEPCOP) [Cleaved into: Xenin (Xenopsin-related peptide); Proxenin]	A0A0P4WMI2	Coatomer subunit alpha	TRINITY_DN45323_c2_g1_i8.p4	2622-2945[+]			A0A067RIM8	Uncharacterized protein	3.48372	2.24543e-23	.	sigP:1^36^0.577^YES	.	.	.	.	.
TRINITY_DN47260_c2_g1	TRINITY_DN47260_c2_g1_i6					TRINITY_DN47260_c2_g1_i6.p1	2-385[+]					3.48121	2.70141e-49	.	.	.	.	.	.	.
TRINITY_DN47260_c2_g1	TRINITY_DN47260_c2_g1_i6					TRINITY_DN47260_c2_g1_i6.p2	386-81[-]					3.48121	2.70141e-49	.	.	.	.	.	.	.
TRINITY_DN47181_c1_g1	TRINITY_DN47181_c1_g1_i1	CGT_HUMAN	2-hydroxyacylsphingosine 1-beta-galactosyltransferase (EC 2.4.1.47) (Ceramide UDP-galactosyltransferase) (Cerebroside synthase) (UDP-galactose-ceramide galactosyltransferase)	UPI00084A9CFF		TRINITY_DN47181_c1_g1_i1.p1	1216-2[-]	CGT_HUMAN	2-hydroxyacylsphingosine 1-beta-galactosyltransferase (EC 2.4.1.47) (Ceramide UDP-galactosyltransferase) (Cerebroside synthase) (UDP-galactose-ceramide galactosyltransferase)			3.47668	5.66341e-27	PF00201.17^UDPGT^UDP-glucoronosyl and UDP-glucosyl transferase^231-402^E:7.3e-34	sigP:1^23^0.688^YES	ExpAA=19.89^PredHel=1^Topology=i7-29o	COG1819^Transferase	KEGG:hsa:7368`KO:K04628	GO:0016021^cellular_component^integral component of membrane`GO:0043231^cellular_component^intracellular membrane-bounded organelle`GO:0005886^cellular_component^plasma membrane`GO:0015020^molecular_function^glucuronosyltransferase activity`GO:0047263^molecular_function^N-acylsphingosine galactosyltransferase activity`GO:0008489^molecular_function^UDP-galactose:glucosylceramide beta-1,4-galactosy…	GO:0016758^molecular_function^transferase activity, transferring hexosyl groups`GO:0008152^biological_process^metabolic process
TRINITY_DN47181_c1_g1	TRINITY_DN47181_c1_g1_i1	CGT_HUMAN	2-hydroxyacylsphingosine 1-beta-galactosyltransferase (EC 2.4.1.47) (Ceramide UDP-galactosyltransferase) (Cerebroside synthase) (UDP-galactose-ceramide galactosyltransferase)	UPI00084A9CFF		TRINITY_DN47181_c1_g1_i1.p2	1319-924[-]					3.47668	5.66341e-27	.	.	.	.	.	.	.
TRINITY_DN47181_c1_g1	TRINITY_DN47181_c1_g1_i1	CGT_HUMAN	2-hydroxyacylsphingosine 1-beta-galactosyltransferase (EC 2.4.1.47) (Ceramide UDP-galactosyltransferase) (Cerebroside synthase) (UDP-galactose-ceramide galactosyltransferase)	UPI00084A9CFF		TRINITY_DN47181_c1_g1_i1.p3	926-1318[+]			UPI00083FD43A		3.47668	5.66341e-27	.	.	.	.	.	.	.
TRINITY_DN44163_c1_g1	TRINITY_DN44163_c1_g1_i1					.	.			I1TLI6	Protaglandin reductase 1	3.46433	1.86533e-38	.	.	.	.	.	.	.
TRINITY_DN44164_c2_g1	TRINITY_DN44164_c2_g1_i1	TNNCA_HOMAM	Troponin C, isoform 2A			TRINITY_DN44164_c2_g1_i1.p1	1938-2582[+]			E7CGC5	Troponin C	3.44837	8.32457e-39	.	.	.	.	.	.	.
TRINITY_DN44164_c2_g1	TRINITY_DN44164_c2_g1_i1	TNNCA_HOMAM	Troponin C, isoform 2A			TRINITY_DN44164_c2_g1_i1.p2	2432-1980[-]	TNNCA_HOMAM	Troponin C, isoform 2A			3.44837	8.32457e-39	PF13499.5^EF-hand_7^EF-hand domain pair^10-71^E:5.6e-10`PF13405.5^EF-hand_6^EF-hand domain^12-40^E:3.3e-05`PF13833.5^EF-hand_8^EF-hand domain pair^24-73^E:8.7e-09`PF13499.5^EF-hand_7^EF-hand domain pair^86-148^E:2.8e-12`PF13405.5^EF-hand_6^EF-hand domain^87-113^E:2.5e-06`PF13833.5^EF-hand_8^EF-hand domain pair^100-149^E:1e-09`PF00036.31^EF-hand_1^EF hand^123-149^E:2.8e-07`PF13202.5^EF-hand_5^EF h…	.	.	.	.	GO:0005509^molecular_function^calcium ion binding	GO:0005509^molecular_function^calcium ion binding
TRINITY_DN44164_c2_g1	TRINITY_DN44164_c2_g1_i1	TNNCA_HOMAM	Troponin C, isoform 2A			TRINITY_DN44164_c2_g1_i1.p3	2203-2580[+]					3.44837	8.32457e-39	.	.	ExpAA=21.74^PredHel=1^Topology=o35-57i	.	.	.	.
TRINITY_DN45076_c0_g2	TRINITY_DN45076_c0_g2_i1	ABCD4_MOUSE	ATP-binding cassette sub-family D member 4 (PMP70-related protein) (P70R) (Peroxisomal membrane protein 1-like) (PXMP1-L) (Peroxisomal membrane protein 69) (PMP69)			TRINITY_DN45076_c0_g2_i1.p1	170-2065[+]	ABCD4_MOUSE	ATP-binding cassette sub-family D member 4 (PMP70-related protein) (P70R) (Peroxisomal membrane protein 1-like) (PXMP1-L) (Peroxisomal membrane protein 69) (PMP69)	A0A0P4W8P8	Methionine synthase (EC 2.1.1.13) (5-methyltetrahydrofolate--homocysteine methyltransferase)	3.44589	3.22043e-18	PF06472.14^ABC_membrane_2^ABC transporter transmembrane region 2^13-291^E:1.9e-71`PF00005.26^ABC_tran^ABC transporter^431-579^E:2.3e-15	.	ExpAA=130.38^PredHel=6^Topology=i27-49o86-108i150-169o179-201i269-291o301-323i	COG4178^(ABC) transporter	KEGG:mmu:19300`KO:K05678	GO:0005789^cellular_component^endoplasmic reticulum membrane`GO:0016021^cellular_component^integral component of membrane`GO:0005524^molecular_function^ATP binding`GO:0042626^molecular_function^ATPase activity, coupled to transmembrane movement of substances`GO:1990830^biological_process^cellular response to leukemia inhibitory factor`GO:0009235^biological_process^cobalamin metabolic process	GO:0005524^molecular_function^ATP binding`GO:0042626^molecular_function^ATPase activity, coupled to transmembrane movement of substances`GO:0055085^biological_process^transmembrane transport`GO:0016021^cellular_component^integral component of membrane`GO:0016887^molecular_function^ATPase activity
TRINITY_DN47672_c4_g1	TRINITY_DN47672_c4_g1_i5	WDR46_HUMAN	WD repeat-containing protein 46 (WD repeat-containing protein BING4)	A0A0N7ZBI9	Uncharacterized protein	TRINITY_DN47672_c4_g1_i5.p1	330-3155[+]	ZN287_MOUSE	Zinc finger protein 287 (Zfp-287) (Zinc finger protein SKAT-2)	A0A0P4W9N8	Uncharacterized protein	3.44248	4.27965e-31	PF07776.14^zf-AD^Zinc-finger associated domain (zf-AD)^10-83^E:1.6e-08`PF13894.5^zf-C2H2_4^C2H2-type zinc finger^414-438^E:0.0014`PF00096.25^zf-C2H2^Zinc finger, C2H2 type^444-466^E:0.0029`PF13912.5^zf-C2H2_6^C2H2-type zinc finger^444-464^E:0.018`PF00096.25^zf-C2H2^Zinc finger, C2H2 type^475-498^E:0.00013`PF00096.25^zf-C2H2^Zinc finger, C2H2 type^504-526^E:0.00098`PF00096.25^zf-C2H2^Zinc finger, …	.	.	COG5048^Zinc finger protein	KEGG:mmu:170740`KO:K09229	GO:0005634^cellular_component^nucleus`GO:0003677^molecular_function^DNA binding`GO:0003700^molecular_function^DNA binding transcription factor activity`GO:0046872^molecular_function^metal ion binding`GO:0045893^biological_process^positive regulation of transcription, DNA-templated`GO:0042035^biological_process^regulation of cytokine biosynthetic process`GO:0006351^biological_process^transcription…	GO:0008270^molecular_function^zinc ion binding`GO:0005634^cellular_component^nucleus
TRINITY_DN47672_c4_g1	TRINITY_DN47672_c4_g1_i5	WDR46_HUMAN	WD repeat-containing protein 46 (WD repeat-containing protein BING4)	A0A0N7ZBI9	Uncharacterized protein	TRINITY_DN47672_c4_g1_i5.p2	6857-4947[-]	WDR46_HUMAN	WD repeat-containing protein 46 (WD repeat-containing protein BING4)			3.44248	4.27965e-31	PF00400.31^WD40^WD domain, G-beta repeat^366-403^E:0.00067`PF08149.10^BING4CT^BING4CT (NUC141) domain^453-530^E:1.7e-31	.	.	ENOG410XP5D^WD repeat domain 46	KEGG:hsa:9277`KO:K14768	GO:0030686^cellular_component^90S preribosome`GO:0005730^cellular_component^nucleolus`GO:0005654^cellular_component^nucleoplasm`GO:0032040^cellular_component^small-subunit processome`GO:0003723^molecular_function^RNA binding`GO:0000462^biological_process^maturation of SSU-rRNA from tricistronic rRNA transcript (SSU-rRNA, 5.8S rRNA, LSU-rRNA)`GO:1903955^biological_process^positive regulation of pr…	GO:0005515^molecular_function^protein binding
TRINITY_DN47672_c4_g1	TRINITY_DN47672_c4_g1_i5	WDR46_HUMAN	WD repeat-containing protein 46 (WD repeat-containing protein BING4)	A0A0N7ZBI9	Uncharacterized protein	TRINITY_DN47672_c4_g1_i5.p3	4453-4052[-]					3.44248	4.27965e-31	.	.	.	.	.	.	.
TRINITY_DN47672_c4_g1	TRINITY_DN47672_c4_g1_i5	WDR46_HUMAN	WD repeat-containing protein 46 (WD repeat-containing protein BING4)	A0A0N7ZBI9	Uncharacterized protein	TRINITY_DN47672_c4_g1_i5.p4	1627-1983[+]					3.44248	4.27965e-31	.	.	ExpAA=33.34^PredHel=1^Topology=i13-35o	.	.	.	.
TRINITY_DN47672_c4_g1	TRINITY_DN47672_c4_g1_i5	WDR46_HUMAN	WD repeat-containing protein 46 (WD repeat-containing protein BING4)	A0A0N7ZBI9	Uncharacterized protein	TRINITY_DN47672_c4_g1_i5.p5	2314-2667[+]					3.44248	4.27965e-31	.	.	.	.	.	.	.
TRINITY_DN47672_c4_g1	TRINITY_DN47672_c4_g1_i5	WDR46_HUMAN	WD repeat-containing protein 46 (WD repeat-containing protein BING4)	A0A0N7ZBI9	Uncharacterized protein	TRINITY_DN47672_c4_g1_i5.p6	2147-1815[-]			B6ECP5	Cyclin B	3.44248	4.27965e-31	.	.	ExpAA=30.96^PredHel=1^Topology=o57-79i	.	.	.	.
TRINITY_DN43042_c0_g1	TRINITY_DN43042_c0_g1_i1					TRINITY_DN43042_c0_g1_i1.p1	2287-590[-]					3.44092	7.08099e-39	.	.	.	.	.	.	.
TRINITY_DN43042_c0_g1	TRINITY_DN43042_c0_g1_i1					TRINITY_DN43042_c0_g1_i1.p2	1873-2214[+]			F8UN26	C type lectin containing domain protein	3.44092	7.08099e-39	.	.	.	.	.	.	.
TRINITY_DN42089_c2_g1	TRINITY_DN42089_c2_g1_i8					.	.			A0A067RL26	Hypoxia up-regulated protein 1	3.43421	8.75039e-49	.	.	.	.	.	.	.
TRINITY_DN43483_c0_g1	TRINITY_DN43483_c0_g1_i24					TRINITY_DN43483_c0_g1_i24.p1	166-732[+]					3.43099	2.90817e-18	.	.	.	.	.	.	.
TRINITY_DN43483_c0_g1	TRINITY_DN43483_c0_g1_i24					TRINITY_DN43483_c0_g1_i24.p2	1971-1639[-]			A0A0N7ZA66	Uncharacterized protein	3.43099	2.90817e-18	.	.	.	.	.	.	.
TRINITY_DN44882_c1_g1	TRINITY_DN44882_c1_g1_i8	EF1D_XENLA	Elongation factor 1-delta (EF-1-delta) (P36)			TRINITY_DN44882_c1_g1_i8.p1	217-990[+]	EF1D_XENLA	Elongation factor 1-delta (EF-1-delta) (P36)			3.42989	3.19822e-27	PF10587.8^EF-1_beta_acid^Eukaryotic elongation factor 1 beta central acidic region^134-162^E:1.9e-12`PF00736.18^EF1_GNE^EF-1 guanine nucleotide exchange domain^173-257^E:3.7e-33	.	.	.	KEGG:xla:397892`KO:K15410	GO:0005853^cellular_component^eukaryotic translation elongation factor 1 complex`GO:0003746^molecular_function^translation elongation factor activity	GO:0003746^molecular_function^translation elongation factor activity`GO:0006414^biological_process^translational elongation
TRINITY_DN44882_c1_g1	TRINITY_DN44882_c1_g1_i8	EF1D_XENLA	Elongation factor 1-delta (EF-1-delta) (P36)			TRINITY_DN44882_c1_g1_i8.p2	665-336[-]			Q75WG2	Thrombospondin	3.42989	3.19822e-27	.	.	.	.	.	.	.
TRINITY_DN42896_c0_g1	TRINITY_DN42896_c0_g1_i1	HEXB_FELCA	Beta-hexosaminidase subunit beta (EC 3.2.1.52) (Beta-N-acetylhexosaminidase subunit beta) (Hexosaminidase subunit B) (N-acetyl-beta-glucosaminidase subunit beta)			TRINITY_DN42896_c0_g1_i1.p1	2331-169[-]	HEXB_FELCA	Beta-hexosaminidase subunit beta (EC 3.2.1.52) (Beta-N-acetylhexosaminidase subunit beta) (Hexosaminidase subunit B) (N-acetyl-beta-glucosaminidase subunit beta)			3.42918	1.23131e-19	PF14845.5^Glycohydro_20b2^beta-acetyl hexosaminidase like^40-173^E:4.9e-08`PF00728.21^Glyco_hydro_20^Glycosyl hydrolase family 20, catalytic domain^196-526^E:6.7e-82	sigP:1^19^0.761^YES	.	COG3525^ec 3.2.1.52	KEGG:fca:493928`KO:K12373	GO:0005764^cellular_component^lysosome`GO:0004563^molecular_function^beta-N-acetylhexosaminidase activity`GO:0102148^molecular_function^N-acetyl-beta-D-galactosaminidase activity`GO:0005975^biological_process^carbohydrate metabolic process	GO:0004553^molecular_function^hydrolase activity, hydrolyzing O-glycosyl compounds`GO:0005975^biological_process^carbohydrate metabolic process
TRINITY_DN42896_c0_g1	TRINITY_DN42896_c0_g1_i1	HEXB_FELCA	Beta-hexosaminidase subunit beta (EC 3.2.1.52) (Beta-N-acetylhexosaminidase subunit beta) (Hexosaminidase subunit B) (N-acetyl-beta-glucosaminidase subunit beta)			TRINITY_DN42896_c0_g1_i1.p2	3-446[+]			UPI00084AF002		3.42918	1.23131e-19	.	.	.	.	.	.	.
TRINITY_DN46462_c0_g1	TRINITY_DN46462_c0_g1_i10			J9KTS8	Uncharacterized protein	TRINITY_DN46462_c0_g1_i10.p1	1900-1400[-]					3.42203	2.26022e-44	.	.	.	.	.	.	.
TRINITY_DN46462_c0_g1	TRINITY_DN46462_c0_g1_i10			J9KTS8	Uncharacterized protein	TRINITY_DN46462_c0_g1_i10.p2	663-226[-]					3.42203	2.26022e-44	.	.	.	.	.	.	.
TRINITY_DN46462_c0_g1	TRINITY_DN46462_c0_g1_i10			J9KTS8	Uncharacterized protein	TRINITY_DN46462_c0_g1_i10.p3	1734-2132[+]			A0A067RFL1	DnaJ-like protein subfamily C member 11	3.42203	2.26022e-44	.	.	.	.	.	.	.
TRINITY_DN38259_c0_g1	TRINITY_DN38259_c0_g1_i2	DHGL_DROME	Glucose dehydrogenase [FAD, quinone] (EC 1.1.5.9) [Cleaved into: Glucose dehydrogenase [FAD, quinone] short protein]			TRINITY_DN38259_c0_g1_i2.p1	2-874[+]	DHGL_DROME	Glucose dehydrogenase [FAD, quinone] (EC 1.1.5.9) [Cleaved into: Glucose dehydrogenase [FAD, quinone] short protein]			3.41426	1.44428e-43	PF05199.12^GMC_oxred_C^GMC oxidoreductase^131-275^E:6.5e-45	.	.	COG2303^oxidoreductase	KEGG:dme:Dmel_CG1152`KO:K00115	GO:0005576^cellular_component^extracellular region`GO:0050660^molecular_function^flavin adenine dinucleotide binding`GO:0016614^molecular_function^oxidoreductase activity, acting on CH-OH group of donors`GO:0006006^biological_process^glucose metabolic process`GO:0008364^biological_process^pupal chitin-based cuticle development`GO:0046693^biological_process^sperm storage	GO:0016614^molecular_function^oxidoreductase activity, acting on CH-OH group of donors`GO:0055114^biological_process^oxidation-reduction process
TRINITY_DN42834_c0_g2	TRINITY_DN42834_c0_g2_i6	CHI10_DROME	Probable chitinase 10 (EC 3.2.1.14) (Probable chitinase 1) (Probable chitinase 3)			.	.					3.39351	2.93942e-19	.	.	.	COG3325^chitinase	KEGG:dme:Dmel_CG18140`KO:K01183	GO:0005576^cellular_component^extracellular region`GO:0008061^molecular_function^chitin binding`GO:0004568^molecular_function^chitinase activity`GO:0006032^biological_process^chitin catabolic process`GO:0000272^biological_process^polysaccharide catabolic process	.
TRINITY_DN46296_c0_g1	TRINITY_DN46296_c0_g1_i2	CYBR1_XENLA	Cytochrome b reductase 1 (EC 1.-.-.-)			TRINITY_DN46296_c0_g1_i2.p1	2839-1547[-]	CYBR1_XENLA	Cytochrome b reductase 1 (EC 1.-.-.-)			3.34844	9.65749e-18	PF03188.15^Cytochrom_B561^Eukaryotic cytochrome b561^235-373^E:1.4e-42	.	ExpAA=136.82^PredHel=6^Topology=i195-217o232-254i267-289o309-331i344-366o393-415i	.	KEGG:xla:445864`KO:K08370	GO:0031526^cellular_component^brush border membrane`GO:0016021^cellular_component^integral component of membrane`GO:0000293^molecular_function^ferric-chelate reductase activity`GO:0046872^molecular_function^metal ion binding`GO:0010039^biological_process^response to iron ion	.
TRINITY_DN46296_c0_g1	TRINITY_DN46296_c0_g1_i2	CYBR1_XENLA	Cytochrome b reductase 1 (EC 1.-.-.-)			TRINITY_DN46296_c0_g1_i2.p2	3051-2050[-]					3.34844	9.65749e-18	.	.	.	.	.	.	.
TRINITY_DN46296_c0_g1	TRINITY_DN46296_c0_g1_i2	CYBR1_XENLA	Cytochrome b reductase 1 (EC 1.-.-.-)			TRINITY_DN46296_c0_g1_i2.p3	2615-3049[+]					3.34844	9.65749e-18	.	.	.	.	.	.	.
TRINITY_DN46296_c0_g1	TRINITY_DN46296_c0_g1_i2	CYBR1_XENLA	Cytochrome b reductase 1 (EC 1.-.-.-)			TRINITY_DN46296_c0_g1_i2.p4	1761-2138[+]					3.34844	9.65749e-18	.	.	.	.	.	.	.
TRINITY_DN46296_c0_g1	TRINITY_DN46296_c0_g1_i2	CYBR1_XENLA	Cytochrome b reductase 1 (EC 1.-.-.-)			TRINITY_DN46296_c0_g1_i2.p5	1-315[+]			A0A0P4WYE3	Uncharacterized protein	3.34844	9.65749e-18	.	.	.	.	.	.	.
TRINITY_DN45052_c1_g1	TRINITY_DN45052_c1_g1_i4	CYSP3_HOMAM	Digestive cysteine proteinase 3 (EC 3.4.22.-)			TRINITY_DN45052_c1_g1_i4.p1	311-3[-]					3.34696	6.85341e-23	.	.	.	.	.	.	.
TRINITY_DN45052_c1_g1	TRINITY_DN45052_c1_g1_i4	CYSP3_HOMAM	Digestive cysteine proteinase 3 (EC 3.4.22.-)			TRINITY_DN45052_c1_g1_i4.p2	310-2[-]			Q27760	Cathepsin l (EC 3.4.22.15) (Fragment)	3.34696	6.85341e-23	.	.	.	.	.	.	.
TRINITY_DN45052_c1_g1	TRINITY_DN45052_c1_g1_i4	CYSP3_HOMAM	Digestive cysteine proteinase 3 (EC 3.4.22.-)			TRINITY_DN45052_c1_g1_i4.p3	3-311[+]	CYSP3_HOMAM	Digestive cysteine proteinase 3 (EC 3.4.22.-)	A0A0P5D1D3	Low-density lipoprotein receptor-related protein	3.34696	6.85341e-23	PF08246.11^Inhibitor_I29^Cathepsin propeptide inhibitor domain (I29)^4-37^E:2.5e-08`PF00112.22^Peptidase_C1^Papain family cysteine protease^64-102^E:2.2e-10	.	.	.	.	GO:0008234^molecular_function^cysteine-type peptidase activity	GO:0008234^molecular_function^cysteine-type peptidase activity`GO:0006508^biological_process^proteolysis
TRINITY_DN47295_c1_g1	TRINITY_DN47295_c1_g1_i11			A0A1I9UVP1	Polephole-like protein	TRINITY_DN47295_c1_g1_i11.p1	1984-62[-]					3.33618	6.53923e-39	.	.	.	.	.	.	.
TRINITY_DN47295_c1_g1	TRINITY_DN47295_c1_g1_i11			A0A1I9UVP1	Polephole-like protein	TRINITY_DN47295_c1_g1_i11.p2	1497-1937[+]			G5CJW1	IKKepsilon1	3.33618	6.53923e-39	.	.	.	.	.	.	.
TRINITY_DN47471_c2_g1	TRINITY_DN47471_c2_g1_i1	LRP1B_MOUSE	Low-density lipoprotein receptor-related protein 1B (LRP-1B) (Low-density lipoprotein receptor-related protein-deleted in tumor) (LRP-DIT)			TRINITY_DN47471_c2_g1_i1.p1	2587-353[-]	UN105_CAEEL	Degenerin-like protein unc-105 (Uncoordinated protein 105)	A0A1Y1N267	Uncharacterized protein (Fragment)	3.32869	3.45675e-18	PF00057.17^Ldl_recept_a^Low-density lipoprotein receptor domain class A^64-98^E:8.2e-09`PF00057.17^Ldl_recept_a^Low-density lipoprotein receptor domain class A^144-180^E:2.7e-08`PF00858.23^ASC^Amiloride-sensitive sodium channel^324-627^E:7.7e-55	.	.	ENOG410ZNFK^acid-sensing (proton-gated) ion channel	.	GO:0016021^cellular_component^integral component of membrane`GO:0005216^molecular_function^ion channel activity`GO:0005272^molecular_function^sodium channel activity`GO:0006816^biological_process^calcium ion transport`GO:0030154^biological_process^cell differentiation`GO:0015693^biological_process^magnesium ion transport`GO:0007517^biological_process^muscle organ development	GO:0005515^molecular_function^protein binding`GO:0005272^molecular_function^sodium channel activity`GO:0006814^biological_process^sodium ion transport`GO:0016020^cellular_component^membrane
TRINITY_DN47471_c2_g1	TRINITY_DN47471_c2_g1_i1	LRP1B_MOUSE	Low-density lipoprotein receptor-related protein 1B (LRP-1B) (Low-density lipoprotein receptor-related protein-deleted in tumor) (LRP-DIT)			TRINITY_DN47471_c2_g1_i1.p2	4060-2699[-]	LRP1B_MOUSE	Low-density lipoprotein receptor-related protein 1B (LRP-1B) (Low-density lipoprotein receptor-related protein-deleted in tumor) (LRP-DIT)			3.32869	3.45675e-18	PF00057.17^Ldl_recept_a^Low-density lipoprotein receptor domain class A^94-129^E:1.9e-08`PF00057.17^Ldl_recept_a^Low-density lipoprotein receptor domain class A^135-171^E:5.1e-08`PF00057.17^Ldl_recept_a^Low-density lipoprotein receptor domain class A^173-208^E:1.1e-08`PF00057.17^Ldl_recept_a^Low-density lipoprotein receptor domain class A^255-290^E:4.7e-07`PF00057.17^Ldl_recept_a^Low-density lipo…	.	.	ENOG410XP34^beta-amyloid clearance	.	GO:0016021^cellular_component^integral component of membrane`GO:0016020^cellular_component^membrane`GO:0043235^cellular_component^receptor complex`GO:0005509^molecular_function^calcium ion binding`GO:0050750^molecular_function^low-density lipoprotein particle receptor binding`GO:0005041^molecular_function^low-density lipoprotein particle receptor activity`GO:0001701^biological_process^in utero em…	GO:0005515^molecular_function^protein binding
TRINITY_DN47471_c2_g1	TRINITY_DN47471_c2_g1_i1	LRP1B_MOUSE	Low-density lipoprotein receptor-related protein 1B (LRP-1B) (Low-density lipoprotein receptor-related protein-deleted in tumor) (LRP-DIT)			TRINITY_DN47471_c2_g1_i1.p3	3687-3169[-]					3.32869	3.45675e-18	.	.	.	.	.	.	.
TRINITY_DN47471_c2_g1	TRINITY_DN47471_c2_g1_i1	LRP1B_MOUSE	Low-density lipoprotein receptor-related protein 1B (LRP-1B) (Low-density lipoprotein receptor-related protein-deleted in tumor) (LRP-DIT)			TRINITY_DN47471_c2_g1_i1.p4	447-800[+]			A0A0P4WP35	Uncharacterized protein	3.32869	3.45675e-18	.	.	.	.	.	.	.
TRINITY_DN45829_c4_g2	TRINITY_DN45829_c4_g2_i7	S46A3_BOVIN	Solute carrier family 46 member 3			TRINITY_DN45829_c4_g2_i7.p1	3-1454[+]	PCFT_DANRE	Proton-coupled folate transporter (Heme carrier protein 1) (PCFT/HCP1) (Solute carrier family 46 member 1)			3.32324	9.40629e-24	PF07690.15^MFS_1^Major Facilitator Superfamily^89-405^E:6.9e-21	.	ExpAA=246.86^PredHel=12^Topology=i13-35o86-103i110-132o142-164i177-199o204-226i275-297o312-334i341-360o365-387i400-422o432-454i	ENOG4110C2B^solute carrier family 46 (folate transporter), member 1	KEGG:dre:393255`KO:K14613	GO:0016021^cellular_component^integral component of membrane`GO:0005542^molecular_function^folic acid binding`GO:0055085^biological_process^transmembrane transport	GO:0055085^biological_process^transmembrane transport`GO:0016021^cellular_component^integral component of membrane
TRINITY_DN45829_c4_g2	TRINITY_DN45829_c4_g2_i7	S46A3_BOVIN	Solute carrier family 46 member 3			TRINITY_DN45829_c4_g2_i7.p2	2-1381[+]					3.32324	9.40629e-24	.	.	.	.	.	.	.
TRINITY_DN45829_c4_g2	TRINITY_DN45829_c4_g2_i7	S46A3_BOVIN	Solute carrier family 46 member 3			TRINITY_DN45829_c4_g2_i7.p3	1216-488[-]			UPI00084B9F1D		3.32324	9.40629e-24	.	.	.	.	.	.	.
TRINITY_DN45337_c0_g1	TRINITY_DN45337_c0_g1_i4					TRINITY_DN45337_c0_g1_i4.p1	356-3[-]					3.31798	4.12226e-24	.	.	.	.	.	.	.
TRINITY_DN45337_c0_g1	TRINITY_DN45337_c0_g1_i4					TRINITY_DN45337_c0_g1_i4.p2	2-346[+]					3.31798	4.12226e-24	.	.	.	.	.	.	.
TRINITY_DN44171_c1_g1	TRINITY_DN44171_c1_g1_i2	RAD_MOUSE	GTP-binding protein RAD			TRINITY_DN44171_c1_g1_i2.p1	680-1345[+]	RAD_MOUSE	GTP-binding protein RAD			3.31721	1.83347e-19	PF00071.21^Ras^Ras family^1-160^E:1.3e-21	.	.	COG1100^GTP-binding Protein	.	GO:0005886^cellular_component^plasma membrane`GO:0005516^molecular_function^calmodulin binding`GO:0005525^molecular_function^GTP binding`GO:0003924^molecular_function^GTPase activity`GO:1901842^biological_process^negative regulation of high voltage-gated calcium channel activity`GO:0007165^biological_process^signal transduction	GO:0003924^molecular_function^GTPase activity`GO:0005525^molecular_function^GTP binding
TRINITY_DN44171_c1_g1	TRINITY_DN44171_c1_g1_i2	RAD_MOUSE	GTP-binding protein RAD			TRINITY_DN44171_c1_g1_i2.p2	1-588[+]					3.31721	1.83347e-19	.	.	.	.	.	.	.
TRINITY_DN44171_c1_g1	TRINITY_DN44171_c1_g1_i2	RAD_MOUSE	GTP-binding protein RAD			TRINITY_DN44171_c1_g1_i2.p3	631-1131[+]			UPI000BA81652		3.31721	1.83347e-19	.	.	.	.	.	.	.
TRINITY_DN42529_c1_g1	TRINITY_DN42529_c1_g1_i2	SC5A9_DANRE	Sodium/glucose cotransporter 4 (Na(+)/glucose cotransporter 4) (Solute carrier family 5 member 9)			TRINITY_DN42529_c1_g1_i2.p1	2202-172[-]	SC5A9_DANRE	Sodium/glucose cotransporter 4 (Na(+)/glucose cotransporter 4) (Solute carrier family 5 member 9)			3.31618	3.14508e-46	PF00474.16^SSF^Sodium:solute symporter family^45-497^E:9.4e-116	.	ExpAA=301.12^PredHel=14^Topology=o10-32i53-75o90-109i130-152o167-189i196-218o265-282i303-325o367-389i428-450o460-482i489-511o535-557i656-675o	COG4146^solute carrier family 5 (sodium glucose cotransporter), member	KEGG:dre:564815`KO:K14389	GO:0005887^cellular_component^integral component of plasma membrane`GO:0005412^molecular_function^glucose:sodium symporter activity`GO:1904659^biological_process^glucose transmembrane transport`GO:0006814^biological_process^sodium ion transport	GO:0022857^molecular_function^transmembrane transporter activity`GO:0055085^biological_process^transmembrane transport`GO:0016020^cellular_component^membrane
TRINITY_DN42529_c1_g1	TRINITY_DN42529_c1_g1_i2	SC5A9_DANRE	Sodium/glucose cotransporter 4 (Na(+)/glucose cotransporter 4) (Solute carrier family 5 member 9)			TRINITY_DN42529_c1_g1_i2.p2	1988-2341[+]					3.31618	3.14508e-46	.	.	ExpAA=44.10^PredHel=2^Topology=i63-85o95-117i	.	.	.	.
TRINITY_DN42529_c1_g1	TRINITY_DN42529_c1_g1_i2	SC5A9_DANRE	Sodium/glucose cotransporter 4 (Na(+)/glucose cotransporter 4) (Solute carrier family 5 member 9)			TRINITY_DN42529_c1_g1_i2.p3	1993-2340[+]			Q49SB0	Glutathione S-transferase (EC 2.5.1.18)	3.31618	3.14508e-46	.	.	ExpAA=28.33^PredHel=1^Topology=i71-93o	.	.	.	.
TRINITY_DN40712_c3_g1	TRINITY_DN40712_c3_g1_i4	PEAM1_ARATH	Phosphoethanolamine N-methyltransferase 1 (AtNMT1) (PEAMT 1) (EC 2.1.1.103) (Protein XIPOTL 1)			TRINITY_DN40712_c3_g1_i4.p1	1418-600[-]	PEAM1_ARATH	Phosphoethanolamine N-methyltransferase 1 (AtNMT1) (PEAMT 1) (EC 2.1.1.103) (Protein XIPOTL 1)	A0A0P5G2Y2	Phosphoethanolamine N-methyltransferase	3.31454	1.53785e-19	PF00891.17^Methyltransf_2^O-methyltransferase^73-233^E:1.2e-05`PF02353.19^CMAS^Mycolic acid cyclopropane synthetase^74-267^E:5.4e-16`PF05175.13^MTS^Methyltransferase small domain^74-188^E:8.1e-06`PF01135.18^PCMT^Protein-L-isoaspartate(D-aspartate) O-methyltransferase (PCMT)^78-190^E:4.3e-11`PF01209.17^Ubie_methyltran^ubiE/COQ5 methyltransferase family^80-196^E:9.6e-13`PF13489.5^Methyltransf_23^Me…	.	.	ENOG410XP5G^Methyltransferase	KEGG:ath:AT3G18000`KO:K05929	GO:0005737^cellular_component^cytoplasm`GO:0005829^cellular_component^cytosol`GO:0008168^molecular_function^methyltransferase activity`GO:0000234^molecular_function^phosphoethanolamine N-methyltransferase activity`GO:0042425^biological_process^choline biosynthetic process`GO:0006656^biological_process^phosphatidylcholine biosynthetic process`GO:0009555^biological_process^pollen development`GO:000…	GO:0008171^molecular_function^O-methyltransferase activity`GO:0008168^molecular_function^methyltransferase activity`GO:0008152^biological_process^metabolic process
TRINITY_DN46689_c0_g1	TRINITY_DN46689_c0_g1_i3	GLSN_MEDSA	Glutamate synthase [NADH], amyloplastic (EC 1.4.1.14) (NADH-GOGAT)			TRINITY_DN46689_c0_g1_i3.p1	8501-2304[-]	GLSN_MEDSA	Glutamate synthase [NADH], amyloplastic (EC 1.4.1.14) (NADH-GOGAT)			3.31317	1.63818e-19	PF00310.20^GATase_2^Glutamine amidotransferases class-II^23-440^E:2.1e-172`PF04898.13^Glu_syn_central^Glutamate synthase central domain^490-774^E:1.4e-111`PF01645.16^Glu_synthase^Conserved region in glutamate synthase^835-1203^E:1.3e-157`PF01493.18^GXGXG^GXGXG motif^1285-1473^E:8.3e-81`PF14691.5^Fer4_20^Dihydroprymidine dehydrogenase domain II, 4Fe-4S cluster^1591-1700^E:6.6e-22`PF07992.13^Pyr_re…	.	.	.	.	GO:0009501^cellular_component^amyloplast`GO:0051538^molecular_function^3 iron, 4 sulfur cluster binding`GO:0050660^molecular_function^flavin adenine dinucleotide binding`GO:0010181^molecular_function^FMN binding`GO:0016040^molecular_function^glutamate synthase (NADH) activity`GO:0005506^molecular_function^iron ion binding`GO:0006541^biological_process^glutamine metabolic process`GO:0097054^biolog…	GO:0015930^molecular_function^glutamate synthase activity`GO:0006807^biological_process^nitrogen compound metabolic process`GO:0055114^biological_process^oxidation-reduction process`GO:0016638^molecular_function^oxidoreductase activity, acting on the CH-NH2 group of donors`GO:0006537^biological_process^glutamate biosynthetic process`GO:0016491^molecular_function^oxidoreductase activity`GO:0008152…
TRINITY_DN46689_c0_g1	TRINITY_DN46689_c0_g1_i3	GLSN_MEDSA	Glutamate synthase [NADH], amyloplastic (EC 1.4.1.14) (NADH-GOGAT)			TRINITY_DN46689_c0_g1_i3.p2	7773-8510[+]			R5PGB0	Uncharacterized protein	3.31317	1.63818e-19	.	.	.	.	.	.	.
TRINITY_DN46689_c0_g1	TRINITY_DN46689_c0_g1_i3	GLSN_MEDSA	Glutamate synthase [NADH], amyloplastic (EC 1.4.1.14) (NADH-GOGAT)			TRINITY_DN46689_c0_g1_i3.p3	2902-3315[+]					3.31317	1.63818e-19	.	.	.	.	.	.	.
TRINITY_DN46689_c0_g1	TRINITY_DN46689_c0_g1_i3	GLSN_MEDSA	Glutamate synthase [NADH], amyloplastic (EC 1.4.1.14) (NADH-GOGAT)			TRINITY_DN46689_c0_g1_i3.p4	8248-7892[-]					3.31317	1.63818e-19	.	.	.	.	.	.	.
TRINITY_DN46689_c0_g1	TRINITY_DN46689_c0_g1_i3	GLSN_MEDSA	Glutamate synthase [NADH], amyloplastic (EC 1.4.1.14) (NADH-GOGAT)			TRINITY_DN46689_c0_g1_i3.p5	2704-2375[-]			A0A0P4W6Q5	Uncharacterized protein	3.31317	1.63818e-19	.	.	.	.	.	.	.
TRINITY_DN41861_c0_g1	TRINITY_DN41861_c0_g1_i10	LOLAL_DROME	Longitudinals lacking protein-like (Lola-like protein) (Protein Batman)			TRINITY_DN41861_c0_g1_i10.p1	178-1611[+]	LOLAL_DROME	Longitudinals lacking protein-like (Lola-like protein) (Protein Batman)			3.30269	1.11552e-17	PF00651.30^BTB^BTB/POZ domain^22-114^E:2.3e-24`PF00096.25^zf-C2H2^Zinc finger, C2H2 type^446-468^E:0.006	.	.	ENOG4111H3T^BTB/POZ domain	KEGG:dme:Dmel_CG5738	GO:0000794^cellular_component^condensed nuclear chromosome`GO:0005634^cellular_component^nucleus`GO:0031519^cellular_component^PcG protein complex`GO:0005700^cellular_component^polytene chromosome`GO:0003677^molecular_function^DNA binding`GO:0031208^molecular_function^POZ domain binding`GO:0042803^molecular_function^protein homodimerization activity`GO:0006342^biological_process^chromatin silenci…	GO:0005515^molecular_function^protein binding
TRINITY_DN41861_c0_g1	TRINITY_DN41861_c0_g1_i10	LOLAL_DROME	Longitudinals lacking protein-like (Lola-like protein) (Protein Batman)			TRINITY_DN41861_c0_g1_i10.p2	4539-4961[+]					3.30269	1.11552e-17	.	.	.	.	.	.	.
TRINITY_DN41861_c0_g1	TRINITY_DN41861_c0_g1_i10	LOLAL_DROME	Longitudinals lacking protein-like (Lola-like protein) (Protein Batman)			TRINITY_DN41861_c0_g1_i10.p3	2135-1713[-]			A0A1B6I105	Uncharacterized protein (Fragment)	3.30269	1.11552e-17	.	.	ExpAA=25.46^PredHel=1^Topology=i21-43o	.	.	.	.
TRINITY_DN46779_c0_g1	TRINITY_DN46779_c0_g1_i12	MA2C1_MOUSE	Alpha-mannosidase 2C1 (EC 3.2.1.24) (Alpha-D-mannoside mannohydrolase) (Mannosidase alpha class 2C member 1) (Neutral/cytosolic alpha-mannosidase)			TRINITY_DN46779_c0_g1_i12.p1	2507-885[-]	MA2C1_MOUSE	Alpha-mannosidase 2C1 (EC 3.2.1.24) (Alpha-D-mannoside mannohydrolase) (Mannosidase alpha class 2C member 1) (Neutral/cytosolic alpha-mannosidase)			3.3016	2.77256e-36	PF09261.10^Alpha-mann_mid^Alpha mannosidase middle domain^1-82^E:9.5e-18`PF07748.12^Glyco_hydro_38C^Glycosyl hydrolases family 38 C-terminal domain^110-530^E:1.2e-63	.	.	COG0383^alpha-mannosidase	KEGG:mmu:73744`KO:K01191	GO:0005654^cellular_component^nucleoplasm`GO:0005773^cellular_component^vacuole`GO:0004559^molecular_function^alpha-mannosidase activity`GO:0030246^molecular_function^carbohydrate binding`GO:0046872^molecular_function^metal ion binding`GO:0006013^biological_process^mannose metabolic process`GO:0006517^biological_process^protein deglycosylation	GO:0004559^molecular_function^alpha-mannosidase activity`GO:0006013^biological_process^mannose metabolic process
TRINITY_DN46779_c0_g1	TRINITY_DN46779_c0_g1_i12	MA2C1_MOUSE	Alpha-mannosidase 2C1 (EC 3.2.1.24) (Alpha-D-mannoside mannohydrolase) (Mannosidase alpha class 2C member 1) (Neutral/cytosolic alpha-mannosidase)			TRINITY_DN46779_c0_g1_i12.p2	804-1193[+]					3.3016	2.77256e-36	.	.	.	.	.	.	.
TRINITY_DN46779_c0_g1	TRINITY_DN46779_c0_g1_i12	MA2C1_MOUSE	Alpha-mannosidase 2C1 (EC 3.2.1.24) (Alpha-D-mannoside mannohydrolase) (Mannosidase alpha class 2C member 1) (Neutral/cytosolic alpha-mannosidase)			TRINITY_DN46779_c0_g1_i12.p3	1282-1656[+]					3.3016	2.77256e-36	.	.	ExpAA=16.06^PredHel=1^Topology=o86-105i	.	.	.	.
TRINITY_DN46779_c0_g1	TRINITY_DN46779_c0_g1_i12	MA2C1_MOUSE	Alpha-mannosidase 2C1 (EC 3.2.1.24) (Alpha-D-mannoside mannohydrolase) (Mannosidase alpha class 2C member 1) (Neutral/cytosolic alpha-mannosidase)			TRINITY_DN46779_c0_g1_i12.p4	566-237[-]					3.3016	2.77256e-36	.	.	ExpAA=34.73^PredHel=2^Topology=i13-35o39-61i	.	.	.	.
TRINITY_DN46779_c0_g1	TRINITY_DN46779_c0_g1_i12	MA2C1_MOUSE	Alpha-mannosidase 2C1 (EC 3.2.1.24) (Alpha-D-mannoside mannohydrolase) (Mannosidase alpha class 2C member 1) (Neutral/cytosolic alpha-mannosidase)			TRINITY_DN46779_c0_g1_i12.p5	2056-1739[-]			A0A0P4WKB3	Uncharacterized protein	3.3016	2.77256e-36	.	.	.	.	.	.	.
TRINITY_DN38103_c1_g1	TRINITY_DN38103_c1_g1_i1					.	.			A0A0P4WGZ8	Density-regulated protein	3.28819	1.57657e-28	.	.	.	.	.	.	.
TRINITY_DN43306_c1_g2	TRINITY_DN43306_c1_g2_i5	MI2D_RHIME	Inositol 2-dehydrogenase (EC 1.1.1.18) (Myo-inositol 2-dehydrogenase) (MI-dehydrogenase)	UPI00084069A4		TRINITY_DN43306_c1_g2_i5.p1	3-1262[+]	MI2D_RHIME	Inositol 2-dehydrogenase (EC 1.1.1.18) (Myo-inositol 2-dehydrogenase) (MI-dehydrogenase)			3.28682	7.38788e-19	PF01408.21^GFO_IDH_MocA^Oxidoreductase family, NAD-binding Rossmann fold^87-206^E:1.1e-17`PF02894.16^GFO_IDH_MocA_C^Oxidoreductase family, C-terminal alpha/beta domain^224-313^E:1.1e-07	.	.	.	KEGG:sme:SM_b20899`KO:K00010	GO:0050112^molecular_function^inositol 2-dehydrogenase activity	GO:0016491^molecular_function^oxidoreductase activity`GO:0008152^biological_process^metabolic process`GO:0055114^biological_process^oxidation-reduction process
TRINITY_DN47295_c1_g1	TRINITY_DN47295_c1_g1_i2			A0A1I9UVP1	Polephole-like protein	TRINITY_DN47295_c1_g1_i2.p1	1588-62[-]					3.28177	2.13114e-46	.	.	.	.	.	.	.
TRINITY_DN47295_c1_g1	TRINITY_DN47295_c1_g1_i2			A0A1I9UVP1	Polephole-like protein	TRINITY_DN47295_c1_g1_i2.p2	1497-1829[+]			A0A1I9UVP1	Polephole-like protein	3.28177	2.13114e-46	.	.	.	.	.	.	.
TRINITY_DN42668_c0_g1	TRINITY_DN42668_c0_g1_i1	DDX23_HUMAN	Probable ATP-dependent RNA helicase DDX23 (EC 3.6.4.13) (100 kDa U5 snRNP-specific protein) (DEAD box protein 23) (PRP28 homolog) (U5-100kD)			TRINITY_DN42668_c0_g1_i1.p1	2863-440[-]	DDX23_HUMAN	Probable ATP-dependent RNA helicase DDX23 (EC 3.6.4.13) (100 kDa U5 snRNP-specific protein) (DEAD box protein 23) (PRP28 homolog) (U5-100kD)			3.2779	4.28898e-48	PF00270.28^DEAD^DEAD/DEAH box helicase^403-602^E:2.4e-51`PF00271.30^Helicase_C^Helicase conserved C-terminal domain^638-746^E:1e-29	.	.	ENOG410XNVG^ATP-dependent RNA helicase involved in mRNA splicing. May destabilize the U1 5'-splice site duplex to permit an effective competition for the 5'-splice site by the U6 snRNA, resulting in the switch between U1 and U6 at the 5'-splice site. May also act to unwind the U4 U6 base-pairing interaction in the U4 U6 U5 snRNP, facilitating the first covalent step of splicing	KEGG:hsa:9416`KO:K12858	GO:0071013^cellular_component^catalytic step 2 spliceosome`GO:0005737^cellular_component^cytoplasm`GO:0070062^cellular_component^extracellular exosome`GO:0005730^cellular_component^nucleolus`GO:0005654^cellular_component^nucleoplasm`GO:0005634^cellular_component^nucleus`GO:0005682^cellular_component^U5 snRNP`GO:0005524^molecular_function^ATP binding`GO:0004004^molecular_function^ATP-dependent RNA…	GO:0003676^molecular_function^nucleic acid binding`GO:0005524^molecular_function^ATP binding
TRINITY_DN42668_c0_g1	TRINITY_DN42668_c0_g1_i1	DDX23_HUMAN	Probable ATP-dependent RNA helicase DDX23 (EC 3.6.4.13) (100 kDa U5 snRNP-specific protein) (DEAD box protein 23) (PRP28 homolog) (U5-100kD)			TRINITY_DN42668_c0_g1_i1.p2	1922-2845[+]			A0A0P4VZJ3	Uncharacterized protein	3.2779	4.28898e-48	.	.	ExpAA=133.42^PredHel=6^Topology=i91-113o123-145i185-207o217-239i241-263o283-305i	.	.	.	.
TRINITY_DN38992_c1_g5	TRINITY_DN38992_c1_g5_i2	BRC1_DROME	Broad-complex core protein isoforms 1/2/3/4/5			TRINITY_DN38992_c1_g5_i2.p1	2908-1916[-]	BRC1_DROME	Broad-complex core protein isoforms 1/2/3/4/5			3.26641	9.86326e-47	PF00651.30^BTB^BTB/POZ domain^32-129^E:1.2e-22	.	.	ENOG410YRXI^BTB/POZ domain	.	GO:0005634^cellular_component^nucleus`GO:0003677^molecular_function^DNA binding`GO:0003700^molecular_function^DNA binding transcription factor activity`GO:0046872^molecular_function^metal ion binding`GO:0000977^molecular_function^RNA polymerase II regulatory region sequence-specific DNA binding`GO:0006914^biological_process^autophagy`GO:0008219^biological_process^cell death`GO:0071390^biological_…	GO:0005515^molecular_function^protein binding
TRINITY_DN38992_c1_g5	TRINITY_DN38992_c1_g5_i2	BRC1_DROME	Broad-complex core protein isoforms 1/2/3/4/5			TRINITY_DN38992_c1_g5_i2.p2	695-291[-]					3.26641	9.86326e-47	.	.	.	.	.	.	.
TRINITY_DN38992_c1_g5	TRINITY_DN38992_c1_g5_i2	BRC1_DROME	Broad-complex core protein isoforms 1/2/3/4/5			TRINITY_DN38992_c1_g5_i2.p3	2274-2597[+]					3.26641	9.86326e-47	.	.	.	.	.	.	.
TRINITY_DN47472_c2_g1	TRINITY_DN47472_c2_g1_i1					TRINITY_DN47472_c2_g1_i1.p1	755-333[-]					3.25293	3.66442e-18	.	.	.	.	.	.	.
TRINITY_DN47294_c1_g2	TRINITY_DN47294_c1_g2_i4	CSLA_PEDHD	Chondroitinase-AC (EC 4.2.2.5) (Chondroitin sulfate AC lyase) (Chondroitin-AC eliminase) (Chondroitin-AC lyase)	UPI00083FD52D		TRINITY_DN47294_c1_g2_i4.p1	680-3[-]	CSLA_PEDHD	Chondroitinase-AC (EC 4.2.2.5) (Chondroitin sulfate AC lyase) (Chondroitin-AC eliminase) (Chondroitin-AC lyase)			3.22599	2.25453e-21	PF02278.17^Lyase_8^Polysaccharide lyase family 8, super-sandwich domain^90-226^E:6.9e-27	.	.	ENOG410XTFC^polysaccharide lyase family 8	KEGG:phe:Phep_0786`KO:K19049	GO:0005576^cellular_component^extracellular region`GO:0030246^molecular_function^carbohydrate binding`GO:0030341^molecular_function^chondroitin AC lyase activity`GO:0046872^molecular_function^metal ion binding`GO:0005975^biological_process^carbohydrate metabolic process	GO:0016829^molecular_function^lyase activity`GO:0005576^cellular_component^extracellular region
TRINITY_DN47294_c1_g2	TRINITY_DN47294_c1_g2_i4	CSLA_PEDHD	Chondroitinase-AC (EC 4.2.2.5) (Chondroitin sulfate AC lyase) (Chondroitin-AC eliminase) (Chondroitin-AC lyase)	UPI00083FD52D		TRINITY_DN47294_c1_g2_i4.p2	487-104[-]					3.22599	2.25453e-21	.	sigP:1^11^0.514^YES	.	.	.	.	.
TRINITY_DN45399_c3_g1	TRINITY_DN45399_c3_g1_i1	RMC1_MOUSE	Regulator of MON1-CCZ1 complex (Colon cancer-associated protein Mic1) (Mic-1)	A0A067RIM8	Uncharacterized protein	TRINITY_DN45399_c3_g1_i1.p1	172-2196[+]	RMC1_MOUSE	Regulator of MON1-CCZ1 complex (Colon cancer-associated protein Mic1) (Mic-1)	UPI00084A325A		3.21849	8.90051e-21	PF07035.11^Mic1^Colon cancer-associated protein Mic1-like^493-648^E:3.3e-59	.	.	ENOG410YC1K^Colon cancer-associated protein Mic1-like	KEGG:mmu:76482	GO:0031902^cellular_component^late endosome membrane`GO:0005765^cellular_component^lysosomal membrane`GO:0035658^cellular_component^Mon1-Ccz1 complex`GO:0006914^biological_process^autophagy`GO:0010506^biological_process^regulation of autophagy	.
TRINITY_DN45399_c3_g1	TRINITY_DN45399_c3_g1_i1	RMC1_MOUSE	Regulator of MON1-CCZ1 complex (Colon cancer-associated protein Mic1) (Mic-1)	A0A067RIM8	Uncharacterized protein	TRINITY_DN45399_c3_g1_i1.p2	4242-3067[-]	S35F6_PONAB	Solute carrier family 35 member F6 (ANT2-binding protein) (ANT2BP) (Transport and Golgi organization 9 homolog)	A0A0P4WZ91	Uncharacterized protein	3.21849	8.90051e-21	PF04142.14^Nuc_sug_transp^Nucleotide-sugar transporter^45-208^E:8.1e-08`PF08627.9^CRT-like^CRT-like, chloroquine-resistance transporter-like^61-239^E:1.2e-07`PF00892.19^EamA^EamA-like transporter family^84-163^E:4.2e-06`PF06027.11^SLC35F^Solute carrier family 35^96-340^E:7.2e-06	sigP:1^18^0.56^YES	ExpAA=198.85^PredHel=9^Topology=o49-71i92-114o124-141i148-170o180-202i215-237o267-289i301-318o323-345i	COG0697^membrane	KEGG:pon:100171413	GO:0016021^cellular_component^integral component of membrane`GO:0005765^cellular_component^lysosomal membrane`GO:0005739^cellular_component^mitochondrion`GO:0022857^molecular_function^transmembrane transporter activity`GO:1901029^biological_process^negative regulation of mitochondrial outer membrane permeabilization involved in apoptotic signaling pathway`GO:0008284^biological_process^positive re…	GO:0015165^molecular_function^pyrimidine nucleotide-sugar transmembrane transporter activity`GO:0090481^biological_process^pyrimidine nucleotide-sugar transmembrane transport`GO:0000139^cellular_component^Golgi membrane`GO:0016021^cellular_component^integral component of membrane`GO:0016020^cellular_component^membrane`GO:0022857^molecular_function^transmembrane transporter activity`GO:0055085^bio…
TRINITY_DN47260_c2_g1	TRINITY_DN47260_c2_g1_i8					TRINITY_DN47260_c2_g1_i8.p1	1-600[+]					3.21486	2.76572e-47	.	.	.	.	.	.	.
TRINITY_DN47260_c2_g1	TRINITY_DN47260_c2_g1_i8					TRINITY_DN47260_c2_g1_i8.p2	325-2[-]			A0A1S3J9W8	peroxisomal carnitine O-octanoyltransferase-like	3.21486	2.76572e-47	.	.	.	.	.	.	.
TRINITY_DN41048_c1_g1	TRINITY_DN41048_c1_g1_i6	KAT6A_RAT	Histone acetyltransferase KAT6A (EC 2.3.1.48) (MOZ, YBF2/SAS3, SAS2 and TIP60 protein 3) (MYST-3) (Monocytic leukemia zinc finger homolog) (Monocytic leukemia zinc finger protein)	UPI00084B6AF4		TRINITY_DN41048_c1_g1_i6.p1	2-5440[+]	KAT6B_MACFA	Histone acetyltransferase KAT6B (EC 2.3.1.48) (MOZ, YBF2/SAS3, SAS2 and TIP60 protein 4) (MYST-4)			3.20832	6.4631e-28	PF00628.28^PHD^PHD-finger^278-327^E:1.6e-08`PF01853.17^MOZ_SAS^MOZ/SAS family^542-717^E:2.4e-78	.	.	.	.	GO:0070776^cellular_component^MOZ/MORF histone acetyltransferase complex`GO:0000786^cellular_component^nucleosome`GO:0016407^molecular_function^acetyltransferase activity`GO:0003677^molecular_function^DNA binding`GO:0004402^molecular_function^histone acetyltransferase activity`GO:0046872^molecular_function^metal ion binding`GO:0008134^molecular_function^transcription factor binding`GO:0016573^bio…	GO:0004402^molecular_function^histone acetyltransferase activity`GO:0006355^biological_process^regulation of transcription, DNA-templated`GO:0016573^biological_process^histone acetylation
TRINITY_DN41048_c1_g1	TRINITY_DN41048_c1_g1_i6	KAT6A_RAT	Histone acetyltransferase KAT6A (EC 2.3.1.48) (MOZ, YBF2/SAS3, SAS2 and TIP60 protein 3) (MYST-3) (Monocytic leukemia zinc finger homolog) (Monocytic leukemia zinc finger protein)	UPI00084B6AF4		TRINITY_DN41048_c1_g1_i6.p2	4708-3944[-]					3.20832	6.4631e-28	.	.	ExpAA=98.52^PredHel=3^Topology=i5-27o37-59i66-85o	.	.	.	.
TRINITY_DN41048_c1_g1	TRINITY_DN41048_c1_g1_i6	KAT6A_RAT	Histone acetyltransferase KAT6A (EC 2.3.1.48) (MOZ, YBF2/SAS3, SAS2 and TIP60 protein 3) (MYST-3) (Monocytic leukemia zinc finger homolog) (Monocytic leukemia zinc finger protein)	UPI00084B6AF4		TRINITY_DN41048_c1_g1_i6.p3	4821-4270[-]					3.20832	6.4631e-28	.	sigP:1^15^0.73^YES	.	.	.	.	.
TRINITY_DN41048_c1_g1	TRINITY_DN41048_c1_g1_i6	KAT6A_RAT	Histone acetyltransferase KAT6A (EC 2.3.1.48) (MOZ, YBF2/SAS3, SAS2 and TIP60 protein 3) (MYST-3) (Monocytic leukemia zinc finger homolog) (Monocytic leukemia zinc finger protein)	UPI00084B6AF4		TRINITY_DN41048_c1_g1_i6.p4	2748-2206[-]					3.20832	6.4631e-28	.	sigP:1^22^0.837^YES	.	.	.	.	.
TRINITY_DN41048_c1_g1	TRINITY_DN41048_c1_g1_i6	KAT6A_RAT	Histone acetyltransferase KAT6A (EC 2.3.1.48) (MOZ, YBF2/SAS3, SAS2 and TIP60 protein 3) (MYST-3) (Monocytic leukemia zinc finger homolog) (Monocytic leukemia zinc finger protein)	UPI00084B6AF4		TRINITY_DN41048_c1_g1_i6.p5	5436-4930[-]					3.20832	6.4631e-28	.	.	.	.	.	.	.
TRINITY_DN41048_c1_g1	TRINITY_DN41048_c1_g1_i6	KAT6A_RAT	Histone acetyltransferase KAT6A (EC 2.3.1.48) (MOZ, YBF2/SAS3, SAS2 and TIP60 protein 3) (MYST-3) (Monocytic leukemia zinc finger homolog) (Monocytic leukemia zinc finger protein)	UPI00084B6AF4		TRINITY_DN41048_c1_g1_i6.p6	2289-2786[+]					3.20832	6.4631e-28	.	.	.	.	.	.	.
TRINITY_DN41048_c1_g1	TRINITY_DN41048_c1_g1_i6	KAT6A_RAT	Histone acetyltransferase KAT6A (EC 2.3.1.48) (MOZ, YBF2/SAS3, SAS2 and TIP60 protein 3) (MYST-3) (Monocytic leukemia zinc finger homolog) (Monocytic leukemia zinc finger protein)	UPI00084B6AF4		TRINITY_DN41048_c1_g1_i6.p7	3819-4280[+]					3.20832	6.4631e-28	.	.	.	.	.	.	.
TRINITY_DN41048_c1_g1	TRINITY_DN41048_c1_g1_i6	KAT6A_RAT	Histone acetyltransferase KAT6A (EC 2.3.1.48) (MOZ, YBF2/SAS3, SAS2 and TIP60 protein 3) (MYST-3) (Monocytic leukemia zinc finger homolog) (Monocytic leukemia zinc finger protein)	UPI00084B6AF4		TRINITY_DN41048_c1_g1_i6.p8	4281-4694[+]					3.20832	6.4631e-28	.	.	.	.	.	.	.
TRINITY_DN41048_c1_g1	TRINITY_DN41048_c1_g1_i6	KAT6A_RAT	Histone acetyltransferase KAT6A (EC 2.3.1.48) (MOZ, YBF2/SAS3, SAS2 and TIP60 protein 3) (MYST-3) (Monocytic leukemia zinc finger homolog) (Monocytic leukemia zinc finger protein)	UPI00084B6AF4		TRINITY_DN41048_c1_g1_i6.p9	652-320[-]			A0A067R015	Transcription initiation factor IIB	3.20832	6.4631e-28	.	.	.	.	.	.	.
TRINITY_DN44546_c0_g1	TRINITY_DN44546_c0_g1_i8	SBNO_DROME	Protein strawberry notch			TRINITY_DN44546_c0_g1_i8.p1	7139-2769[-]	SBNO1_RAT	Protein strawberry notch homolog 1			3.18543	4.34156e-19	PF13872.5^AAA_34^P-loop containing NTP hydrolase pore-1^361-666^E:1e-141`PF04851.14^ResIII^Type III restriction enzyme, res subunit^423-551^E:3.3e-06`PF13871.5^Helicase_C_4^C-terminal domain on Strawberry notch homologue^934-1208^E:1e-123	.	.	ENOG410XQ7Q^Strawberry notch homolog	.	GO:0006355^biological_process^regulation of transcription, DNA-templated	GO:0003677^molecular_function^DNA binding`GO:0005524^molecular_function^ATP binding`GO:0016787^molecular_function^hydrolase activity
TRINITY_DN44546_c0_g1	TRINITY_DN44546_c0_g1_i8	SBNO_DROME	Protein strawberry notch			TRINITY_DN44546_c0_g1_i8.p2	6115-6591[+]					3.18543	4.34156e-19	.	.	.	.	.	.	.
TRINITY_DN44546_c0_g1	TRINITY_DN44546_c0_g1_i8	SBNO_DROME	Protein strawberry notch			TRINITY_DN44546_c0_g1_i8.p3	4654-5028[+]					3.18543	4.34156e-19	.	.	ExpAA=17.98^PredHel=1^Topology=o15-37i	.	.	.	.
TRINITY_DN44546_c0_g1	TRINITY_DN44546_c0_g1_i8	SBNO_DROME	Protein strawberry notch			TRINITY_DN44546_c0_g1_i8.p4	5224-5589[+]			A0A2A3E0J1	Uncharacterized protein	3.18543	4.34156e-19	.	.	.	.	.	.	.
TRINITY_DN40042_c0_g1	TRINITY_DN40042_c0_g1_i10	ATPB_DROME	ATP synthase subunit beta, mitochondrial (EC 3.6.3.14)			TRINITY_DN40042_c0_g1_i10.p1	3-1931[+]	ATPB_BOVIN	ATP synthase subunit beta, mitochondrial (EC 3.6.3.14)	A0A090GRW3	Uncharacterized protein	3.18204	1.01624e-28	PF02874.22^ATP-synt_ab_N^ATP synthase alpha/beta family, beta-barrel domain^180-246^E:4.3e-21`PF00006.24^ATP-synt_ab^ATP synthase alpha/beta family, nucleotide-binding domain^303-522^E:5e-63	.	.	COG0055^Produces ATP from ADP in the presence of a proton gradient across the membrane. The catalytic sites are hosted primarily by the beta subunits (By similarity)	KEGG:bta:327675`KO:K02133	GO:0009986^cellular_component^cell surface`GO:0031012^cellular_component^extracellular matrix`GO:0042645^cellular_component^mitochondrial nucleoid`GO:0005753^cellular_component^mitochondrial proton-transporting ATP synthase complex`GO:0043209^cellular_component^myelin sheath`GO:0005886^cellular_component^plasma membrane`GO:0045261^cellular_component^proton-transporting ATP synthase complex, catal…	GO:0046034^biological_process^ATP metabolic process`GO:0005524^molecular_function^ATP binding
TRINITY_DN40042_c0_g1	TRINITY_DN40042_c0_g1_i10	ATPB_DROME	ATP synthase subunit beta, mitochondrial (EC 3.6.3.14)			TRINITY_DN40042_c0_g1_i10.p2	928-2[-]			A0A146TDL7	Sarcoplasmic/endoplasmic reticulum calcium ATPase 2-like protein (Fragment)	3.18204	1.01624e-28	.	.	.	.	.	.	.
TRINITY_DN40042_c0_g1	TRINITY_DN40042_c0_g1_i10	ATPB_DROME	ATP synthase subunit beta, mitochondrial (EC 3.6.3.14)			TRINITY_DN40042_c0_g1_i10.p3	1432-1091[-]			A0A140D043	Cullin 3	3.18204	1.01624e-28	.	sigP:1^25^0.75^YES	ExpAA=20.49^PredHel=1^Topology=o10-30i	.	.	.	.
TRINITY_DN46315_c0_g1	TRINITY_DN46315_c0_g1_i6	SPTCA_DROME	Spectrin alpha chain	A0A0P4WJV7	Uncharacterized protein	TRINITY_DN46315_c0_g1_i6.p1	7967-720[-]	SPTCA_DROME	Spectrin alpha chain	A0A1I8HDZ3	Uncharacterized protein	3.17908	4.62504e-39	PF00435.20^Spectrin^Spectrin repeat^49-151^E:5.4e-22`PF00435.20^Spectrin^Spectrin repeat^155-255^E:8.2e-26`PF00435.20^Spectrin^Spectrin repeat^259-362^E:4.2e-24`PF00435.20^Spectrin^Spectrin repeat^367-465^E:6.5e-18`PF00435.20^Spectrin^Spectrin repeat^472-575^E:3.3e-23`PF00435.20^Spectrin^Spectrin repeat^577-680^E:4.3e-23`PF00435.20^Spectrin^Spectrin repeat^683-785^E:1.4e-24`PF00435.20^Spectrin^Sp…	.	.	COG5069^Microtubule associated monoxygenase, calponin and LIM domain containing	KEGG:dme:Dmel_CG1977`KO:K06114	GO:0016323^cellular_component^basolateral plasma membrane`GO:0005938^cellular_component^cell cortex`GO:0045169^cellular_component^fusome`GO:0005794^cellular_component^Golgi apparatus`GO:0031594^cellular_component^neuromuscular junction`GO:0005886^cellular_component^plasma membrane`GO:0008091^cellular_component^spectrin`GO:0045170^cellular_component^spectrosome`GO:0003779^molecular_function^actin …	GO:0005515^molecular_function^protein binding`GO:0005509^molecular_function^calcium ion binding
TRINITY_DN46315_c0_g1	TRINITY_DN46315_c0_g1_i6	SPTCA_DROME	Spectrin alpha chain	A0A0P4WJV7	Uncharacterized protein	TRINITY_DN46315_c0_g1_i6.p2	1725-2252[+]					3.17908	4.62504e-39	.	.	.	.	.	.	.
TRINITY_DN46315_c0_g1	TRINITY_DN46315_c0_g1_i6	SPTCA_DROME	Spectrin alpha chain	A0A0P4WJV7	Uncharacterized protein	TRINITY_DN46315_c0_g1_i6.p3	6429-6833[+]					3.17908	4.62504e-39	.	.	.	.	.	.	.
TRINITY_DN46315_c0_g1	TRINITY_DN46315_c0_g1_i6	SPTCA_DROME	Spectrin alpha chain	A0A0P4WJV7	Uncharacterized protein	TRINITY_DN46315_c0_g1_i6.p4	2859-3251[+]					3.17908	4.62504e-39	.	.	.	.	.	.	.
TRINITY_DN46315_c0_g1	TRINITY_DN46315_c0_g1_i6	SPTCA_DROME	Spectrin alpha chain	A0A0P4WJV7	Uncharacterized protein	TRINITY_DN46315_c0_g1_i6.p5	7279-7623[+]			A0A0N8DFV0	Phosphoethanolamine N-methyltransferase	3.17908	4.62504e-39	.	.	ExpAA=19.90^PredHel=1^Topology=o10-32i	.	.	.	.
TRINITY_DN43817_c0_g1	TRINITY_DN43817_c0_g1_i9	PERC_AEDAE	Chorion peroxidase (EC 1.11.1.7)			TRINITY_DN43817_c0_g1_i9.p1	3-1241[+]	PERC_AEDAE	Chorion peroxidase (EC 1.11.1.7)			3.17261	2.02769e-43	PF03098.14^An_peroxidase^Animal haem peroxidase^149-382^E:2.3e-53	.	.	ENOG410XPZ3^prostaglandin G H synthase and cyclooxygenase	KEGG:aag:5564684	GO:0005576^cellular_component^extracellular region`GO:0020037^molecular_function^heme binding`GO:0046872^molecular_function^metal ion binding`GO:0004601^molecular_function^peroxidase activity`GO:0007306^biological_process^eggshell chorion assembly`GO:0042744^biological_process^hydrogen peroxide catabolic process`GO:0042743^biological_process^hydrogen peroxide metabolic process`GO:0006979^biologic…	.
TRINITY_DN43817_c0_g1	TRINITY_DN43817_c0_g1_i9	PERC_AEDAE	Chorion peroxidase (EC 1.11.1.7)			TRINITY_DN43817_c0_g1_i9.p2	1091-240[-]			A0A0P4WBT6	Bestrophin homolog	3.17261	2.02769e-43	.	.	.	.	.	.	.
TRINITY_DN41525_c0_g1	TRINITY_DN41525_c0_g1_i1	PBLD_BOVIN	Phenazine biosynthesis-like domain-containing protein (EC 5.1.-.-)			TRINITY_DN41525_c0_g1_i1.p1	139-1050[+]	PBLD_BOVIN	Phenazine biosynthesis-like domain-containing protein (EC 5.1.-.-)			3.16669	1.93141e-20	PF02567.15^PhzC-PhzF^Phenazine biosynthesis-like protein^8-299^E:9.7e-60	.	.	COG0384^phenazine biosynthesis protein, phzf family	KEGG:bta:504417	GO:0005737^cellular_component^cytoplasm`GO:0042802^molecular_function^identical protein binding`GO:0016853^molecular_function^isomerase activity`GO:0009058^biological_process^biosynthetic process`GO:0030277^biological_process^maintenance of gastrointestinal epithelium`GO:0010633^biological_process^negative regulation of epithelial cell migration`GO:0050680^biological_process^negative regulation o…	GO:0003824^molecular_function^catalytic activity`GO:0009058^biological_process^biosynthetic process
TRINITY_DN41525_c0_g1	TRINITY_DN41525_c0_g1_i1	PBLD_BOVIN	Phenazine biosynthesis-like domain-containing protein (EC 5.1.-.-)			TRINITY_DN41525_c0_g1_i1.p2	620-282[-]					3.16669	1.93141e-20	.	.	.	.	.	.	.
TRINITY_DN41636_c0_g1	TRINITY_DN41636_c0_g1_i11					TRINITY_DN41636_c0_g1_i11.p1	1687-2[-]	QRIC2_HUMAN	Glutamine-rich protein 2			3.15768	8.80433e-28	.	sigP:1^16^0.775^YES	.	ENOG4111JFX^glutamine rich 2	KEGG:hsa:84074	.	.
TRINITY_DN41636_c0_g1	TRINITY_DN41636_c0_g1_i11					TRINITY_DN41636_c0_g1_i11.p2	587-1693[+]					3.15768	8.80433e-28	.	.	.	.	.	.	.
TRINITY_DN41636_c0_g1	TRINITY_DN41636_c0_g1_i11					TRINITY_DN41636_c0_g1_i11.p3	1128-1598[+]			A0A1V9XDQ4	Uncharacterized protein (Fragment)	3.15768	8.80433e-28	.	.	.	.	.	.	.
TRINITY_DN41636_c0_g1	TRINITY_DN41636_c0_g1_i11					TRINITY_DN41636_c0_g1_i11.p4	666-1079[+]			A0A0P4WJJ8	Uncharacterized protein	3.15768	8.80433e-28	.	.	.	.	.	.	.
TRINITY_DN45774_c0_g1	TRINITY_DN45774_c0_g1_i20	ENO_HOMGA	Enolase (EC 4.2.1.11) (2-phospho-D-glycerate hydro-lyase) (2-phosphoglycerate dehydratase)			TRINITY_DN45774_c0_g1_i20.p1	164-1873[+]	RFT1_HUMAN	Protein RFT1 homolog	P56252	Enolase (EC 4.2.1.11) (2-phospho-D-glycerate hydro-lyase) (2-phosphoglycerate dehydratase)	3.15716	9.26671e-31	PF04506.12^Rft-1^Rft protein^14-513^E:9.1e-118	.	ExpAA=241.53^PredHel=10^Topology=i84-106o121-143i155-177o181-203i330-352o372-394i406-428o432-451i463-485o495-513i	ENOG410Y1D5^RFT1 homolog	KEGG:hsa:91869`KO:K06316	GO:0005789^cellular_component^endoplasmic reticulum membrane`GO:0016021^cellular_component^integral component of membrane`GO:0005319^molecular_function^lipid transporter activity`GO:0008643^biological_process^carbohydrate transport`GO:0034203^biological_process^glycolipid translocation	GO:0005319^molecular_function^lipid transporter activity`GO:0006869^biological_process^lipid transport`GO:0016021^cellular_component^integral component of membrane
TRINITY_DN45774_c0_g1	TRINITY_DN45774_c0_g1_i20	ENO_HOMGA	Enolase (EC 4.2.1.11) (2-phospho-D-glycerate hydro-lyase) (2-phosphoglycerate dehydratase)			TRINITY_DN45774_c0_g1_i20.p2	4272-2968[-]	ENO_HOMGA	Enolase (EC 4.2.1.11) (2-phospho-D-glycerate hydro-lyase) (2-phosphoglycerate dehydratase)	A0A146MWL2	Uncharacterized protein (Fragment)	3.15716	9.26671e-31	PF03952.15^Enolase_N^Enolase, N-terminal domain^3-134^E:3.5e-57`PF00113.21^Enolase_C^Enolase, C-terminal TIM barrel domain^143-432^E:4.7e-155`PF13378.5^MR_MLE_C^Enolase C-terminal domain-like^273-373^E:3.6e-07`PF07476.10^MAAL_C^Methylaspartate ammonia-lyase C-terminus^311-392^E:6.3e-05	.	.	.	.	GO:0000015^cellular_component^phosphopyruvate hydratase complex`GO:0000287^molecular_function^magnesium ion binding`GO:0004634^molecular_function^phosphopyruvate hydratase activity`GO:0006096^biological_process^glycolytic process	.
TRINITY_DN45774_c0_g1	TRINITY_DN45774_c0_g1_i20	ENO_HOMGA	Enolase (EC 4.2.1.11) (2-phospho-D-glycerate hydro-lyase) (2-phosphoglycerate dehydratase)			TRINITY_DN45774_c0_g1_i20.p3	2977-4110[+]					3.15716	9.26671e-31	.	.	.	.	.	.	.
TRINITY_DN45774_c0_g1	TRINITY_DN45774_c0_g1_i20	ENO_HOMGA	Enolase (EC 4.2.1.11) (2-phospho-D-glycerate hydro-lyase) (2-phosphoglycerate dehydratase)			TRINITY_DN45774_c0_g1_i20.p4	3203-2874[-]			UPI00084AFC69		3.15716	9.26671e-31	.	.	.	.	.	.	.
TRINITY_DN41611_c1_g1	TRINITY_DN41611_c1_g1_i4					TRINITY_DN41611_c1_g1_i4.p1	1229-843[-]					3.15536	1.34011e-25	.	sigP:1^21^0.623^YES	ExpAA=56.67^PredHel=2^Topology=o4-26i92-114o	.	.	.	.
TRINITY_DN41611_c1_g1	TRINITY_DN41611_c1_g1_i4					TRINITY_DN41611_c1_g1_i4.p2	328-2[-]			UPI000B8E9722		3.15536	1.34011e-25	.	.	.	.	.	.	.
TRINITY_DN47617_c7_g1	TRINITY_DN47617_c7_g1_i8	BRC1_DROME	Broad-complex core protein isoforms 1/2/3/4/5	UPI00084B4D89		TRINITY_DN47617_c7_g1_i8.p1	2695-4743[+]	BRC1_DROME	Broad-complex core protein isoforms 1/2/3/4/5	UPI00084B4D89		3.15299	2.65793e-37	PF13873.5^Myb_DNA-bind_5^Myb/SANT-like DNA-binding domain^3-78^E:1.2e-15`PF13837.5^Myb_DNA-bind_4^Myb/SANT-like DNA-binding domain^8-84^E:2e-06`PF00651.30^BTB^BTB/POZ domain^420-514^E:1.8e-20	.	.	ENOG410YRXI^BTB/POZ domain	.	GO:0005634^cellular_component^nucleus`GO:0003677^molecular_function^DNA binding`GO:0003700^molecular_function^DNA binding transcription factor activity`GO:0046872^molecular_function^metal ion binding`GO:0000977^molecular_function^RNA polymerase II regulatory region sequence-specific DNA binding`GO:0006914^biological_process^autophagy`GO:0008219^biological_process^cell death`GO:0071390^biological_…	GO:0005515^molecular_function^protein binding
TRINITY_DN47617_c7_g1	TRINITY_DN47617_c7_g1_i8	BRC1_DROME	Broad-complex core protein isoforms 1/2/3/4/5	UPI00084B4D89		TRINITY_DN47617_c7_g1_i8.p2	2000-489[-]	LOLAL_DROME	Longitudinals lacking protein-like (Lola-like protein) (Protein Batman)			3.15299	2.65793e-37	PF10545.8^MADF_DNA_bdg^Alcohol dehydrogenase transcription factor Myb/SANT-like^17-109^E:2.1e-14`PF00651.30^BTB^BTB/POZ domain^218-312^E:9.4e-20	.	.	ENOG4111H3T^BTB/POZ domain	KEGG:dme:Dmel_CG5738	GO:0000794^cellular_component^condensed nuclear chromosome`GO:0005634^cellular_component^nucleus`GO:0031519^cellular_component^PcG protein complex`GO:0005700^cellular_component^polytene chromosome`GO:0003677^molecular_function^DNA binding`GO:0031208^molecular_function^POZ domain binding`GO:0042803^molecular_function^protein homodimerization activity`GO:0006342^biological_process^chromatin silenci…	GO:0005515^molecular_function^protein binding
TRINITY_DN47617_c7_g1	TRINITY_DN47617_c7_g1_i8	BRC1_DROME	Broad-complex core protein isoforms 1/2/3/4/5	UPI00084B4D89		TRINITY_DN47617_c7_g1_i8.p3	3512-2976[-]					3.15299	2.65793e-37	.	.	.	.	.	.	.
TRINITY_DN47617_c7_g1	TRINITY_DN47617_c7_g1_i8	BRC1_DROME	Broad-complex core protein isoforms 1/2/3/4/5	UPI00084B4D89		TRINITY_DN47617_c7_g1_i8.p4	3973-3629[-]					3.15299	2.65793e-37	.	.	.	.	.	.	.
TRINITY_DN41461_c4_g1	TRINITY_DN41461_c4_g1_i10	GLPK5_DANRE	Putative glycerol kinase 5 (GK 5) (Glycerokinase 5) (EC 2.7.1.30) (ATP:glycerol 3-phosphotransferase 5)			TRINITY_DN41461_c4_g1_i10.p1	2735-804[-]	GLPK5_DANRE	Putative glycerol kinase 5 (GK 5) (Glycerokinase 5) (EC 2.7.1.30) (ATP:glycerol 3-phosphotransferase 5)			3.1515	1.60792e-23	PF00370.20^FGGY_N^FGGY family of carbohydrate kinases, N-terminal domain^51-313^E:1.5e-38`PF02782.15^FGGY_C^FGGY family of carbohydrate kinases, C-terminal domain^323-510^E:7.5e-38	.	.	COG0554^Key enzyme in the regulation of glycerol uptake and metabolism (By similarity)	.	GO:0005739^cellular_component^mitochondrion`GO:0005524^molecular_function^ATP binding`GO:0004370^molecular_function^glycerol kinase activity`GO:0019563^biological_process^glycerol catabolic process`GO:0006071^biological_process^glycerol metabolic process`GO:0046167^biological_process^glycerol-3-phosphate biosynthetic process`GO:0006641^biological_process^triglyceride metabolic process	GO:0016773^molecular_function^phosphotransferase activity, alcohol group as acceptor`GO:0005975^biological_process^carbohydrate metabolic process
TRINITY_DN41461_c4_g1	TRINITY_DN41461_c4_g1_i10	GLPK5_DANRE	Putative glycerol kinase 5 (GK 5) (Glycerokinase 5) (EC 2.7.1.30) (ATP:glycerol 3-phosphotransferase 5)			TRINITY_DN41461_c4_g1_i10.p2	2304-2636[+]					3.1515	1.60792e-23	.	.	.	.	.	.	.
TRINITY_DN41461_c4_g1	TRINITY_DN41461_c4_g1_i10	GLPK5_DANRE	Putative glycerol kinase 5 (GK 5) (Glycerokinase 5) (EC 2.7.1.30) (ATP:glycerol 3-phosphotransferase 5)			TRINITY_DN41461_c4_g1_i10.p3	2209-2538[+]			UPI00084AB70D		3.1515	1.60792e-23	.	.	.	.	.	.	.
TRINITY_DN46080_c0_g1	TRINITY_DN46080_c0_g1_i4	DPH1_LITVA	2-(3-amino-3-carboxypropyl)histidine synthase subunit 1 (EC 2.5.1.108) (Diphthamide biosynthesis protein 1) (Diphtheria toxin resistance protein 1) (S-adenosyl-L-methionine:L-histidine 3-amino-3-carboxypropyltransferase 1) (Tumor suppressor-like protein) (TSL)			TRINITY_DN46080_c0_g1_i4.p1	3222-1894[-]	DPH1_LITVA	2-(3-amino-3-carboxypropyl)histidine synthase subunit 1 (EC 2.5.1.108) (Diphthamide biosynthesis protein 1) (Diphtheria toxin resistance protein 1) (S-adenosyl-L-methionine:L-histidine 3-amino-3-carboxypropyltransferase 1) (Tumor suppressor-like protein) (TSL)	A0A0N7ZD28	ER membrane protein complex subunit 4	3.13629	1.00111e-27	PF01866.16^Diphthamide_syn^Putative diphthamide synthesis protein^96-397^E:2.8e-113	.	.	.	.	GO:0016740^molecular_function^transferase activity`GO:0006915^biological_process^apoptotic process`GO:0017183^biological_process^peptidyl-diphthamide biosynthetic process from peptidyl-histidine	.
TRINITY_DN46080_c0_g1	TRINITY_DN46080_c0_g1_i4	DPH1_LITVA	2-(3-amino-3-carboxypropyl)histidine synthase subunit 1 (EC 2.5.1.108) (Diphthamide biosynthesis protein 1) (Diphtheria toxin resistance protein 1) (S-adenosyl-L-methionine:L-histidine 3-amino-3-carboxypropyltransferase 1) (Tumor suppressor-like protein) (TSL)			TRINITY_DN46080_c0_g1_i4.p2	125-640[+]	EMC4_MOUSE	ER membrane protein complex subunit 4 (Transmembrane protein 85)	A0A0P4X7T2	ER membrane protein complex subunit	3.13629	1.00111e-27	PF06417.11^DUF1077^Protein of unknown function (DUF1077)^50-158^E:2.6e-44	.	ExpAA=34.19^PredHel=2^Topology=i73-95o115-137i	ENOG41118KQ^ER membrane protein complex subunit 4	KEGG:mmu:68032	GO:0072546^cellular_component^ER membrane protein complex`GO:0016021^cellular_component^integral component of membrane`GO:0006915^biological_process^apoptotic process`GO:0034975^biological_process^protein folding in endoplasmic reticulum	.
TRINITY_DN46080_c0_g1	TRINITY_DN46080_c0_g1_i4	DPH1_LITVA	2-(3-amino-3-carboxypropyl)histidine synthase subunit 1 (EC 2.5.1.108) (Diphthamide biosynthesis protein 1) (Diphtheria toxin resistance protein 1) (S-adenosyl-L-methionine:L-histidine 3-amino-3-carboxypropyltransferase 1) (Tumor suppressor-like protein) (TSL)			TRINITY_DN46080_c0_g1_i4.p3	459-106[-]			A0A0P4W1P2	Uncharacterized protein	3.13629	1.00111e-27	.	.	ExpAA=35.69^PredHel=1^Topology=o10-32i	.	.	.	.
TRINITY_DN47054_c0_g1	TRINITY_DN47054_c0_g1_i2	G137B_MOUSE	Integral membrane protein GPR137B (Transmembrane 7 superfamily member 1 protein)	UPI00084B1CEF		TRINITY_DN47054_c0_g1_i2.p1	367-1566[+]	G137B_MOUSE	Integral membrane protein GPR137B (Transmembrane 7 superfamily member 1 protein)			3.13478	4.88563e-38	.	.	ExpAA=158.56^PredHel=7^Topology=o15-37i46-68o90-112i133-155o188-210i236-258o278-300i	ENOG410XQNA^G- protein-coupled receptor	KEGG:mmu:83924	GO:0016021^cellular_component^integral component of membrane`GO:0005765^cellular_component^lysosomal membrane	.
TRINITY_DN47054_c0_g1	TRINITY_DN47054_c0_g1_i2	G137B_MOUSE	Integral membrane protein GPR137B (Transmembrane 7 superfamily member 1 protein)	UPI00084B1CEF		TRINITY_DN47054_c0_g1_i2.p2	1118-1447[+]			UPI0009B407ED		3.13478	4.88563e-38	.	.	.	.	.	.	.
TRINITY_DN40267_c1_g3	TRINITY_DN40267_c1_g3_i1					TRINITY_DN40267_c1_g3_i1.p1	3-335[+]			A0A0G3F6N3	Elongation of very long chain fatty acids protein (EC 2.3.1.199) (Very-long-chain 3-oxoacyl-CoA synthase) (Fragment)	3.1347	3.07584e-44	.	.	.	.	.	.	.
TRINITY_DN45495_c0_g1	TRINITY_DN45495_c0_g1_i2	SRCA_CHICK	Sarcalumenin			TRINITY_DN45495_c0_g1_i2.p1	3633-1990[-]	SRCA_RABIT	Sarcalumenin	A0A2D4GMJ5	Deleted.	3.1296	3.13763e-19	PF16880.4^EHD_N^N-terminal EH-domain containing protein^127-157^E:3.6e-07`PF00350.22^Dynamin_N^Dynamin family^163-321^E:9e-08`PF01926.22^MMR_HSR1^50S ribosome-binding GTPase^163-321^E:1.8e-05	.	.	ENOG410XYGB^EH-domain containing	KEGG:ocu:100009112	GO:0033018^cellular_component^sarcoplasmic reticulum lumen`GO:0005525^molecular_function^GTP binding	GO:0005525^molecular_function^GTP binding
TRINITY_DN45495_c0_g1	TRINITY_DN45495_c0_g1_i2	SRCA_CHICK	Sarcalumenin			TRINITY_DN45495_c0_g1_i2.p2	2005-3510[+]			A0A154PB00	Mothers against decapentaplegic homolog (MAD homolog) (Mothers against DPP homolog) (SMAD family member)	3.1296	3.13763e-19	.	.	.	.	.	.	.
TRINITY_DN42338_c0_g1	TRINITY_DN42338_c0_g1_i2	WDR74_BOVIN	WD repeat-containing protein 74			TRINITY_DN42338_c0_g1_i2.p1	3-1256[+]	WDR74_BOVIN	WD repeat-containing protein 74			3.12612	1.88866e-18	.	.	.	ENOG410YGGD^WD repeat domain 74	KEGG:bta:505875`KO:K14841	GO:0005730^cellular_component^nucleolus`GO:0030687^cellular_component^preribosome, large subunit precursor`GO:0042273^biological_process^ribosomal large subunit biogenesis	.
TRINITY_DN42338_c0_g1	TRINITY_DN42338_c0_g1_i2	WDR74_BOVIN	WD repeat-containing protein 74			TRINITY_DN42338_c0_g1_i2.p2	983-675[-]			A0A0P4W5R3	Uncharacterized protein	3.12612	1.88866e-18	.	.	.	.	.	.	.
TRINITY_DN42376_c1_g1	TRINITY_DN42376_c1_g1_i6					TRINITY_DN42376_c1_g1_i6.p1	5905-2492[-]	RBP2A_PLAF7	Reticulocyte-binding protein 2 homolog a			3.12292	3.00432e-18	PF05672.10^MAP7^MAP7 (E-MAP-115) family^737-875^E:1.6e-09	.	.	.	KEGG:pfa:PF13_0198`KO:K13849	GO:0016021^cellular_component^integral component of membrane`GO:0016020^cellular_component^membrane`GO:0005886^cellular_component^plasma membrane`GO:0008201^molecular_function^heparin binding`GO:0098609^biological_process^cell-cell adhesion	GO:0000226^biological_process^microtubule cytoskeleton organization`GO:0015630^cellular_component^microtubule cytoskeleton
TRINITY_DN42376_c1_g1	TRINITY_DN42376_c1_g1_i6					TRINITY_DN42376_c1_g1_i6.p2	3870-4493[+]					3.12292	3.00432e-18	.	.	ExpAA=85.25^PredHel=4^Topology=o15-34i41-63o87-109i116-138o	.	.	.	.
TRINITY_DN42376_c1_g1	TRINITY_DN42376_c1_g1_i6					TRINITY_DN42376_c1_g1_i6.p3	4806-5354[+]					3.12292	3.00432e-18	.	.	.	.	.	.	.
TRINITY_DN41065_c0_g1	TRINITY_DN41065_c0_g1_i19	MARK2_HUMAN	Serine/threonine-protein kinase MARK2 (EC 2.7.11.1) (EC 2.7.11.26) (ELKL motif kinase 1) (EMK-1) (MAP/microtubule affinity-regulating kinase 2) (PAR1 homolog) (PAR1 homolog b) (Par-1b) (Par1b)	A0A0P4WIX4	Non-specific serine/threonine protein kinase (EC 2.7.11.1)	TRINITY_DN41065_c0_g1_i19.p1	4051-1847[-]	MARK3_MOUSE	MAP/microtubule affinity-regulating kinase 3 (EC 2.7.11.1) (ELKL motif kinase 2) (EMK-2) (MPK-10)			3.11992	1.13483e-21	PF00069.24^Pkinase^Protein kinase domain^83-334^E:8.9e-75`PF07714.16^Pkinase_Tyr^Protein tyrosine kinase^85-330^E:2.5e-44`PF14531.5^Kinase-like^Kinase-like^178-322^E:2.6e-06	.	.	ENOG410XNQ0^CAMK family protein kinase	KEGG:mmu:17169`KO:K08798	GO:0005886^cellular_component^plasma membrane`GO:0005524^molecular_function^ATP binding`GO:0004674^molecular_function^protein serine/threonine kinase activity`GO:0030010^biological_process^establishment of cell polarity`GO:0000226^biological_process^microtubule cytoskeleton organization`GO:0035331^biological_process^negative regulation of hippo signaling	GO:0004672^molecular_function^protein kinase activity`GO:0005524^molecular_function^ATP binding`GO:0006468^biological_process^protein phosphorylation
TRINITY_DN41065_c0_g1	TRINITY_DN41065_c0_g1_i19	MARK2_HUMAN	Serine/threonine-protein kinase MARK2 (EC 2.7.11.1) (EC 2.7.11.26) (ELKL motif kinase 1) (EMK-1) (MAP/microtubule affinity-regulating kinase 2) (PAR1 homolog) (PAR1 homolog b) (Par-1b) (Par1b)	A0A0P4WIX4	Non-specific serine/threonine protein kinase (EC 2.7.11.1)	TRINITY_DN41065_c0_g1_i19.p2	1890-2345[+]					3.11992	1.13483e-21	.	.	.	.	.	.	.
TRINITY_DN41065_c0_g1	TRINITY_DN41065_c0_g1_i19	MARK2_HUMAN	Serine/threonine-protein kinase MARK2 (EC 2.7.11.1) (EC 2.7.11.26) (ELKL motif kinase 1) (EMK-1) (MAP/microtubule affinity-regulating kinase 2) (PAR1 homolog) (PAR1 homolog b) (Par-1b) (Par1b)	A0A0P4WIX4	Non-specific serine/threonine protein kinase (EC 2.7.11.1)	TRINITY_DN41065_c0_g1_i19.p3	3651-3995[+]					3.11992	1.13483e-21	.	.	ExpAA=22.47^PredHel=1^Topology=i17-39o	.	.	.	.
TRINITY_DN41065_c0_g1	TRINITY_DN41065_c0_g1_i19	MARK2_HUMAN	Serine/threonine-protein kinase MARK2 (EC 2.7.11.1) (EC 2.7.11.26) (ELKL motif kinase 1) (EMK-1) (MAP/microtubule affinity-regulating kinase 2) (PAR1 homolog) (PAR1 homolog b) (Par-1b) (Par1b)	A0A0P4WIX4	Non-specific serine/threonine protein kinase (EC 2.7.11.1)	TRINITY_DN41065_c0_g1_i19.p4	3-323[+]			A0A0P4W9M8	Uncharacterized protein	3.11992	1.13483e-21	.	.	.	.	.	.	.
TRINITY_DN39850_c1_g1	TRINITY_DN39850_c1_g1_i1	RRS1_HUMAN	Ribosome biogenesis regulatory protein homolog			TRINITY_DN39850_c1_g1_i1.p1	167-1039[+]	RRS1_HUMAN	Ribosome biogenesis regulatory protein homolog	A0A0P4WGP1	Uncharacterized protein	3.11399	5.10428e-26	PF04939.11^RRS1^Ribosome biogenesis regulatory protein (RRS1)^36-199^E:7.6e-54	.	.	COG5225^ribosome biogenesis regulatory protein	KEGG:hsa:23212`KO:K14852	GO:0000794^cellular_component^condensed nuclear chromosome`GO:0005783^cellular_component^endoplasmic reticulum`GO:0001650^cellular_component^fibrillar center`GO:0005730^cellular_component^nucleolus`GO:0005634^cellular_component^nucleus`GO:0030687^cellular_component^preribosome, large subunit precursor`GO:0008097^molecular_function^5S rRNA binding`GO:0003723^molecular_function^RNA binding`GO:00004…	GO:0042254^biological_process^ribosome biogenesis`GO:0005634^cellular_component^nucleus
TRINITY_DN44787_c4_g1	TRINITY_DN44787_c4_g1_i3	S4A11_HUMAN	Sodium bicarbonate transporter-like protein 11 (Bicarbonate transporter-related protein 1) (Sodium borate cotransporter 1) (NaBC1) (Solute carrier family 4 member 11)			TRINITY_DN44787_c4_g1_i3.p1	371-2890[+]	S4A11_HUMAN	Sodium bicarbonate transporter-like protein 11 (Bicarbonate transporter-related protein 1) (Sodium borate cotransporter 1) (NaBC1) (Solute carrier family 4 member 11)			3.08055	1.58373e-29	PF00359.21^PTS_EIIA_2^Phosphoenolpyruvate-dependent sugar phosphotransferase system, EIIA 2^172-244^E:8.7e-06`PF00955.20^HCO3_cotransp^HCO3- transporter family^276-783^E:7.4e-172	.	ExpAA=213.59^PredHel=9^Topology=i317-334o349-371i392-414o520-539i552-574o601-623i644-666o723-745i781-803o	ENOG410XPHD^solute carrier family 4	KEGG:hsa:83959`KO:K13862	GO:0016323^cellular_component^basolateral plasma membrane`GO:0005887^cellular_component^integral component of plasma membrane`GO:0046715^molecular_function^active borate transmembrane transporter activity`GO:0015301^molecular_function^anion:anion antiporter activity`GO:0015106^molecular_function^bicarbonate transmembrane transporter activity`GO:0005452^molecular_function^inorganic anion exchanger…	GO:0006820^biological_process^anion transport`GO:0016021^cellular_component^integral component of membrane
TRINITY_DN44787_c4_g1	TRINITY_DN44787_c4_g1_i3	S4A11_HUMAN	Sodium bicarbonate transporter-like protein 11 (Bicarbonate transporter-related protein 1) (Sodium borate cotransporter 1) (NaBC1) (Solute carrier family 4 member 11)			TRINITY_DN44787_c4_g1_i3.p2	4250-4681[+]					3.08055	1.58373e-29	.	.	ExpAA=34.79^PredHel=1^Topology=i86-108o	.	.	.	.
TRINITY_DN44787_c4_g1	TRINITY_DN44787_c4_g1_i3	S4A11_HUMAN	Sodium bicarbonate transporter-like protein 11 (Bicarbonate transporter-related protein 1) (Sodium borate cotransporter 1) (NaBC1) (Solute carrier family 4 member 11)			TRINITY_DN44787_c4_g1_i3.p3	753-1100[+]					3.08055	1.58373e-29	.	.	.	.	.	.	.
TRINITY_DN44787_c4_g1	TRINITY_DN44787_c4_g1_i3	S4A11_HUMAN	Sodium bicarbonate transporter-like protein 11 (Bicarbonate transporter-related protein 1) (Sodium borate cotransporter 1) (NaBC1) (Solute carrier family 4 member 11)			TRINITY_DN44787_c4_g1_i3.p4	535-188[-]					3.08055	1.58373e-29	.	.	.	.	.	.	.
TRINITY_DN44787_c4_g1	TRINITY_DN44787_c4_g1_i3	S4A11_HUMAN	Sodium bicarbonate transporter-like protein 11 (Bicarbonate transporter-related protein 1) (Sodium borate cotransporter 1) (NaBC1) (Solute carrier family 4 member 11)			TRINITY_DN44787_c4_g1_i3.p5	1158-835[-]					3.08055	1.58373e-29	.	sigP:1^17^0.48^YES	.	.	.	.	.
TRINITY_DN44787_c4_g1	TRINITY_DN44787_c4_g1_i3	S4A11_HUMAN	Sodium bicarbonate transporter-like protein 11 (Bicarbonate transporter-related protein 1) (Sodium borate cotransporter 1) (NaBC1) (Solute carrier family 4 member 11)			TRINITY_DN44787_c4_g1_i3.p6	798-493[-]					3.08055	1.58373e-29	.	.	.	.	.	.	.
TRINITY_DN46063_c0_g1	TRINITY_DN46063_c0_g1_i2					TRINITY_DN46063_c0_g1_i2.p1	222-935[+]					3.07932	1.17363e-30	.	.	.	.	.	.	.
TRINITY_DN46063_c0_g1	TRINITY_DN46063_c0_g1_i2					TRINITY_DN46063_c0_g1_i2.p2	655-987[+]			E9RF72	Heat shock protein 90	3.07932	1.17363e-30	PF14295.5^PAN_4^PAN domain^41-65^E:2.6	.	.	.	.	.	.
TRINITY_DN47704_c3_g1	TRINITY_DN47704_c3_g1_i1	HSP22_DROME	Heat shock protein 22			TRINITY_DN47704_c3_g1_i1.p1	2-2767[+]	HSP22_DROME	Heat shock protein 22			3.07856	1.47113e-28	PF00011.20^HSP20^Hsp20/alpha crystallin family^260-342^E:1.9e-06`PF00011.20^HSP20^Hsp20/alpha crystallin family^531-625^E:4.2e-12`PF00011.20^HSP20^Hsp20/alpha crystallin family^780-864^E:4.5e-13	.	.	ENOG410YERS^Heat shock protein	KEGG:dme:Dmel_CG4460	GO:0005759^cellular_component^mitochondrial matrix`GO:0042802^molecular_function^identical protein binding`GO:0051082^molecular_function^unfolded protein binding`GO:0061077^biological_process^chaperone-mediated protein folding`GO:0008340^biological_process^determination of adult lifespan`GO:0009408^biological_process^response to heat`GO:0006979^biological_process^response to oxidative stress	.
TRINITY_DN47704_c3_g1	TRINITY_DN47704_c3_g1_i1	HSP22_DROME	Heat shock protein 22			TRINITY_DN47704_c3_g1_i1.p2	2743-1985[-]			UPI00084B6B3C		3.07856	1.47113e-28	.	.	.	.	.	.	.
TRINITY_DN41241_c2_g2	TRINITY_DN41241_c2_g2_i1					.	.			A0A0P4WCD5	Uncharacterized protein	3.07123	1.76639e-30	.	.	.	.	.	.	.
TRINITY_DN38493_c0_g1	TRINITY_DN38493_c0_g1_i4	C209E_MOUSE	CD209 antigen-like protein E (DC-SIGN-related protein 4) (DC-SIGNR4) (CD antigen CD209)	Q1PSV4	C-type lectin	TRINITY_DN38493_c0_g1_i4.p1	892-164[-]	C209E_MOUSE	CD209 antigen-like protein E (DC-SIGN-related protein 4) (DC-SIGNR4) (CD antigen CD209)	B9VR33	Hemocyanin	3.0702	5.28326e-20	PF00059.20^Lectin_C^Lectin C-type domain^129-233^E:2.4e-10	.	.	ENOG410YSMB^mannose binding	KEGG:mmu:170780`KO:K06563	GO:0009897^cellular_component^external side of plasma membrane`GO:0016021^cellular_component^integral component of membrane`GO:0005886^cellular_component^plasma membrane`GO:0005537^molecular_function^mannose binding`GO:0097323^biological_process^B cell adhesion`GO:0006897^biological_process^endocytosis`GO:0042102^biological_process^positive regulation of T cell proliferation	.
TRINITY_DN46725_c0_g1	TRINITY_DN46725_c0_g1_i4	BHMT1_BOVIN	Betaine--homocysteine S-methyltransferase 1 (EC 2.1.1.5)			TRINITY_DN46725_c0_g1_i4.p1	618-1064[+]	BHMT2_HUMAN	S-methylmethionine--homocysteine S-methyltransferase BHMT2 (SMM-hcy methyltransferase) (EC 2.1.1.10) (Betaine--homocysteine S-methyltransferase 2)	UPI00084AF972		3.0431	6.11911e-29	PF02574.15^S-methyl_trans^Homocysteine S-methyltransferase^45-83^E:8.5e-07	.	.	COG0646^homocysteine S-methyltransferase activity	KEGG:hsa:23743`KO:K00547	GO:0005829^cellular_component^cytosol`GO:0070062^cellular_component^extracellular exosome`GO:0061627^molecular_function^S-methylmethionine-homocysteine S-methyltransferase activity`GO:0008270^molecular_function^zinc ion binding`GO:0071267^biological_process^L-methionine salvage`GO:0046500^biological_process^S-adenosylmethionine metabolic process`GO:0033477^biological_process^S-methylmethionine me…	.
TRINITY_DN45952_c0_g1	TRINITY_DN45952_c0_g1_i7	CP2L1_PANAR	Cytochrome P450 2L1 (EC 1.14.14.1) (CYPIIL1)	A0A0K2CTL6	Cytochrome P450 CYP2	TRINITY_DN45952_c0_g1_i7.p1	1661-189[-]	CP2L1_PANAR	Cytochrome P450 2L1 (EC 1.14.14.1) (CYPIIL1)			3.02078	1.81115e-37	PF00067.21^p450^Cytochrome P450^27-466^E:1.1e-104	sigP:1^25^0.661^YES	ExpAA=15.46^PredHel=1^Topology=i2-20o	.	.	GO:0005789^cellular_component^endoplasmic reticulum membrane`GO:0031090^cellular_component^organelle membrane`GO:0070330^molecular_function^aromatase activity`GO:0020037^molecular_function^heme binding`GO:0005506^molecular_function^iron ion binding	GO:0005506^molecular_function^iron ion binding`GO:0016705^molecular_function^oxidoreductase activity, acting on paired donors, with incorporation or reduction of molecular oxygen`GO:0020037^molecular_function^heme binding`GO:0055114^biological_process^oxidation-reduction process
TRINITY_DN45952_c0_g1	TRINITY_DN45952_c0_g1_i7	CP2L1_PANAR	Cytochrome P450 2L1 (EC 1.14.14.1) (CYPIIL1)	A0A0K2CTL6	Cytochrome P450 CYP2	TRINITY_DN45952_c0_g1_i7.p2	60-650[+]					3.02078	1.81115e-37	.	.	.	.	.	.	.
TRINITY_DN45952_c0_g1	TRINITY_DN45952_c0_g1_i7	CP2L1_PANAR	Cytochrome P450 2L1 (EC 1.14.14.1) (CYPIIL1)	A0A0K2CTL6	Cytochrome P450 CYP2	TRINITY_DN45952_c0_g1_i7.p3	1321-1758[+]					3.02078	1.81115e-37	.	.	.	.	.	.	.
TRINITY_DN45952_c0_g1	TRINITY_DN45952_c0_g1_i7	CP2L1_PANAR	Cytochrome P450 2L1 (EC 1.14.14.1) (CYPIIL1)	A0A0K2CTL6	Cytochrome P450 CYP2	TRINITY_DN45952_c0_g1_i7.p4	553-200[-]			A0A0P4VYX1	Solute carrier family 25 member 38 homolog	3.02078	1.81115e-37	.	.	.	.	.	.	.
TRINITY_DN47412_c0_g1	TRINITY_DN47412_c0_g1_i4					.	.			UPI00084B6313		3.0163	4.84108e-20	.	.	.	.	.	.	.
TRINITY_DN46296_c0_g1	TRINITY_DN46296_c0_g1_i10	CYBR1_XENLA	Cytochrome b reductase 1 (EC 1.-.-.-)			TRINITY_DN46296_c0_g1_i10.p1	2826-1534[-]	CYBR1_XENLA	Cytochrome b reductase 1 (EC 1.-.-.-)			3.01557	4.73589e-22	PF03188.15^Cytochrom_B561^Eukaryotic cytochrome b561^235-373^E:1.4e-42	.	ExpAA=136.82^PredHel=6^Topology=i195-217o232-254i267-289o309-331i344-366o393-415i	.	KEGG:xla:445864`KO:K08370	GO:0031526^cellular_component^brush border membrane`GO:0016021^cellular_component^integral component of membrane`GO:0000293^molecular_function^ferric-chelate reductase activity`GO:0046872^molecular_function^metal ion binding`GO:0010039^biological_process^response to iron ion	.
TRINITY_DN46296_c0_g1	TRINITY_DN46296_c0_g1_i10	CYBR1_XENLA	Cytochrome b reductase 1 (EC 1.-.-.-)			TRINITY_DN46296_c0_g1_i10.p2	3038-2037[-]					3.01557	4.73589e-22	.	.	.	.	.	.	.
TRINITY_DN46296_c0_g1	TRINITY_DN46296_c0_g1_i10	CYBR1_XENLA	Cytochrome b reductase 1 (EC 1.-.-.-)			TRINITY_DN46296_c0_g1_i10.p3	2602-3036[+]					3.01557	4.73589e-22	.	.	.	.	.	.	.
TRINITY_DN46296_c0_g1	TRINITY_DN46296_c0_g1_i10	CYBR1_XENLA	Cytochrome b reductase 1 (EC 1.-.-.-)			TRINITY_DN46296_c0_g1_i10.p4	1748-2125[+]					3.01557	4.73589e-22	.	.	.	.	.	.	.
TRINITY_DN46296_c0_g1	TRINITY_DN46296_c0_g1_i10	CYBR1_XENLA	Cytochrome b reductase 1 (EC 1.-.-.-)			TRINITY_DN46296_c0_g1_i10.p5	1414-1067[-]					3.01557	4.73589e-22	.	.	.	.	.	.	.
TRINITY_DN42689_c1_g1	TRINITY_DN42689_c1_g1_i1	ELOA1_DROME	Transcription elongation factor B polypeptide 3 (Elongin-A) (RNA polymerase II transcription factor SIII subunit A) (dEloA)			TRINITY_DN42689_c1_g1_i1.p1	4963-2432[-]	ELOA1_MOUSE	Elongin-A (EloA) (Elongin 110 kDa subunit) (RNA polymerase II transcription factor SIII subunit A1) (SIII p110) (Transcription elongation factor B polypeptide 3)			3.01446	1.10062e-19	PF08711.10^Med26^TFIIS helical bundle-like domain^45-92^E:1.5e-10`PF06881.10^Elongin_A^RNA polymerase II transcription factor SIII (Elongin) subunit A^662-756^E:2.1e-21	.	.	ENOG4110PG3^transcription elongation factor b	KEGG:mmu:27224`KO:K15076	GO:0070449^cellular_component^elongin complex`GO:0006357^biological_process^regulation of transcription by RNA polymerase II`GO:0006368^biological_process^transcription elongation from RNA polymerase II promoter	GO:0005634^cellular_component^nucleus`GO:0006357^biological_process^regulation of transcription by RNA polymerase II`GO:0070449^cellular_component^elongin complex
TRINITY_DN42689_c1_g1	TRINITY_DN42689_c1_g1_i1	ELOA1_DROME	Transcription elongation factor B polypeptide 3 (Elongin-A) (RNA polymerase II transcription factor SIII subunit A) (dEloA)			TRINITY_DN42689_c1_g1_i1.p2	4533-3862[-]					3.01446	1.10062e-19	.	.	.	.	.	.	.
TRINITY_DN42689_c1_g1	TRINITY_DN42689_c1_g1_i1	ELOA1_DROME	Transcription elongation factor B polypeptide 3 (Elongin-A) (RNA polymerase II transcription factor SIII subunit A) (dEloA)			TRINITY_DN42689_c1_g1_i1.p3	2061-1705[-]					3.01446	1.10062e-19	.	.	.	.	.	.	.
TRINITY_DN42689_c1_g1	TRINITY_DN42689_c1_g1_i1	ELOA1_DROME	Transcription elongation factor B polypeptide 3 (Elongin-A) (RNA polymerase II transcription factor SIII subunit A) (dEloA)			TRINITY_DN42689_c1_g1_i1.p4	3343-3672[+]					3.01446	1.10062e-19	.	.	ExpAA=39.02^PredHel=2^Topology=i13-35o80-102i	.	.	.	.
TRINITY_DN47374_c0_g1	TRINITY_DN47374_c0_g1_i1	CO4A5_HUMAN	Collagen alpha-5(IV) chain			TRINITY_DN47374_c0_g1_i1.p1	713-2383[+]	CO4A1_DROME	Collagen alpha-1(IV) chain	A0A2D4G6Q4	Uncharacterized protein (Fragment)	3.01342	6.51805e-35	PF01391.17^Collagen^Collagen triple helix repeat (20 copies)^143-195^E:2.3e-07	.	.	ENOG410XNMM^collagen, type	KEGG:dme:Dmel_CG4145`KO:K06237	GO:0005604^cellular_component^basement membrane`GO:0005587^cellular_component^collagen type IV trimer`GO:0005201^molecular_function^extracellular matrix structural constituent`GO:0055013^biological_process^cardiac muscle cell development`GO:0007391^biological_process^dorsal closure`GO:0060729^biological_process^intestinal epithelial structure maintenance`GO:0035848^biological_process^oviduct morp…	.
TRINITY_DN47374_c0_g1	TRINITY_DN47374_c0_g1_i1	CO4A5_HUMAN	Collagen alpha-5(IV) chain			TRINITY_DN47374_c0_g1_i1.p2	3103-3939[+]	CO4A1_MOUSE	Collagen alpha-1(IV) chain [Cleaved into: Arresten]			3.01342	6.51805e-35	PF01413.18^C4^C-terminal tandem repeated domain in type 4 procollagen^1-53^E:8.2e-12`PF01413.18^C4^C-terminal tandem repeated domain in type 4 procollagen^58-167^E:4.8e-40	.	.	ENOG410XNMM^collagen, type	KEGG:mmu:12826`KO:K06237	GO:0005604^cellular_component^basement membrane`GO:0005587^cellular_component^collagen type IV trimer`GO:0031012^cellular_component^extracellular matrix`GO:0005576^cellular_component^extracellular region`GO:0005615^cellular_component^extracellular space`GO:0005201^molecular_function^extracellular matrix structural constituent`GO:0048407^molecular_function^platelet-derived growth factor binding`GO…	GO:0005201^molecular_function^extracellular matrix structural constituent`GO:0005581^cellular_component^collagen trimer
TRINITY_DN47374_c0_g1	TRINITY_DN47374_c0_g1_i1	CO4A5_HUMAN	Collagen alpha-5(IV) chain			TRINITY_DN47374_c0_g1_i1.p3	3939-3310[-]					3.01342	6.51805e-35	.	.	.	.	.	.	.
TRINITY_DN47374_c0_g1	TRINITY_DN47374_c0_g1_i1	CO4A5_HUMAN	Collagen alpha-5(IV) chain			TRINITY_DN47374_c0_g1_i1.p4	3312-3938[+]			A0A0X8HUR0	HFR021Wp	3.01342	6.51805e-35	.	.	.	.	.	.	.
TRINITY_DN47374_c0_g1	TRINITY_DN47374_c0_g1_i1	CO4A5_HUMAN	Collagen alpha-5(IV) chain			TRINITY_DN47374_c0_g1_i1.p5	1302-751[-]	PLS_STAES	Accumulation-associated protein			3.01342	6.51805e-35	.	.	.	ENOG410XSC2^surface protein	KEGG:sep:SE0175`KO:K14195	GO:0005618^cellular_component^cell wall`GO:0005576^cellular_component^extracellular region`GO:0016020^cellular_component^membrane	.
TRINITY_DN47374_c0_g1	TRINITY_DN47374_c0_g1_i1	CO4A5_HUMAN	Collagen alpha-5(IV) chain			TRINITY_DN47374_c0_g1_i1.p6	3940-3554[-]					3.01342	6.51805e-35	.	.	.	.	.	.	.
TRINITY_DN40408_c5_g2	TRINITY_DN40408_c5_g2_i1	SC5D_RAT	Lathosterol oxidase (EC 1.14.19.20) (C-5 sterol desaturase) (Delta(7)-sterol 5-desaturase) (Delta(7)-sterol C5(6)-desaturase) (Lathosterol 5-desaturase) (Sterol-C5-desaturase)	UPI00084B2B94		TRINITY_DN40408_c5_g2_i1.p1	2-1297[+]	ERG3_LEPMC	Delta(7)-sterol 5(6)-desaturase (EC 1.14.19.20) (C-5 sterol desaturase) (Ergosterol Delta(5,6) desaturase) (Sterol-C5-desaturase)			3.01275	2.69698e-23	PF04116.12^FA_hydroxylase^Fatty acid hydroxylase superfamily^242-371^E:7.3e-23	.	ExpAA=108.58^PredHel=5^Topology=i77-99o144-166i196-218o233-255i303-325o	COG3000^fatty acid hydroxylase	.	GO:0005789^cellular_component^endoplasmic reticulum membrane`GO:0016021^cellular_component^integral component of membrane`GO:0005506^molecular_function^iron ion binding`GO:0016491^molecular_function^oxidoreductase activity`GO:0016126^biological_process^sterol biosynthetic process	GO:0005506^molecular_function^iron ion binding`GO:0016491^molecular_function^oxidoreductase activity`GO:0008610^biological_process^lipid biosynthetic process`GO:0055114^biological_process^oxidation-reduction process
TRINITY_DN40408_c5_g2	TRINITY_DN40408_c5_g2_i1	SC5D_RAT	Lathosterol oxidase (EC 1.14.19.20) (C-5 sterol desaturase) (Delta(7)-sterol 5-desaturase) (Delta(7)-sterol C5(6)-desaturase) (Lathosterol 5-desaturase) (Sterol-C5-desaturase)	UPI00084B2B94		TRINITY_DN40408_c5_g2_i1.p2	880-572[-]			A0A1X8VIL6	Importin subunit alpha	3.01275	2.69698e-23	.	.	.	.	.	.	.
TRINITY_DN46915_c2_g3	TRINITY_DN46915_c2_g3_i2	HCYB_PANIN	Hemocyanin B chain	G1AP69	Hemocyanin	TRINITY_DN46915_c2_g3_i2.p1	392-3[-]	HCYB_PANIN	Hemocyanin B chain	G1AP69	Hemocyanin	3.00338	4.92852e-25	PF03722.13^Hemocyanin_N^Hemocyanin, all-alpha domain^4-96^E:1.1e-25	.	.	.	.	GO:0005615^cellular_component^extracellular space`GO:0046872^molecular_function^metal ion binding`GO:0016491^molecular_function^oxidoreductase activity`GO:0005344^molecular_function^oxygen carrier activity	.
TRINITY_DN41109_c1_g3	TRINITY_DN41109_c1_g3_i8	RL37A_OSTOS	60S ribosomal protein L37a	A0A0P5HFW9	60S ribosomal protein L37a	TRINITY_DN41109_c1_g3_i8.p1	646-284[-]	RL37A_OSTOS	60S ribosomal protein L37a	G8XR15	Cellular apoptosis susceptibility protein	3.0023	2.20965e-31	PF01780.18^Ribosomal_L37ae^Ribosomal L37ae protein family^30-113^E:2.4e-38	.	.	.	.	GO:0005840^cellular_component^ribosome`GO:0046872^molecular_function^metal ion binding`GO:0003735^molecular_function^structural constituent of ribosome`GO:0006412^biological_process^translation	GO:0003735^molecular_function^structural constituent of ribosome`GO:0006412^biological_process^translation`GO:0005622^cellular_component^intracellular`GO:0005840^cellular_component^ribosome
TRINITY_DN38105_c0_g1	TRINITY_DN38105_c0_g1_i7	DENR_DROME	Density-regulated protein homolog	A0A0P4WGZ8	Density-regulated protein	TRINITY_DN38105_c0_g1_i7.p1	79-615[+]	DENR_DROME	Density-regulated protein homolog	D6BP34	Carcinin-like protein (Crustin 3)	2.98978	1.202e-17	PF01253.21^SUI1^Translation initiation factor SUI1^95-161^E:1.2e-15	.	.	COG0023^translation initiation factor	KEGG:dme:Dmel_CG9099	GO:0070992^cellular_component^translation initiation complex`GO:0003729^molecular_function^mRNA binding`GO:0043022^molecular_function^ribosome binding`GO:0003743^molecular_function^translation initiation factor activity`GO:0035076^biological_process^ecdysone receptor-mediated signaling pathway`GO:0001731^biological_process^formation of translation preinitiation complex`GO:0002192^biological_proce…	GO:0003743^molecular_function^translation initiation factor activity`GO:0006413^biological_process^translational initiation
TRINITY_DN39470_c0_g1	TRINITY_DN39470_c0_g1_i10	S18B1_HUMAN	MFS-type transporter SLC18B1 (Solute carrier family 18 member B1)			TRINITY_DN39470_c0_g1_i10.p1	216-1826[+]	S18B1_MOUSE	MFS-type transporter SLC18B1 (Solute carrier family 18 member B1)	UPI0006D4EECC		2.98223	2.27e-19	.	.	ExpAA=42.28^PredHel=2^Topology=i392-414o429-446i	ENOG410XYVZ^solute carrier family 18, subfamily B, member 1	.	GO:0005887^cellular_component^integral component of plasma membrane`GO:0022857^molecular_function^transmembrane transporter activity	.
TRINITY_DN39470_c0_g1	TRINITY_DN39470_c0_g1_i10	S18B1_HUMAN	MFS-type transporter SLC18B1 (Solute carrier family 18 member B1)			TRINITY_DN39470_c0_g1_i10.p2	1630-2709[+]	S18B1_HUMAN	MFS-type transporter SLC18B1 (Solute carrier family 18 member B1)			2.98223	2.27e-19	PF07690.15^MFS_1^Major Facilitator Superfamily^4-274^E:1.2e-20`PF07690.15^MFS_1^Major Facilitator Superfamily^165-338^E:7.2e-09	.	ExpAA=206.43^PredHel=9^Topology=o5-27i34-56o71-93i98-120o153-175i182-204o219-241i254-276o321-343i	ENOG410XYVZ^solute carrier family 18, subfamily B, member 1	KEGG:hsa:116843	GO:0005887^cellular_component^integral component of plasma membrane`GO:0022857^molecular_function^transmembrane transporter activity	GO:0055085^biological_process^transmembrane transport`GO:0016021^cellular_component^integral component of membrane
TRINITY_DN39470_c0_g1	TRINITY_DN39470_c0_g1_i10	S18B1_HUMAN	MFS-type transporter SLC18B1 (Solute carrier family 18 member B1)			TRINITY_DN39470_c0_g1_i10.p3	1594-824[-]					2.98223	2.27e-19	.	.	.	.	.	.	.
TRINITY_DN39470_c0_g1	TRINITY_DN39470_c0_g1_i10	S18B1_HUMAN	MFS-type transporter SLC18B1 (Solute carrier family 18 member B1)			TRINITY_DN39470_c0_g1_i10.p4	2681-3010[+]					2.98223	2.27e-19	.	.	.	.	.	.	.
TRINITY_DN39470_c0_g1	TRINITY_DN39470_c0_g1_i10	S18B1_HUMAN	MFS-type transporter SLC18B1 (Solute carrier family 18 member B1)			TRINITY_DN39470_c0_g1_i10.p5	2367-2062[-]					2.98223	2.27e-19	.	.	.	.	.	.	.
TRINITY_DN46750_c2_g1	TRINITY_DN46750_c2_g1_i1					TRINITY_DN46750_c2_g1_i1.p1	886-1299[+]					2.97082	1.60939e-24	.	.	.	.	.	.	.
TRINITY_DN41324_c4_g1	TRINITY_DN41324_c4_g1_i1	SYBL_SCHMA	Synaptobrevin-like protein			TRINITY_DN41324_c4_g1_i1.p1	1-420[+]	VAMP2_XENLA	Vesicle-associated membrane protein 2 (VAMP-2) (SYBII) (Synaptobrevin-2)	A0A0X3Q9W7	Synaptobrevin-like protein	2.9565	1.08907e-27	PF00957.20^Synaptobrevin^Synaptobrevin^19-105^E:2.5e-30	.	ExpAA=22.87^PredHel=1^Topology=i85-107o	.	KEGG:xla:394287`KO:K13504	GO:0030054^cellular_component^cell junction`GO:0016021^cellular_component^integral component of membrane`GO:0043005^cellular_component^neuron projection`GO:0005886^cellular_component^plasma membrane`GO:0030672^cellular_component^synaptic vesicle membrane`GO:0016192^biological_process^vesicle-mediated transport	GO:0016192^biological_process^vesicle-mediated transport`GO:0016021^cellular_component^integral component of membrane
TRINITY_DN41324_c4_g1	TRINITY_DN41324_c4_g1_i1	SYBL_SCHMA	Synaptobrevin-like protein			TRINITY_DN41324_c4_g1_i1.p2	305-3[-]			T1DUE6	Putative plasma membrane protein (Fragment)	2.9565	1.08907e-27	.	.	ExpAA=44.00^PredHel=2^Topology=i21-43o58-80i	.	.	.	.
TRINITY_DN47242_c2_g1	TRINITY_DN47242_c2_g1_i13	LAP4_DROME	Protein lap4 (Protein scribble) (Protein smell-impaired)	A0A0P4W1M2	Uncharacterized protein	TRINITY_DN47242_c2_g1_i13.p1	187-5529[+]	SCRIB_MOUSE	Protein scribble homolog (Scribble) (Protein LAP4)	A0A0P4VUT5	Uncharacterized protein	2.95252	1.65876e-37	PF13855.5^LRR_8^Leucine rich repeat^37-95^E:1e-08`PF13855.5^LRR_8^Leucine rich repeat^153-210^E:1.5e-08`PF13855.5^LRR_8^Leucine rich repeat^198-256^E:5.3e-09`PF13855.5^LRR_8^Leucine rich repeat^314-371^E:8.2e-07`PF00595.23^PDZ^PDZ domain (Also known as DHR or GLGF)^710-792^E:3.8e-18`PF13180.5^PDZ_2^PDZ domain^736-796^E:9.8e-08`PF00595.23^PDZ^PDZ domain (Also known as DHR or GLGF)^898-979^E:9.2e-1…	.	.	COG4886^leucine Rich Repeat	KEGG:mmu:105782`KO:K16175	GO:0016323^cellular_component^basolateral plasma membrane`GO:0030054^cellular_component^cell junction`GO:0005913^cellular_component^cell-cell adherens junction`GO:0044291^cellular_component^cell-cell contact zone`GO:0005911^cellular_component^cell-cell junction`GO:0005829^cellular_component^cytosol`GO:0030027^cellular_component^lamellipodium`GO:0035748^cellular_component^myelin sheath abaxonal re…	GO:0005515^molecular_function^protein binding
TRINITY_DN47242_c2_g1	TRINITY_DN47242_c2_g1_i13	LAP4_DROME	Protein lap4 (Protein scribble) (Protein smell-impaired)	A0A0P4W1M2	Uncharacterized protein	TRINITY_DN47242_c2_g1_i13.p2	5483-5824[+]					2.95252	1.65876e-37	.	.	.	.	.	.	.
TRINITY_DN47242_c2_g1	TRINITY_DN47242_c2_g1_i13	LAP4_DROME	Protein lap4 (Protein scribble) (Protein smell-impaired)	A0A0P4W1M2	Uncharacterized protein	TRINITY_DN47242_c2_g1_i13.p3	4262-3945[-]			UPI00083FD52D		2.95252	1.65876e-37	.	.	.	.	.	.	.
TRINITY_DN46467_c2_g1	TRINITY_DN46467_c2_g1_i2	NOB1_RAT	RNA-binding protein NOB1	A0A0P4W1S0	Uncharacterized protein	TRINITY_DN46467_c2_g1_i2.p1	3108-1435[-]	NOB1_RAT	RNA-binding protein NOB1			2.95125	1.68187e-39	PF17146.3^PIN_6^PIN domain of ribonuclease^4-78^E:3.9e-25`PF08772.10^NOB1_Zn_bind^Nin one binding (NOB1) Zn-ribbon like^450-521^E:1.7e-27	.	.	COG1439^NIN1 RPN12 binding protein 1 homolog (S. cerevisiae)	KEGG:rno:291996`KO:K11883	GO:0005634^cellular_component^nucleus`GO:0030688^cellular_component^preribosome, small subunit precursor`GO:0004521^molecular_function^endoribonuclease activity`GO:0046872^molecular_function^metal ion binding`GO:0000469^biological_process^cleavage involved in rRNA processing`GO:0030490^biological_process^maturation of SSU-rRNA`GO:0007601^biological_process^visual perception	.
TRINITY_DN46467_c2_g1	TRINITY_DN46467_c2_g1_i2	NOB1_RAT	RNA-binding protein NOB1	A0A0P4W1S0	Uncharacterized protein	TRINITY_DN46467_c2_g1_i2.p2	1559-1990[+]					2.95125	1.68187e-39	.	.	ExpAA=58.11^PredHel=2^Topology=i7-26o36-53i	.	.	.	.
TRINITY_DN46467_c2_g1	TRINITY_DN46467_c2_g1_i2	NOB1_RAT	RNA-binding protein NOB1	A0A0P4W1S0	Uncharacterized protein	TRINITY_DN46467_c2_g1_i2.p3	1726-2052[+]					2.95125	1.68187e-39	.	.	ExpAA=46.02^PredHel=2^Topology=i43-62o72-106i	.	.	.	.
TRINITY_DN46467_c2_g1	TRINITY_DN46467_c2_g1_i2	NOB1_RAT	RNA-binding protein NOB1	A0A0P4W1S0	Uncharacterized protein	TRINITY_DN46467_c2_g1_i2.p4	2398-2700[+]			UPI00084A91AA		2.95125	1.68187e-39	.	.	.	.	.	.	.
TRINITY_DN41031_c2_g4	TRINITY_DN41031_c2_g4_i4	MY61F_DROME	Myosin-IB (MIB) (Brush border myosin IB) (BBMIB)	A0A0P4WAV1	Uncharacterized protein	TRINITY_DN41031_c2_g4_i4.p1	164-3232[+]	MY61F_DROME	Myosin-IB (MIB) (Brush border myosin IB) (BBMIB)			2.9477	1.67766e-27	PF00063.20^Myosin_head^Myosin head (motor domain)^32-689^E:2.6e-247`PF06017.12^Myosin_TH1^Unconventional myosin tail, actin- and lipid-binding^845-1017^E:4.9e-31	.	.	COG5022^myosin heavy chain	KEGG:dme:Dmel_CG9155`KO:K10356	GO:0005903^cellular_component^brush border`GO:0005938^cellular_component^cell cortex`GO:0016459^cellular_component^myosin complex`GO:0003779^molecular_function^actin binding`GO:0005524^molecular_function^ATP binding`GO:0042623^molecular_function^ATPase activity, coupled`GO:0005516^molecular_function^calmodulin binding`GO:0003774^molecular_function^motor activity`GO:0042742^biological_process^defe…	GO:0003774^molecular_function^motor activity`GO:0005524^molecular_function^ATP binding`GO:0016459^cellular_component^myosin complex
TRINITY_DN41031_c2_g4	TRINITY_DN41031_c2_g4_i4	MY61F_DROME	Myosin-IB (MIB) (Brush border myosin IB) (BBMIB)	A0A0P4WAV1	Uncharacterized protein	TRINITY_DN41031_c2_g4_i4.p2	433-32[-]			A0A0P5HTP6	Putative Unconventional myosin-Ih	2.9477	1.67766e-27	.	.	.	.	.	.	.
TRINITY_DN41031_c2_g4	TRINITY_DN41031_c2_g4_i4	MY61F_DROME	Myosin-IB (MIB) (Brush border myosin IB) (BBMIB)	A0A0P4WAV1	Uncharacterized protein	TRINITY_DN41031_c2_g4_i4.p3	1633-1238[-]			UPI0006CF175B		2.9477	1.67766e-27	.	.	.	.	.	.	.
TRINITY_DN44979_c0_g1	TRINITY_DN44979_c0_g1_i2					TRINITY_DN44979_c0_g1_i2.p1	233-544[+]	MCRI1_XENTR	Mapk-regulated corepressor-interacting protein 1 (Protein FAM195B)			2.94411	5.48792e-23	PF14799.5^FAM195^FAM195 family^2-101^E:7.3e-29	.	.	ENOG411247K^family with sequence similarity 195, member B	KEGG:xtr:100127775	GO:0005737^cellular_component^cytoplasm`GO:0010494^cellular_component^cytoplasmic stress granule`GO:0005634^cellular_component^nucleus`GO:0010717^biological_process^regulation of epithelial to mesenchymal transition	.
TRINITY_DN44979_c0_g1	TRINITY_DN44979_c0_g1_i2					TRINITY_DN44979_c0_g1_i2.p2	463-161[-]			M1F400	Microsomal prostaglandin E synthase	2.94411	5.48792e-23	.	.	.	.	.	.	.
TRINITY_DN44961_c0_g2	TRINITY_DN44961_c0_g2_i2	MGST1_MOUSE	Microsomal glutathione S-transferase 1 (Microsomal GST-1) (EC 2.5.1.18) (Microsomal GST-I)			TRINITY_DN44961_c0_g2_i2.p1	93-527[+]	MGST1_MOUSE	Microsomal glutathione S-transferase 1 (Microsomal GST-1) (EC 2.5.1.18) (Microsomal GST-I)	M1F400	Microsomal prostaglandin E synthase	2.91285	2.91616e-35	PF01124.17^MAPEG^MAPEG family^15-141^E:4.8e-25	.	ExpAA=64.16^PredHel=3^Topology=i13-35o78-100i121-143o	ENOG4111VJG^microsomal glutathione S-transferase	.	GO:0005783^cellular_component^endoplasmic reticulum`GO:0005789^cellular_component^endoplasmic reticulum membrane`GO:0016021^cellular_component^integral component of membrane`GO:0005743^cellular_component^mitochondrial inner membrane`GO:0005741^cellular_component^mitochondrial outer membrane`GO:0005739^cellular_component^mitochondrion`GO:0004602^molecular_function^glutathione peroxidase activity`G…	.
TRINITY_DN44869_c7_g2	TRINITY_DN44869_c7_g2_i2	MP1_DROME	Melanization protease 1 (EC 3.4.21.-)			TRINITY_DN44869_c7_g2_i2.p1	1490-285[-]	MP1_DROME	Melanization protease 1 (EC 3.4.21.-)			2.90973	7.2451e-37	PF12032.7^CLIP^Regulatory CLIP domain of proteinases^69-110^E:7.3e-05`PF00089.25^Trypsin^Trypsin^137-395^E:2.2e-51	.	.	COG5640^protease	KEGG:dme:Dmel_CG1102	GO:0004175^molecular_function^endopeptidase activity`GO:0004252^molecular_function^serine-type endopeptidase activity`GO:0035006^biological_process^melanization defense response`GO:0006508^biological_process^proteolysis`GO:0009620^biological_process^response to fungus	GO:0004252^molecular_function^serine-type endopeptidase activity`GO:0006508^biological_process^proteolysis
TRINITY_DN44869_c7_g2	TRINITY_DN44869_c7_g2_i2	MP1_DROME	Melanization protease 1 (EC 3.4.21.-)			TRINITY_DN44869_c7_g2_i2.p2	1345-953[-]					2.90973	7.2451e-37	.	.	.	.	.	.	.
TRINITY_DN44869_c7_g2	TRINITY_DN44869_c7_g2_i2	MP1_DROME	Melanization protease 1 (EC 3.4.21.-)			TRINITY_DN44869_c7_g2_i2.p3	430-771[+]			J7F7A4	Elongation factor 1-delta protein	2.90973	7.2451e-37	.	.	.	.	.	.	.
TRINITY_DN41823_c2_g2	TRINITY_DN41823_c2_g2_i15	RT18B_PANTR	28S ribosomal protein S18b, mitochondrial (MRP-S18-b) (Mrps18-b) (S18mt-b) (28S ribosomal protein S18-2, mitochondrial) (MRP-S18-2)			TRINITY_DN41823_c2_g2_i15.p1	1218-3773[+]	PP1RA_XENLA	Serine/threonine-protein phosphatase 1 regulatory subunit 10			2.90762	2.13344e-17	PF08711.10^Med26^TFIIS helical bundle-like domain^108-156^E:8.8e-06	.	.	.	KEGG:xla:444696`KO:K17552	GO:0005634^cellular_component^nucleus`GO:0046872^molecular_function^metal ion binding`GO:0004864^molecular_function^protein phosphatase inhibitor activity	GO:0005634^cellular_component^nucleus
TRINITY_DN41823_c2_g2	TRINITY_DN41823_c2_g2_i15	RT18B_PANTR	28S ribosomal protein S18b, mitochondrial (MRP-S18-b) (Mrps18-b) (S18mt-b) (28S ribosomal protein S18-2, mitochondrial) (MRP-S18-2)			TRINITY_DN41823_c2_g2_i15.p2	3697-2306[-]			B4KEW1	Uncharacterized protein	2.90762	2.13344e-17	.	.	ExpAA=129.28^PredHel=6^Topology=o40-62i206-228o238-260i265-287o292-314i326-348o	.	.	.	.
TRINITY_DN41823_c2_g2	TRINITY_DN41823_c2_g2_i15	RT18B_PANTR	28S ribosomal protein S18b, mitochondrial (MRP-S18-b) (Mrps18-b) (S18mt-b) (28S ribosomal protein S18-2, mitochondrial) (MRP-S18-2)			TRINITY_DN41823_c2_g2_i15.p3	922-284[-]	RT18B_PANTR	28S ribosomal protein S18b, mitochondrial (MRP-S18-b) (Mrps18-b) (S18mt-b) (28S ribosomal protein S18-2, mitochondrial) (MRP-S18-2)			2.90762	2.13344e-17	PF01084.19^Ribosomal_S18^Ribosomal protein S18^137-185^E:3.4e-11	.	.	ENOG4111KH6^Mitochondrial ribosomal protein S18B	KEGG:ptr:462545`KO:K16174	GO:0030054^cellular_component^cell junction`GO:0005763^cellular_component^mitochondrial small ribosomal subunit`GO:0005739^cellular_component^mitochondrion`GO:0005654^cellular_component^nucleoplasm`GO:0003735^molecular_function^structural constituent of ribosome`GO:0006412^biological_process^translation	GO:0003735^molecular_function^structural constituent of ribosome`GO:0006412^biological_process^translation`GO:0005622^cellular_component^intracellular`GO:0005840^cellular_component^ribosome
TRINITY_DN41823_c2_g2	TRINITY_DN41823_c2_g2_i15	RT18B_PANTR	28S ribosomal protein S18b, mitochondrial (MRP-S18-b) (Mrps18-b) (S18mt-b) (28S ribosomal protein S18-2, mitochondrial) (MRP-S18-2)			TRINITY_DN41823_c2_g2_i15.p4	2008-1457[-]			A0A0P4WDM9	Uncharacterized protein	2.90762	2.13344e-17	.	.	.	.	.	.	.
TRINITY_DN39077_c1_g1	TRINITY_DN39077_c1_g1_i23	SC6A9_XENLA	Sodium- and chloride-dependent glycine transporter 1 (GlyT-1) (GlyT1) (xGlyT1) (Solute carrier family 6 member 9)			TRINITY_DN39077_c1_g1_i23.p1	2646-628[-]	SC6A9_XENLA	Sodium- and chloride-dependent glycine transporter 1 (GlyT-1) (GlyT1) (xGlyT1) (Solute carrier family 6 member 9)	A0A1I8I4C9	Uncharacterized protein	2.90725	5.02695e-20	PF00209.17^SNF^Sodium:neurotransmitter symporter family^52-617^E:1.7e-180	.	ExpAA=275.94^PredHel=12^Topology=i86-108o112-134i139-161o266-288i297-319o347-369i382-404o438-460i480-502o512-534i554-576o595-617i	.	KEGG:xla:100126661`KO:K05038	GO:0005887^cellular_component^integral component of plasma membrane`GO:0005328^molecular_function^neurotransmitter:sodium symporter activity`GO:0005283^molecular_function^amino acid:sodium symporter activity	GO:0005328^molecular_function^neurotransmitter:sodium symporter activity`GO:0006836^biological_process^neurotransmitter transport`GO:0016021^cellular_component^integral component of membrane
TRINITY_DN39077_c1_g1	TRINITY_DN39077_c1_g1_i23	SC6A9_XENLA	Sodium- and chloride-dependent glycine transporter 1 (GlyT-1) (GlyT1) (xGlyT1) (Solute carrier family 6 member 9)			TRINITY_DN39077_c1_g1_i23.p2	1279-1917[+]			A0A1Y3AV77	Uncharacterized protein	2.90725	5.02695e-20	.	.	.	.	.	.	.
TRINITY_DN39077_c1_g1	TRINITY_DN39077_c1_g1_i23	SC6A9_XENLA	Sodium- and chloride-dependent glycine transporter 1 (GlyT-1) (GlyT1) (xGlyT1) (Solute carrier family 6 member 9)			TRINITY_DN39077_c1_g1_i23.p3	1160-1546[+]			A0A140HEL8	Serine/threonine-protein kinase PLK (EC 2.7.11.21) (Polo-like kinase)	2.90725	5.02695e-20	.	.	.	.	.	.	.
TRINITY_DN44515_c0_g1	TRINITY_DN44515_c0_g1_i6	CAMKI_MACNP	Calcium/calmodulin-dependent protein kinase type 1 (EC 2.7.11.17) (CaM kinase I) (MnCaMKI)			TRINITY_DN44515_c0_g1_i6.p1	603-1706[+]	CAMKI_MACNP	Calcium/calmodulin-dependent protein kinase type 1 (EC 2.7.11.17) (CaM kinase I) (MnCaMKI)			2.89442	2.94588e-28	PF00069.24^Pkinase^Protein kinase domain^31-287^E:5.3e-78`PF07714.16^Pkinase_Tyr^Protein tyrosine kinase^33-279^E:2.5e-39`PF06293.13^Kdo^Lipopolysaccharide kinase (Kdo/WaaP) family^101-176^E:1.7e-05`PF14531.5^Kinase-like^Kinase-like^127-274^E:3.8e-08	.	.	.	.	GO:0005524^molecular_function^ATP binding`GO:0005516^molecular_function^calmodulin binding`GO:0004683^molecular_function^calmodulin-dependent protein kinase activity`GO:0022404^biological_process^molting cycle process`GO:0006468^biological_process^protein phosphorylation	GO:0004672^molecular_function^protein kinase activity`GO:0005524^molecular_function^ATP binding`GO:0006468^biological_process^protein phosphorylation`GO:0016773^molecular_function^phosphotransferase activity, alcohol group as acceptor`GO:0016020^cellular_component^membrane
TRINITY_DN46389_c0_g1	TRINITY_DN46389_c0_g1_i10	NOL6_XENLA	Nucleolar protein 6	A0A1S3JJB4	Nucleolar protein 6	TRINITY_DN46389_c0_g1_i10.p1	3767-144[-]	NOL6_XENLA	Nucleolar protein 6			2.89333	1.86345e-36	PF03813.13^Nrap^Nrap protein domain 1^220-360^E:7.4e-24`PF17403.1^Nrap_D2^Nrap protein PAP/OAS-like domain^368-506^E:1.8e-31`PF17404.1^Nrap_D3^Nrap protein domain 3^536-674^E:3.6e-28`PF17405.1^Nrap_D4^Nrap protein nucleotidyltransferase domain 4^686-894^E:6.9e-37`PF17406.1^Nrap_D5^Nrap protein PAP/OAS1-like domain 5^897-1067^E:1.1e-37`PF17407.1^Nrap_D6^Nrap protein domain 6^1069-1202^E:1.7e-26	.	.	.	KEGG:xla:431889`KO:K14544	GO:0005730^cellular_component^nucleolus`GO:0003723^molecular_function^RNA binding	.
TRINITY_DN46389_c0_g1	TRINITY_DN46389_c0_g1_i10	NOL6_XENLA	Nucleolar protein 6	A0A1S3JJB4	Nucleolar protein 6	TRINITY_DN46389_c0_g1_i10.p2	366-773[+]			A0A0P4WFI7	Uncharacterized protein	2.89333	1.86345e-36	.	.	.	.	.	.	.
TRINITY_DN42264_c1_g3	TRINITY_DN42264_c1_g3_i1	SODM_MOUSE	Superoxide dismutase [Mn], mitochondrial (EC 1.15.1.1)			TRINITY_DN42264_c1_g3_i1.p1	166-1050[+]	SODM_MOUSE	Superoxide dismutase [Mn], mitochondrial (EC 1.15.1.1)			2.89311	4.02448e-17	PF00081.21^Sod_Fe_N^Iron/manganese superoxide dismutases, alpha-hairpin domain^94-174^E:9.8e-29`PF02777.17^Sod_Fe_C^Iron/manganese superoxide dismutases, C-terminal domain^181-284^E:2.8e-38	.	.	COG0605^Destroys radicals which are normally produced within the cells and which are toxic to biological systems (By similarity)	KEGG:mmu:20656`KO:K04564	GO:0005743^cellular_component^mitochondrial inner membrane`GO:0005759^cellular_component^mitochondrial matrix`GO:0042645^cellular_component^mitochondrial nucleoid`GO:0005739^cellular_component^mitochondrion`GO:0043209^cellular_component^myelin sheath`GO:0003677^molecular_function^DNA binding`GO:0019899^molecular_function^enzyme binding`GO:0042802^molecular_function^identical protein binding`GO:00…	GO:0004784^molecular_function^superoxide dismutase activity`GO:0046872^molecular_function^metal ion binding`GO:0006801^biological_process^superoxide metabolic process`GO:0055114^biological_process^oxidation-reduction process
TRINITY_DN42264_c1_g3	TRINITY_DN42264_c1_g3_i1	SODM_MOUSE	Superoxide dismutase [Mn], mitochondrial (EC 1.15.1.1)			TRINITY_DN42264_c1_g3_i1.p2	1047-748[-]			A0A0P4W557	Uncharacterized protein	2.89311	4.02448e-17	.	sigP:1^20^0.602^YES	.	.	.	.	.
TRINITY_DN33074_c0_g1	TRINITY_DN33074_c0_g1_i1					.	.			B2BCZ2	Secretory leukocyte proteinase inhibitor	2.88721	2.21339e-34	.	.	.	.	.	.	.
TRINITY_DN42257_c1_g3	TRINITY_DN42257_c1_g3_i3					TRINITY_DN42257_c1_g3_i3.p1	51-449[+]			A0A0P4WB21	Uncharacterized protein	2.8796	1.16498e-27	PF06155.11^DUF971^Protein of unknown function (DUF971)^65-131^E:3.5e-11	sigP:1^22^0.496^YES	.	.	.	.	.
TRINITY_DN43086_c0_g1	TRINITY_DN43086_c0_g1_i4					TRINITY_DN43086_c0_g1_i4.p1	154-486[+]					2.87464	2.45108e-29	.	.	.	.	.	.	.
TRINITY_DN40747_c0_g1	TRINITY_DN40747_c0_g1_i11	SEC20_HUMAN	Vesicle transport protein SEC20 (BCL2/adenovirus E1B 19 kDa protein-interacting protein 1) (Transformation-related gene 8 protein) (TRG-8)			TRINITY_DN40747_c0_g1_i11.p1	5017-1412[-]			A0A0N7ZAX9	Uncharacterized protein	2.87256	6.90934e-24	.	.	.	.	.	.	.
TRINITY_DN40747_c0_g1	TRINITY_DN40747_c0_g1_i11	SEC20_HUMAN	Vesicle transport protein SEC20 (BCL2/adenovirus E1B 19 kDa protein-interacting protein 1) (Transformation-related gene 8 protein) (TRG-8)			TRINITY_DN40747_c0_g1_i11.p2	1-762[+]	SEC20_HUMAN	Vesicle transport protein SEC20 (BCL2/adenovirus E1B 19 kDa protein-interacting protein 1) (Transformation-related gene 8 protein) (TRG-8)			2.87256	6.90934e-24	PF03908.12^Sec20^Sec20^161-250^E:3.4e-19	.	ExpAA=22.11^PredHel=1^Topology=i230-252o	.	KEGG:hsa:662`KO:K08497	GO:0005737^cellular_component^cytoplasm`GO:0005783^cellular_component^endoplasmic reticulum`GO:0005789^cellular_component^endoplasmic reticulum membrane`GO:0030176^cellular_component^integral component of endoplasmic reticulum membrane`GO:0043231^cellular_component^intracellular membrane-bounded organelle`GO:0005739^cellular_component^mitochondrion`GO:0005635^cellular_component^nuclear envelope`G…	.
TRINITY_DN40747_c0_g1	TRINITY_DN40747_c0_g1_i11	SEC20_HUMAN	Vesicle transport protein SEC20 (BCL2/adenovirus E1B 19 kDa protein-interacting protein 1) (Transformation-related gene 8 protein) (TRG-8)			TRINITY_DN40747_c0_g1_i11.p3	1867-2187[+]			A0A0N7ZAR6	Phosphate transporter	2.87256	6.90934e-24	.	.	ExpAA=42.82^PredHel=2^Topology=o27-49i70-89o	.	.	.	.
TRINITY_DN46750_c2_g1	TRINITY_DN46750_c2_g1_i7					.	.					2.87137	1.7466e-17	.	.	.	.	.	.	.
TRINITY_DN41713_c2_g1	TRINITY_DN41713_c2_g1_i4	2AAA_PIG	Serine/threonine-protein phosphatase 2A 65 kDa regulatory subunit A alpha isoform (PP2A subunit A isoform PR65-alpha) (PP2A subunit A isoform R1-alpha)	A0A1P8D413	Serine/threonine-protein phosphatase 2A 65 kDa regulatory subunit A alpha isoform	TRINITY_DN41713_c2_g1_i4.p1	2016-175[-]	2AAA_HUMAN	Serine/threonine-protein phosphatase 2A 65 kDa regulatory subunit A alpha isoform (Medium tumor antigen-associated 61 kDa protein) (PP2A subunit A isoform PR65-alpha) (PP2A subunit A isoform R1-alpha)	A0A0P5INS3	Uncharacterized protein	2.85163	9.78293e-19	PF02985.21^HEAT^HEAT repeat^188-215^E:0.00024`PF13646.5^HEAT_2^HEAT repeats^195-281^E:1e-06`PF02985.21^HEAT^HEAT repeat^303-332^E:0.002`PF13646.5^HEAT_2^HEAT repeats^386-486^E:2e-13`PF02985.21^HEAT^HEAT repeat^541-570^E:0.00092	.	.	ENOG410XQVI^(Regulatory) subunit	KEGG:hsa:5518`KO:K03456	GO:0000775^cellular_component^chromosome, centromeric region`GO:0005829^cellular_component^cytosol`GO:0030425^cellular_component^dendrite`GO:0070062^cellular_component^extracellular exosome`GO:0016328^cellular_component^lateral plasma membrane`GO:0016020^cellular_component^membrane`GO:0015630^cellular_component^microtubule cytoskeleton`GO:0005739^cellular_component^mitochondrion`GO:0005634^cellul…	GO:0005515^molecular_function^protein binding
TRINITY_DN41713_c2_g1	TRINITY_DN41713_c2_g1_i4	2AAA_PIG	Serine/threonine-protein phosphatase 2A 65 kDa regulatory subunit A alpha isoform (PP2A subunit A isoform PR65-alpha) (PP2A subunit A isoform R1-alpha)	A0A1P8D413	Serine/threonine-protein phosphatase 2A 65 kDa regulatory subunit A alpha isoform	TRINITY_DN41713_c2_g1_i4.p2	773-1177[+]					2.85163	9.78293e-19	.	.	.	.	.	.	.
TRINITY_DN41713_c2_g1	TRINITY_DN41713_c2_g1_i4	2AAA_PIG	Serine/threonine-protein phosphatase 2A 65 kDa regulatory subunit A alpha isoform (PP2A subunit A isoform PR65-alpha) (PP2A subunit A isoform R1-alpha)	A0A1P8D413	Serine/threonine-protein phosphatase 2A 65 kDa regulatory subunit A alpha isoform	TRINITY_DN41713_c2_g1_i4.p3	152-469[+]			A0A1P8D413	Serine/threonine-protein phosphatase 2A 65 kDa regulatory subunit A alpha isoform	2.85163	9.78293e-19	.	.	.	.	.	.	.
TRINITY_DN28468_c0_g1	TRINITY_DN28468_c0_g1_i2					TRINITY_DN28468_c0_g1_i2.p1	1219-824[-]					2.85139	1.37537e-26	.	.	.	.	.	.	.
TRINITY_DN28468_c0_g1	TRINITY_DN28468_c0_g1_i2					TRINITY_DN28468_c0_g1_i2.p2	845-1219[+]			UPI00084A72DA		2.85139	1.37537e-26	.	sigP:1^15^0.574^YES	.	.	.	.	.
TRINITY_DN43107_c0_g1	TRINITY_DN43107_c0_g1_i4	MCPI_MELCP	Four-domain proteases inhibitor (McaPI)	A0A2G8L288	Kazal-type serine proteinase inhibitor 1 (Fragment)	TRINITY_DN43107_c0_g1_i4.p1	661-269[-]	MCPI_MELCP	Four-domain proteases inhibitor (McaPI)	A0A2G8L288	Kazal-type serine proteinase inhibitor 1 (Fragment)	2.84046	1.46158e-27	PF00050.20^Kazal_1^Kazal-type serine protease inhibitor domain^34-63^E:5.8e-09`PF07648.14^Kazal_2^Kazal-type serine protease inhibitor domain^35-76^E:4.3e-07`PF07648.14^Kazal_2^Kazal-type serine protease inhibitor domain^84-125^E:1.5e-09`PF00050.20^Kazal_1^Kazal-type serine protease inhibitor domain^85-125^E:3.7e-09	.	.	.	.	GO:0004867^molecular_function^serine-type endopeptidase inhibitor activity	GO:0005515^molecular_function^protein binding
TRINITY_DN39587_c1_g2	TRINITY_DN39587_c1_g2_i9	RBM45_MOUSE	RNA-binding protein 45 (Developmentally-regulated RNA-binding protein 1) (RB-1) (RNA-binding motif protein 45)			TRINITY_DN39587_c1_g2_i9.p1	1-1755[+]	RBM45_MOUSE	RNA-binding protein 45 (Developmentally-regulated RNA-binding protein 1) (RB-1) (RNA-binding motif protein 45)	UPI00084B9720		2.83407	2.85625e-21	PF00076.21^RRM_1^RNA recognition motif. (a.k.a. RRM, RBD, or RNP domain)^66-126^E:5.6e-15`PF00076.21^RRM_1^RNA recognition motif. (a.k.a. RRM, RBD, or RNP domain)^159-215^E:1.5e-12`PF00076.21^RRM_1^RNA recognition motif. (a.k.a. RRM, RBD, or RNP domain)^295-352^E:4.3e-07`PF00076.21^RRM_1^RNA recognition motif. (a.k.a. RRM, RBD, or RNP domain)^511-561^E:1e-06	.	.	ENOG410XP9Z^nervous system development	KEGG:mmu:241490	GO:0005737^cellular_component^cytoplasm`GO:0005634^cellular_component^nucleus`GO:0003723^molecular_function^RNA binding`GO:0030154^biological_process^cell differentiation`GO:0007399^biological_process^nervous system development	GO:0003676^molecular_function^nucleic acid binding
TRINITY_DN37332_c0_g1	TRINITY_DN37332_c0_g1_i1					TRINITY_DN37332_c0_g1_i1.p1	442-2[-]					2.83271	7.83267e-33	.	.	.	.	.	.	.
TRINITY_DN37332_c0_g1	TRINITY_DN37332_c0_g1_i1					TRINITY_DN37332_c0_g1_i1.p2	3-368[+]			A0A0P4WJG0	Uncharacterized protein	2.83271	7.83267e-33	.	sigP:1^24^0.711^YES	.	.	.	.	.
TRINITY_DN37084_c0_g1	TRINITY_DN37084_c0_g1_i1	CUO6_BLACR	Cuticle protein 6 (BcNCP14.9)			TRINITY_DN37084_c0_g1_i1.p1	1036-191[-]			Q7M4A0	Exoskeletal protein HACP118 (Fragment)	2.82989	1.95871e-20	.	.	.	.	.	.	.
TRINITY_DN37084_c0_g1	TRINITY_DN37084_c0_g1_i1	CUO6_BLACR	Cuticle protein 6 (BcNCP14.9)			TRINITY_DN37084_c0_g1_i1.p2	314-1024[+]	CUO6_BLACR	Cuticle protein 6 (BcNCP14.9)	UPI00084B2450		2.82989	1.95871e-20	PF00379.22^Chitin_bind_4^Insect cuticle protein^48-83^E:3.3e-06	sigP:1^15^0.909^YES	ExpAA=17.23^PredHel=1^Topology=i3-25o	.	.	GO:0042302^molecular_function^structural constituent of cuticle	GO:0042302^molecular_function^structural constituent of cuticle
TRINITY_DN46985_c0_g1	TRINITY_DN46985_c0_g1_i1	CE350_MOUSE	Centrosome-associated protein 350 (Cep350)	A0A067QR10	Centrosome-associated protein 350	TRINITY_DN46985_c0_g1_i1.p1	3056-885[-]	CE350_MOUSE	Centrosome-associated protein 350 (Cep350)			2.82954	7.54919e-29	PF14309.5^DUF4378^Domain of unknown function (DUF4378)^563-704^E:2.2e-07	.	.	ENOG410YQD7^centrosomal protein 350kDa	KEGG:mmu:74081`KO:K16768	GO:0042995^cellular_component^cell projection`GO:0005814^cellular_component^centriole`GO:0005813^cellular_component^centrosome`GO:0005634^cellular_component^nucleus`GO:0005819^cellular_component^spindle`GO:0008017^molecular_function^microtubule binding`GO:0034453^biological_process^microtubule anchoring	.
TRINITY_DN46985_c0_g1	TRINITY_DN46985_c0_g1_i1	CE350_MOUSE	Centrosome-associated protein 350 (Cep350)	A0A067QR10	Centrosome-associated protein 350	TRINITY_DN46985_c0_g1_i1.p2	1567-2205[+]			UPI000719B082		2.82954	7.54919e-29	.	.	.	.	.	.	.
TRINITY_DN44984_c1_g1	TRINITY_DN44984_c1_g1_i5	SPB3_HUMAN	Serpin B3 (Protein T4-A) (Squamous cell carcinoma antigen 1) (SCCA-1)			TRINITY_DN44984_c1_g1_i5.p1	1-714[+]	A1AT_CYPCA	Alpha-1-antitrypsin homolog			2.82522	2.82548e-33	PF00079.19^Serpin^Serpin (serine protease inhibitor)^13-238^E:8.4e-62	.	.	.	.	GO:0005623^cellular_component^cell`GO:0005615^cellular_component^extracellular space`GO:0004867^molecular_function^serine-type endopeptidase inhibitor activity	.
TRINITY_DN44984_c1_g1	TRINITY_DN44984_c1_g1_i5	SPB3_HUMAN	Serpin B3 (Protein T4-A) (Squamous cell carcinoma antigen 1) (SCCA-1)			TRINITY_DN44984_c1_g1_i5.p2	713-372[-]			A0A223HGU4	Serine type protease inhibitor	2.82522	2.82548e-33	.	.	.	.	.	.	.
TRINITY_DN45939_c1_g1	TRINITY_DN45939_c1_g1_i5			T2ET53	C-type lectin	TRINITY_DN45939_c1_g1_i5.p1	872-396[-]	LEC1_MICCO	C-type lectin (CTL)			2.82094	8.13098e-18	PF00059.20^Lectin_C^Lectin C-type domain^43-155^E:2.1e-13	sigP:1^27^0.863^YES	.	.	.	GO:0005576^cellular_component^extracellular region`GO:0030246^molecular_function^carbohydrate binding`GO:0046872^molecular_function^metal ion binding	.
TRINITY_DN45939_c1_g1	TRINITY_DN45939_c1_g1_i5			T2ET53	C-type lectin	TRINITY_DN45939_c1_g1_i5.p2	214-618[+]			A0A0P4VUW6	Uncharacterized protein	2.82094	8.13098e-18	.	sigP:1^29^0.905^YES	ExpAA=20.44^PredHel=1^Topology=o5-24i	.	.	.	.
TRINITY_DN44165_c4_g1	TRINITY_DN44165_c4_g1_i5	STAR_DROME	Protein Star			TRINITY_DN44165_c4_g1_i5.p1	2339-1425[-]	STAR_DROME	Protein Star	UPI0006797257		2.81454	5.53617e-36	PF05050.11^Methyltransf_21^Methyltransferase FkbM domain^125-278^E:2.2e-13	.	ExpAA=22.80^PredHel=1^Topology=o20-42i	ENOG41121C0^NA	KEGG:dme:Dmel_CG4385	GO:0005783^cellular_component^endoplasmic reticulum`GO:0005789^cellular_component^endoplasmic reticulum membrane`GO:0005794^cellular_component^Golgi apparatus`GO:0000139^cellular_component^Golgi membrane`GO:0016021^cellular_component^integral component of membrane`GO:0016020^cellular_component^membrane`GO:0097038^cellular_component^perinuclear endoplasmic reticulum`GO:0005886^cellular_component^p…	.
TRINITY_DN45019_c0_g1	TRINITY_DN45019_c0_g1_i2	LRP1_MOUSE	Prolow-density lipoprotein receptor-related protein 1 (LRP-1) (Alpha-2-macroglobulin receptor) (A2MR) (CD antigen CD91) [Cleaved into: Low-density lipoprotein receptor-related protein 1 85 kDa subunit (LRP-85); Low-density lipoprotein receptor-related protein 1 515 kDa subunit (LRP-515); Low-density lipoprotein receptor-related protein 1 intracellular domain (LRPICD)]			TRINITY_DN45019_c0_g1_i2.p1	3-4199[+]	LRP1_MOUSE	Prolow-density lipoprotein receptor-related protein 1 (LRP-1) (Alpha-2-macroglobulin receptor) (A2MR) (CD antigen CD91) [Cleaved into: Low-density lipoprotein receptor-related protein 1 85 kDa subunit (LRP-85); Low-density lipoprotein receptor-related protein 1 515 kDa subunit (LRP-515); Low-density lipoprotein receptor-related protein 1 intracellular domain (LRPICD)]			2.80589	2.27799e-18	PF00057.17^Ldl_recept_a^Low-density lipoprotein receptor domain class A^22-61^E:4.7e-07`PF00057.17^Ldl_recept_a^Low-density lipoprotein receptor domain class A^64-101^E:2.9e-12`PF00057.17^Ldl_recept_a^Low-density lipoprotein receptor domain class A^106-141^E:7.7e-11`PF00057.17^Ldl_recept_a^Low-density lipoprotein receptor domain class A^146-181^E:4.4e-12`PF00057.17^Ldl_recept_a^Low-density lipopr…	.	ExpAA=22.81^PredHel=1^Topology=o1280-1302i	ENOG410XP34^beta-amyloid clearance	KEGG:mmu:16971`KO:K04550	GO:0016323^cellular_component^basolateral plasma membrane`GO:0005905^cellular_component^clathrin-coated pit`GO:0005769^cellular_component^early endosome`GO:0005887^cellular_component^integral component of plasma membrane`GO:0016020^cellular_component^membrane`GO:0005634^cellular_component^nucleus`GO:0048471^cellular_component^perinuclear region of cytoplasm`GO:0043235^cellular_component^receptor …	GO:0005515^molecular_function^protein binding
TRINITY_DN45019_c0_g1	TRINITY_DN45019_c0_g1_i2	LRP1_MOUSE	Prolow-density lipoprotein receptor-related protein 1 (LRP-1) (Alpha-2-macroglobulin receptor) (A2MR) (CD antigen CD91) [Cleaved into: Low-density lipoprotein receptor-related protein 1 85 kDa subunit (LRP-85); Low-density lipoprotein receptor-related protein 1 515 kDa subunit (LRP-515); Low-density lipoprotein receptor-related protein 1 intracellular domain (LRPICD)]			TRINITY_DN45019_c0_g1_i2.p2	2638-3207[+]					2.80589	2.27799e-18	.	.	.	.	.	.	.
TRINITY_DN45019_c0_g1	TRINITY_DN45019_c0_g1_i2	LRP1_MOUSE	Prolow-density lipoprotein receptor-related protein 1 (LRP-1) (Alpha-2-macroglobulin receptor) (A2MR) (CD antigen CD91) [Cleaved into: Low-density lipoprotein receptor-related protein 1 85 kDa subunit (LRP-85); Low-density lipoprotein receptor-related protein 1 515 kDa subunit (LRP-515); Low-density lipoprotein receptor-related protein 1 intracellular domain (LRPICD)]			TRINITY_DN45019_c0_g1_i2.p3	3985-3626[-]					2.80589	2.27799e-18	.	.	.	.	.	.	.
TRINITY_DN45019_c0_g1	TRINITY_DN45019_c0_g1_i2	LRP1_MOUSE	Prolow-density lipoprotein receptor-related protein 1 (LRP-1) (Alpha-2-macroglobulin receptor) (A2MR) (CD antigen CD91) [Cleaved into: Low-density lipoprotein receptor-related protein 1 85 kDa subunit (LRP-85); Low-density lipoprotein receptor-related protein 1 515 kDa subunit (LRP-515); Low-density lipoprotein receptor-related protein 1 intracellular domain (LRPICD)]			TRINITY_DN45019_c0_g1_i2.p4	5444-5094[-]					2.80589	2.27799e-18	.	.	.	.	.	.	.
TRINITY_DN45019_c0_g1	TRINITY_DN45019_c0_g1_i2	LRP1_MOUSE	Prolow-density lipoprotein receptor-related protein 1 (LRP-1) (Alpha-2-macroglobulin receptor) (A2MR) (CD antigen CD91) [Cleaved into: Low-density lipoprotein receptor-related protein 1 85 kDa subunit (LRP-85); Low-density lipoprotein receptor-related protein 1 515 kDa subunit (LRP-515); Low-density lipoprotein receptor-related protein 1 intracellular domain (LRPICD)]			TRINITY_DN45019_c0_g1_i2.p5	1260-928[-]					2.80589	2.27799e-18	.	.	.	.	.	.	.
TRINITY_DN45019_c0_g1	TRINITY_DN45019_c0_g1_i2	LRP1_MOUSE	Prolow-density lipoprotein receptor-related protein 1 (LRP-1) (Alpha-2-macroglobulin receptor) (A2MR) (CD antigen CD91) [Cleaved into: Low-density lipoprotein receptor-related protein 1 85 kDa subunit (LRP-85); Low-density lipoprotein receptor-related protein 1 515 kDa subunit (LRP-515); Low-density lipoprotein receptor-related protein 1 intracellular domain (LRPICD)]			TRINITY_DN45019_c0_g1_i2.p6	859-1182[+]					2.80589	2.27799e-18	.	.	.	.	.	.	.
TRINITY_DN45019_c0_g1	TRINITY_DN45019_c0_g1_i2	LRP1_MOUSE	Prolow-density lipoprotein receptor-related protein 1 (LRP-1) (Alpha-2-macroglobulin receptor) (A2MR) (CD antigen CD91) [Cleaved into: Low-density lipoprotein receptor-related protein 1 85 kDa subunit (LRP-85); Low-density lipoprotein receptor-related protein 1 515 kDa subunit (LRP-515); Low-density lipoprotein receptor-related protein 1 intracellular domain (LRPICD)]			TRINITY_DN45019_c0_g1_i2.p7	289-600[+]			UPI00083FA06F		2.80589	2.27799e-18	.	.	.	.	.	.	.
TRINITY_DN41133_c0_g1	TRINITY_DN41133_c0_g1_i4			A0A0P4WSZ3	Uncharacterized protein	TRINITY_DN41133_c0_g1_i4.p1	3501-2749[-]	CDV3_DROME	Protein CDV3 homolog (Protein anon-2C9)			2.79434	1.71466e-18	PF15359.5^CDV3^Carnitine deficiency-associated protein 3^73-198^E:5.7e-25	.	.	ENOG41128QM^NA	KEGG:dme:Dmel_CG3760	.	.
TRINITY_DN41133_c0_g1	TRINITY_DN41133_c0_g1_i4			A0A0P4WSZ3	Uncharacterized protein	TRINITY_DN41133_c0_g1_i4.p2	3002-3532[+]					2.79434	1.71466e-18	.	.	ExpAA=27.77^PredHel=1^Topology=o140-159i	.	.	.	.
TRINITY_DN41133_c0_g1	TRINITY_DN41133_c0_g1_i4			A0A0P4WSZ3	Uncharacterized protein	TRINITY_DN41133_c0_g1_i4.p3	2883-3263[+]			A0A0P5USU3	Tubulin alpha chain (Fragment)	2.79434	1.71466e-18	.	.	.	.	.	.	.
TRINITY_DN42944_c0_g1	TRINITY_DN42944_c0_g1_i5	UBP8_MOUSE	Ubiquitin carboxyl-terminal hydrolase 8 (EC 3.4.19.12) (Deubiquitinating enzyme 8) (Ubiquitin isopeptidase Y) (mUBPy) (Ubiquitin thioesterase 8) (Ubiquitin-specific-processing protease 8)	I5APW2	Uncharacterized protein, isoform C (EC 3.4.19.12)	TRINITY_DN42944_c0_g1_i5.p1	1451-90[-]	UBP8_MOUSE	Ubiquitin carboxyl-terminal hydrolase 8 (EC 3.4.19.12) (Deubiquitinating enzyme 8) (Ubiquitin isopeptidase Y) (mUBPy) (Ubiquitin thioesterase 8) (Ubiquitin-specific-processing protease 8)			2.78968	4.98862e-17	PF13423.5^UCH_1^Ubiquitin carboxyl-terminal hydrolase^138-418^E:1.4e-10`PF00443.28^UCH^Ubiquitin carboxyl-terminal hydrolase^139-435^E:3.9e-46	.	.	ENOG410XP8T^ubiquitin carboxyl-terminal hydrolase	KEGG:mmu:84092`KO:K11839	GO:0005737^cellular_component^cytoplasm`GO:0005829^cellular_component^cytosol`GO:0005769^cellular_component^early endosome`GO:0031313^cellular_component^extrinsic component of endosome membrane`GO:0019897^cellular_component^extrinsic component of plasma membrane`GO:0005622^cellular_component^intracellular`GO:0030496^cellular_component^midbody`GO:0005634^cellular_component^nucleus`GO:0045296^molec…	GO:0036459^molecular_function^thiol-dependent ubiquitinyl hydrolase activity`GO:0016579^biological_process^protein deubiquitination
TRINITY_DN42944_c0_g1	TRINITY_DN42944_c0_g1_i5	UBP8_MOUSE	Ubiquitin carboxyl-terminal hydrolase 8 (EC 3.4.19.12) (Deubiquitinating enzyme 8) (Ubiquitin isopeptidase Y) (mUBPy) (Ubiquitin thioesterase 8) (Ubiquitin-specific-processing protease 8)	I5APW2	Uncharacterized protein, isoform C (EC 3.4.19.12)	TRINITY_DN42944_c0_g1_i5.p2	3-491[+]					2.78968	4.98862e-17	.	.	.	.	.	.	.
TRINITY_DN42944_c0_g1	TRINITY_DN42944_c0_g1_i5	UBP8_MOUSE	Ubiquitin carboxyl-terminal hydrolase 8 (EC 3.4.19.12) (Deubiquitinating enzyme 8) (Ubiquitin isopeptidase Y) (mUBPy) (Ubiquitin thioesterase 8) (Ubiquitin-specific-processing protease 8)	I5APW2	Uncharacterized protein, isoform C (EC 3.4.19.12)	TRINITY_DN42944_c0_g1_i5.p3	1453-1004[-]			A0A0P4VYE6	Phospholipid-transporting ATPase (EC 3.6.3.1)	2.78968	4.98862e-17	.	.	.	.	.	.	.
TRINITY_DN39977_c0_g1	TRINITY_DN39977_c0_g1_i3	MED13_DROME	Mediator of RNA polymerase II transcription subunit 13 (Mediator complex subunit 13) (Mediator complex subunit Skuld) (Protein blind spot) (Protein poils aux pattes) (dTRAP240)	A0A0P4WKW6	Mediator of RNA polymerase II transcription subunit 13	TRINITY_DN39977_c0_g1_i3.p1	6428-1278[-]	MD13L_MOUSE	Mediator of RNA polymerase II transcription subunit 13-like (Mediator complex subunit 13-like) (Thyroid hormone receptor-associated protein 2) (Thyroid hormone receptor-associated protein complex 240 kDa component-like)			2.7894	1.52214e-16	PF06333.11^Med13_C^Mediator complex subunit 13 C-terminal^1147-1705^E:2.4e-128	.	.	ENOG410XPV2^Mediator complex, subunit	KEGG:mmu:76199`KO:K15164	GO:0016592^cellular_component^mediator complex`GO:0005654^cellular_component^nucleoplasm`GO:0001104^molecular_function^RNA polymerase II transcription cofactor activity`GO:0006366^biological_process^transcription by RNA polymerase II	GO:0001104^molecular_function^RNA polymerase II transcription cofactor activity`GO:0006357^biological_process^regulation of transcription by RNA polymerase II`GO:0016592^cellular_component^mediator complex
TRINITY_DN39977_c0_g1	TRINITY_DN39977_c0_g1_i3	MED13_DROME	Mediator of RNA polymerase II transcription subunit 13 (Mediator complex subunit 13) (Mediator complex subunit Skuld) (Protein blind spot) (Protein poils aux pattes) (dTRAP240)	A0A0P4WKW6	Mediator of RNA polymerase II transcription subunit 13	TRINITY_DN39977_c0_g1_i3.p2	2992-3357[+]					2.7894	1.52214e-16	.	.	.	.	.	.	.
TRINITY_DN39977_c0_g1	TRINITY_DN39977_c0_g1_i3	MED13_DROME	Mediator of RNA polymerase II transcription subunit 13 (Mediator complex subunit 13) (Mediator complex subunit Skuld) (Protein blind spot) (Protein poils aux pattes) (dTRAP240)	A0A0P4WKW6	Mediator of RNA polymerase II transcription subunit 13	TRINITY_DN39977_c0_g1_i3.p3	6127-6429[+]			A0A0P4W181	Uncharacterized protein	2.7894	1.52214e-16	.	.	.	.	.	.	.
TRINITY_DN42337_c1_g1	TRINITY_DN42337_c1_g1_i13	UBP4_HUMAN	Ubiquitin carboxyl-terminal hydrolase 4 (EC 3.4.19.12) (Deubiquitinating enzyme 4) (Ubiquitin thioesterase 4) (Ubiquitin-specific-processing protease 4) (Ubiquitous nuclear protein homolog)			TRINITY_DN42337_c1_g1_i13.p1	310-4248[+]	UBP4_HUMAN	Ubiquitin carboxyl-terminal hydrolase 4 (EC 3.4.19.12) (Deubiquitinating enzyme 4) (Ubiquitin thioesterase 4) (Ubiquitin-specific-processing protease 4) (Ubiquitous nuclear protein homolog)			2.78598	1.62675e-31	PF00443.28^UCH^Ubiquitin carboxyl-terminal hydrolase^195-1258^E:1.6e-51`PF13423.5^UCH_1^Ubiquitin carboxyl-terminal hydrolase^1110-1240^E:2.8e-11	.	.	COG5560^ubiquitin carboxyl-terminal hydrolase	KEGG:hsa:7375`KO:K11835	GO:0005737^cellular_component^cytoplasm`GO:0005829^cellular_component^cytosol`GO:0005764^cellular_component^lysosome`GO:0005634^cellular_component^nucleus`GO:0005886^cellular_component^plasma membrane`GO:0031685^molecular_function^adenosine receptor binding`GO:0042802^molecular_function^identical protein binding`GO:0046872^molecular_function^metal ion binding`GO:0004843^molecular_function^thiol-d…	GO:0036459^molecular_function^thiol-dependent ubiquitinyl hydrolase activity`GO:0016579^biological_process^protein deubiquitination
TRINITY_DN42337_c1_g1	TRINITY_DN42337_c1_g1_i13	UBP4_HUMAN	Ubiquitin carboxyl-terminal hydrolase 4 (EC 3.4.19.12) (Deubiquitinating enzyme 4) (Ubiquitin thioesterase 4) (Ubiquitin-specific-processing protease 4) (Ubiquitous nuclear protein homolog)			TRINITY_DN42337_c1_g1_i13.p2	2888-3283[+]					2.78598	1.62675e-31	.	.	.	.	.	.	.
TRINITY_DN42337_c1_g1	TRINITY_DN42337_c1_g1_i13	UBP4_HUMAN	Ubiquitin carboxyl-terminal hydrolase 4 (EC 3.4.19.12) (Deubiquitinating enzyme 4) (Ubiquitin thioesterase 4) (Ubiquitin-specific-processing protease 4) (Ubiquitous nuclear protein homolog)			TRINITY_DN42337_c1_g1_i13.p3	1205-1540[+]					2.78598	1.62675e-31	.	.	ExpAA=22.91^PredHel=1^Topology=i21-43o	.	.	.	.
TRINITY_DN42337_c1_g1	TRINITY_DN42337_c1_g1_i13	UBP4_HUMAN	Ubiquitin carboxyl-terminal hydrolase 4 (EC 3.4.19.12) (Deubiquitinating enzyme 4) (Ubiquitin thioesterase 4) (Ubiquitin-specific-processing protease 4) (Ubiquitous nuclear protein homolog)			TRINITY_DN42337_c1_g1_i13.p4	1471-1160[-]			A0A158NYD8	Uncharacterized protein	2.78598	1.62675e-31	.	.	ExpAA=22.72^PredHel=1^Topology=o36-58i	.	.	.	.
TRINITY_DN43117_c0_g1	TRINITY_DN43117_c0_g1_i3	FAXC_XENTR	Failed axon connections homolog	E9GQJ7	GST-N-Metaxin-like protein	TRINITY_DN43117_c0_g1_i3.p1	241-699[+]	FAXC_XENTR	Failed axon connections homolog			2.77065	9.70124e-33	PF17172.3^GST_N_4^Glutathione S-transferase N-terminal domain^70-153^E:9.7e-22	.	ExpAA=23.03^PredHel=1^Topology=o10-32i	ENOG4111HSJ^failed axon connections homolog (Drosophila)	.	GO:0016021^cellular_component^integral component of membrane	.
TRINITY_DN43117_c0_g1	TRINITY_DN43117_c0_g1_i3	FAXC_XENTR	Failed axon connections homolog	E9GQJ7	GST-N-Metaxin-like protein	TRINITY_DN43117_c0_g1_i3.p2	375-698[+]			Q3SAV4	Peritrophin	2.77065	9.70124e-33	.	.	.	.	.	.	.
TRINITY_DN42192_c3_g2	TRINITY_DN42192_c3_g2_i3					.	.			A0A0P6D0T4	Uncharacterized protein (Fragment)	2.76721	1.34515e-34	.	.	.	.	.	.	.
TRINITY_DN45992_c0_g2	TRINITY_DN45992_c0_g2_i5	MED12_DROME	Mediator of RNA polymerase II transcription subunit 12 (Mediator complex subunit 12) (Mediator complex subunit Kohtalo) (dTRAP230)	E2C798	Mediator of RNA polymerase II transcription subunit 12	TRINITY_DN45992_c0_g2_i5.p1	4593-1[-]	MED12_DROME	Mediator of RNA polymerase II transcription subunit 12 (Mediator complex subunit 12) (Mediator complex subunit Kohtalo) (dTRAP230)			2.7573	3.61958e-19	PF12145.7^Med12-LCEWAV^Eukaryotic Mediator 12 subunit domain^2-68^E:3.8e-10	.	.	ENOG410XP2V^Mediator complex, subunit	KEGG:dme:Dmel_CG8491`KO:K15162	GO:0070847^cellular_component^core mediator complex`GO:0016592^cellular_component^mediator complex`GO:0005700^cellular_component^polytene chromosome`GO:0001105^molecular_function^RNA polymerase II transcription coactivator activity`GO:0001104^molecular_function^RNA polymerase II transcription cofactor activity`GO:0022416^biological_process^chaeta development`GO:0048749^biological_process^compound…	.
TRINITY_DN45992_c0_g2	TRINITY_DN45992_c0_g2_i5	MED12_DROME	Mediator of RNA polymerase II transcription subunit 12 (Mediator complex subunit 12) (Mediator complex subunit Kohtalo) (dTRAP230)	E2C798	Mediator of RNA polymerase II transcription subunit 12	TRINITY_DN45992_c0_g2_i5.p2	3263-3718[+]			A0A0P4WF64	Uncharacterized protein	2.7573	3.61958e-19	.	.	.	.	.	.	.
TRINITY_DN45215_c0_g1	TRINITY_DN45215_c0_g1_i3	RASM_HUMAN	Ras-related protein M-Ras (Ras-related protein R-Ras3)			TRINITY_DN45215_c0_g1_i3.p1	3989-3405[-]	RASM_HUMAN	Ras-related protein M-Ras (Ras-related protein R-Ras3)			2.74649	3.59676e-32	PF00025.20^Arf^ADP-ribosylation factor family^12-136^E:3.8e-08`PF00071.21^Ras^Ras family^13-174^E:1.8e-53`PF08477.12^Roc^Ras of Complex, Roc, domain of DAPkinase^13-128^E:4.1e-21`PF00009.26^GTP_EFTU^Elongation factor Tu GTP binding domain^51-146^E:1.5e-06	.	.	COG1100^GTP-binding Protein	KEGG:hsa:22808`KO:K07831	GO:0070062^cellular_component^extracellular exosome`GO:0005622^cellular_component^intracellular`GO:0005886^cellular_component^plasma membrane`GO:0005525^molecular_function^GTP binding`GO:0030742^molecular_function^GTP-dependent protein binding`GO:0003924^molecular_function^GTPase activity`GO:0030036^biological_process^actin cytoskeleton organization`GO:1990830^biological_process^cellular response…	GO:0005525^molecular_function^GTP binding`GO:0003924^molecular_function^GTPase activity
TRINITY_DN45215_c0_g1	TRINITY_DN45215_c0_g1_i3	RASM_HUMAN	Ras-related protein M-Ras (Ras-related protein R-Ras3)			TRINITY_DN45215_c0_g1_i3.p2	3489-3800[+]			C3ZS73	Uncharacterized protein	2.74649	3.59676e-32	.	.	.	.	.	.	.
TRINITY_DN43500_c0_g1	TRINITY_DN43500_c0_g1_i3	RHG18_HUMAN	Rho GTPase-activating protein 18 (MacGAP) (Rho-type GTPase-activating protein 18)	A0A0P4VQ05	Uncharacterized protein	TRINITY_DN43500_c0_g1_i3.p1	4938-2281[-]	RHG18_HUMAN	Rho GTPase-activating protein 18 (MacGAP) (Rho-type GTPase-activating protein 18)			2.74384	8.69126e-25	PF00620.26^RhoGAP^RhoGAP domain^500-653^E:2.2e-37	.	.	ENOG410XQ10^rho GTPase activating protein	KEGG:hsa:93663`KO:K20639	GO:0005737^cellular_component^cytoplasm`GO:0005829^cellular_component^cytosol`GO:0016607^cellular_component^nuclear speck`GO:0005886^cellular_component^plasma membrane`GO:0045296^molecular_function^cadherin binding`GO:0005096^molecular_function^GTPase activator activity`GO:0032956^biological_process^regulation of actin cytoskeleton organization`GO:0030833^biological_process^regulation of actin fi…	GO:0007165^biological_process^signal transduction
TRINITY_DN43500_c0_g1	TRINITY_DN43500_c0_g1_i3	RHG18_HUMAN	Rho GTPase-activating protein 18 (MacGAP) (Rho-type GTPase-activating protein 18)	A0A0P4VQ05	Uncharacterized protein	TRINITY_DN43500_c0_g1_i3.p2	4307-3843[-]					2.74384	8.69126e-25	.	.	.	.	.	.	.
TRINITY_DN43500_c0_g1	TRINITY_DN43500_c0_g1_i3	RHG18_HUMAN	Rho GTPase-activating protein 18 (MacGAP) (Rho-type GTPase-activating protein 18)	A0A0P4VQ05	Uncharacterized protein	TRINITY_DN43500_c0_g1_i3.p3	2269-2625[+]					2.74384	8.69126e-25	.	.	.	.	.	.	.
TRINITY_DN43500_c0_g1	TRINITY_DN43500_c0_g1_i3	RHG18_HUMAN	Rho GTPase-activating protein 18 (MacGAP) (Rho-type GTPase-activating protein 18)	A0A0P4VQ05	Uncharacterized protein	TRINITY_DN43500_c0_g1_i3.p4	5024-4689[-]					2.74384	8.69126e-25	.	.	.	.	.	.	.
TRINITY_DN43500_c0_g1	TRINITY_DN43500_c0_g1_i3	RHG18_HUMAN	Rho GTPase-activating protein 18 (MacGAP) (Rho-type GTPase-activating protein 18)	A0A0P4VQ05	Uncharacterized protein	TRINITY_DN43500_c0_g1_i3.p5	857-1183[+]					2.74384	8.69126e-25	.	.	.	.	.	.	.
TRINITY_DN43500_c0_g1	TRINITY_DN43500_c0_g1_i3	RHG18_HUMAN	Rho GTPase-activating protein 18 (MacGAP) (Rho-type GTPase-activating protein 18)	A0A0P4VQ05	Uncharacterized protein	TRINITY_DN43500_c0_g1_i3.p6	4424-4738[+]			A0A1B6JYJ2	Uncharacterized protein (Fragment)	2.74384	8.69126e-25	.	.	.	.	.	.	.
TRINITY_DN41883_c0_g1	TRINITY_DN41883_c0_g1_i2	MO25_DROME	Protein Mo25 (dMo25)			TRINITY_DN41883_c0_g1_i2.p1	130-1152[+]	MO25_DROME	Protein Mo25 (dMo25)	K1S321	RNA exonuclease 4	2.74261	7.58523e-22	PF08569.10^Mo25^Mo25-like^3-334^E:8.8e-140	.	.	ENOG410XP4S^Calcium binding protein	KEGG:dme:Dmel_CG4083`KO:K08272	GO:0005737^cellular_component^cytoplasm`GO:0005634^cellular_component^nucleus`GO:0001700^biological_process^embryonic development via the syncytial blastoderm	.
TRINITY_DN47445_c1_g1	TRINITY_DN47445_c1_g1_i3			UPI00084BA97F		TRINITY_DN47445_c1_g1_i3.p1	3-4340[+]	INVO_PONPY	Involucrin			2.72949	5.79386e-30	.	.	.	.	.	GO:0001533^cellular_component^cornified envelope`GO:0005737^cellular_component^cytoplasm`GO:0030674^molecular_function^protein binding, bridging`GO:0005198^molecular_function^structural molecule activity`GO:0031424^biological_process^keratinization`GO:0030216^biological_process^keratinocyte differentiation`GO:0018149^biological_process^peptide cross-linking`GO:0010224^biological_process^response …	.
TRINITY_DN47445_c1_g1	TRINITY_DN47445_c1_g1_i3			UPI00084BA97F		TRINITY_DN47445_c1_g1_i3.p2	3090-2485[-]					2.72949	5.79386e-30	.	.	ExpAA=23.55^PredHel=1^Topology=i13-35o	.	.	.	.
TRINITY_DN47445_c1_g1	TRINITY_DN47445_c1_g1_i3			UPI00084BA97F		TRINITY_DN47445_c1_g1_i3.p3	952-500[-]					2.72949	5.79386e-30	.	.	ExpAA=30.57^PredHel=1^Topology=o97-119i	.	.	.	.
TRINITY_DN47445_c1_g1	TRINITY_DN47445_c1_g1_i3			UPI00084BA97F		TRINITY_DN47445_c1_g1_i3.p4	2830-3270[+]					2.72949	5.79386e-30	.	.	.	.	.	.	.
TRINITY_DN47445_c1_g1	TRINITY_DN47445_c1_g1_i3			UPI00084BA97F		TRINITY_DN47445_c1_g1_i3.p5	3451-3068[-]					2.72949	5.79386e-30	.	.	.	.	.	.	.
TRINITY_DN47445_c1_g1	TRINITY_DN47445_c1_g1_i3			UPI00084BA97F		TRINITY_DN47445_c1_g1_i3.p6	1862-1491[-]					2.72949	5.79386e-30	.	.	ExpAA=88.47^PredHel=4^Topology=i9-28o38-60i67-89o93-115i	.	.	.	.
TRINITY_DN44363_c1_g1	TRINITY_DN44363_c1_g1_i1	MT12B_DANRE	Monocarboxylate transporter 12-B (MCT 12-B) (Solute carrier family 16 member 12-B)	A0A0P4W2T9	Uncharacterized protein	TRINITY_DN44363_c1_g1_i1.p1	669-2435[+]	MT12B_DANRE	Monocarboxylate transporter 12-B (MCT 12-B) (Solute carrier family 16 member 12-B)			2.71282	1.19183e-23	PF07690.15^MFS_1^Major Facilitator Superfamily^87-520^E:4e-28	.	ExpAA=255.34^PredHel=12^Topology=i88-110o125-142i154-173o183-205i212-234o244-266i395-417o421-443i456-478o484-506i518-540o550-569i	COG0477^major facilitator Superfamily	.	GO:0005887^cellular_component^integral component of plasma membrane`GO:0005308^molecular_function^creatine transmembrane transporter activity`GO:0008028^molecular_function^monocarboxylic acid transmembrane transporter activity`GO:0015293^molecular_function^symporter activity`GO:0015718^biological_process^monocarboxylic acid transport	GO:0055085^biological_process^transmembrane transport`GO:0016021^cellular_component^integral component of membrane
TRINITY_DN44363_c1_g1	TRINITY_DN44363_c1_g1_i1	MT12B_DANRE	Monocarboxylate transporter 12-B (MCT 12-B) (Solute carrier family 16 member 12-B)	A0A0P4W2T9	Uncharacterized protein	TRINITY_DN44363_c1_g1_i1.p2	1882-1385[-]					2.71282	1.19183e-23	.	.	.	.	.	.	.
TRINITY_DN44363_c1_g1	TRINITY_DN44363_c1_g1_i1	MT12B_DANRE	Monocarboxylate transporter 12-B (MCT 12-B) (Solute carrier family 16 member 12-B)	A0A0P4W2T9	Uncharacterized protein	TRINITY_DN44363_c1_g1_i1.p3	952-575[-]					2.71282	1.19183e-23	.	.	.	.	.	.	.
TRINITY_DN44363_c1_g1	TRINITY_DN44363_c1_g1_i1	MT12B_DANRE	Monocarboxylate transporter 12-B (MCT 12-B) (Solute carrier family 16 member 12-B)	A0A0P4W2T9	Uncharacterized protein	TRINITY_DN44363_c1_g1_i1.p4	1345-1004[-]			F8WR04	Myosin heavy chain type b	2.71282	1.19183e-23	.	.	.	.	.	.	.
TRINITY_DN40947_c3_g1	TRINITY_DN40947_c3_g1_i2					.	.			UPI00084B4349		2.70764	3.35819e-26	.	.	.	.	.	.	.
TRINITY_DN37138_c0_g1	TRINITY_DN37138_c0_g1_i2	CAF1B_MOUSE	Chromatin assembly factor 1 subunit B (CAF-1 subunit B) (Chromatin assembly factor I p60 subunit) (CAF-I 60 kDa subunit) (CAF-I p60)			TRINITY_DN37138_c0_g1_i2.p1	184-1935[+]	CAF1B_MOUSE	Chromatin assembly factor 1 subunit B (CAF-1 subunit B) (Chromatin assembly factor I p60 subunit) (CAF-I 60 kDa subunit) (CAF-I p60)	A0A0P4W8V4	Uncharacterized protein	2.70152	1.83938e-32	PF00400.31^WD40^WD domain, G-beta repeat^61-93^E:0.04`PF00400.31^WD40^WD domain, G-beta repeat^118-154^E:6.4e-06`PF00400.31^WD40^WD domain, G-beta repeat^159-196^E:0.0019	.	.	ENOG410XPU4^chromatin assembly factor 1 subunit	KEGG:mmu:110749`KO:K10751	GO:0033186^cellular_component^CAF-1 complex`GO:0000790^cellular_component^nuclear chromatin`GO:0005654^cellular_component^nucleoplasm`GO:0005634^cellular_component^nucleus`GO:0042393^molecular_function^histone binding`GO:0007049^biological_process^cell cycle`GO:0031497^biological_process^chromatin assembly`GO:0006281^biological_process^DNA repair`GO:0006260^biological_process^DNA replication`GO:0…	GO:0005515^molecular_function^protein binding
TRINITY_DN41713_c2_g1	TRINITY_DN41713_c2_g1_i14	2AAA_HUMAN	Serine/threonine-protein phosphatase 2A 65 kDa regulatory subunit A alpha isoform (Medium tumor antigen-associated 61 kDa protein) (PP2A subunit A isoform PR65-alpha) (PP2A subunit A isoform R1-alpha)	A0A1P8D413	Serine/threonine-protein phosphatase 2A 65 kDa regulatory subunit A alpha isoform	TRINITY_DN41713_c2_g1_i14.p1	2096-267[-]	2AAA_HUMAN	Serine/threonine-protein phosphatase 2A 65 kDa regulatory subunit A alpha isoform (Medium tumor antigen-associated 61 kDa protein) (PP2A subunit A isoform PR65-alpha) (PP2A subunit A isoform R1-alpha)	A0A0P5INS3	Uncharacterized protein	2.70079	3.66448e-16	PF02985.21^HEAT^HEAT repeat^188-215^E:0.00023`PF13646.5^HEAT_2^HEAT repeats^195-282^E:8.1e-07`PF02985.21^HEAT^HEAT repeat^303-332^E:0.0019`PF13646.5^HEAT_2^HEAT repeats^386-486^E:2e-13`PF02985.21^HEAT^HEAT repeat^541-570^E:0.00091	.	.	ENOG410XQVI^(Regulatory) subunit	KEGG:hsa:5518`KO:K03456	GO:0000775^cellular_component^chromosome, centromeric region`GO:0005829^cellular_component^cytosol`GO:0030425^cellular_component^dendrite`GO:0070062^cellular_component^extracellular exosome`GO:0016328^cellular_component^lateral plasma membrane`GO:0016020^cellular_component^membrane`GO:0015630^cellular_component^microtubule cytoskeleton`GO:0005739^cellular_component^mitochondrion`GO:0005634^cellul…	GO:0005515^molecular_function^protein binding
TRINITY_DN41713_c2_g1	TRINITY_DN41713_c2_g1_i14	2AAA_HUMAN	Serine/threonine-protein phosphatase 2A 65 kDa regulatory subunit A alpha isoform (Medium tumor antigen-associated 61 kDa protein) (PP2A subunit A isoform PR65-alpha) (PP2A subunit A isoform R1-alpha)	A0A1P8D413	Serine/threonine-protein phosphatase 2A 65 kDa regulatory subunit A alpha isoform	TRINITY_DN41713_c2_g1_i14.p2	853-1257[+]					2.70079	3.66448e-16	.	.	.	.	.	.	.
TRINITY_DN41713_c2_g1	TRINITY_DN41713_c2_g1_i14	2AAA_HUMAN	Serine/threonine-protein phosphatase 2A 65 kDa regulatory subunit A alpha isoform (Medium tumor antigen-associated 61 kDa protein) (PP2A subunit A isoform PR65-alpha) (PP2A subunit A isoform R1-alpha)	A0A1P8D413	Serine/threonine-protein phosphatase 2A 65 kDa regulatory subunit A alpha isoform	TRINITY_DN41713_c2_g1_i14.p3	154-549[+]			A0A1P8D413	Serine/threonine-protein phosphatase 2A 65 kDa regulatory subunit A alpha isoform	2.70079	3.66448e-16	.	.	.	.	.	.	.
TRINITY_DN45920_c0_g2	TRINITY_DN45920_c0_g2_i6	S2538_HUMAN	Mitochondrial glycine transporter (Mitochondrial glycine transporter GlyC) (Solute carrier family 25 member 38)	A0A0P4VYX1	Solute carrier family 25 member 38 homolog	TRINITY_DN45920_c0_g2_i6.p1	368-1282[+]	S2538_HUMAN	Mitochondrial glycine transporter (Mitochondrial glycine transporter GlyC) (Solute carrier family 25 member 38)	A0A224XST6	Uncharacterized protein	2.69659	4.37154e-16	PF00153.26^Mito_carr^Mitochondrial carrier protein^28-117^E:3.7e-20`PF00153.26^Mito_carr^Mitochondrial carrier protein^123-206^E:7.8e-15`PF00153.26^Mito_carr^Mitochondrial carrier protein^219-301^E:1.2e-18	.	.	ENOG410XRMK^solute carrier family 25, member 38	KEGG:hsa:54977`KO:K15118	GO:0016021^cellular_component^integral component of membrane`GO:0005743^cellular_component^mitochondrial inner membrane`GO:0015187^molecular_function^glycine transmembrane transporter activity`GO:0030218^biological_process^erythrocyte differentiation`GO:1904983^biological_process^glycine import into mitochondrion`GO:0006783^biological_process^heme biosynthetic process`GO:0006839^biological_proces…	.
TRINITY_DN45920_c0_g2	TRINITY_DN45920_c0_g2_i6	S2538_HUMAN	Mitochondrial glycine transporter (Mitochondrial glycine transporter GlyC) (Solute carrier family 25 member 38)	A0A0P4VYX1	Solute carrier family 25 member 38 homolog	TRINITY_DN45920_c0_g2_i6.p2	810-340[-]			A0A0P4WGE5	Uncharacterized protein	2.69659	4.37154e-16	.	.	.	.	.	.	.
TRINITY_DN47397_c1_g1	TRINITY_DN47397_c1_g1_i3					TRINITY_DN47397_c1_g1_i3.p1	1-354[+]			A0A0N7ZCR3	Uncharacterized protein	2.68728	3.05106e-22	.	.	ExpAA=69.08^PredHel=3^Topology=o10-32i52-74o94-116i	.	.	.	.
TRINITY_DN45829_c4_g2	TRINITY_DN45829_c4_g2_i5	S46A3_BOVIN	Solute carrier family 46 member 3			TRINITY_DN45829_c4_g2_i5.p1	3-1469[+]	PCFT_DANRE	Proton-coupled folate transporter (Heme carrier protein 1) (PCFT/HCP1) (Solute carrier family 46 member 1)			2.68615	1.61126e-24	PF07690.15^MFS_1^Major Facilitator Superfamily^89-410^E:1.7e-22	.	ExpAA=246.99^PredHel=12^Topology=i13-35o86-103i110-132o142-164i177-199o204-226i280-302o317-339i346-365o370-392i405-427o437-459i	ENOG4110C2B^solute carrier family 46 (folate transporter), member 1	KEGG:dre:393255`KO:K14613	GO:0016021^cellular_component^integral component of membrane`GO:0005542^molecular_function^folic acid binding`GO:0055085^biological_process^transmembrane transport	GO:0055085^biological_process^transmembrane transport`GO:0016021^cellular_component^integral component of membrane
TRINITY_DN45829_c4_g2	TRINITY_DN45829_c4_g2_i5	S46A3_BOVIN	Solute carrier family 46 member 3			TRINITY_DN45829_c4_g2_i5.p2	2-1396[+]					2.68615	1.61126e-24	.	.	.	.	.	.	.
TRINITY_DN45829_c4_g2	TRINITY_DN45829_c4_g2_i5	S46A3_BOVIN	Solute carrier family 46 member 3			TRINITY_DN45829_c4_g2_i5.p3	1231-488[-]			E9GS40	Uncharacterized protein	2.68615	1.61126e-24	.	.	.	.	.	.	.
TRINITY_DN44344_c2_g1	TRINITY_DN44344_c2_g1_i12					TRINITY_DN44344_c2_g1_i12.p1	5390-1221[-]	YPF17_PLAF7	Protein PF14_0175			2.68043	4.8927e-21	PF01753.17^zf-MYND^MYND finger^1349-1383^E:1.9e-06	.	.	.	KEGG:pfa:PF14_0175	GO:0016021^cellular_component^integral component of membrane`GO:0003677^molecular_function^DNA binding	.
TRINITY_DN44344_c2_g1	TRINITY_DN44344_c2_g1_i12					TRINITY_DN44344_c2_g1_i12.p2	3655-4119[+]			A0A1I8IN20	Uncharacterized protein	2.68043	4.8927e-21	.	sigP:1^26^0.544^YES	ExpAA=77.67^PredHel=4^Topology=i12-34o79-101i108-127o131-153i	.	.	.	.
TRINITY_DN44344_c2_g1	TRINITY_DN44344_c2_g1_i12					TRINITY_DN44344_c2_g1_i12.p3	2601-3056[+]			UPI00071A49DA		2.68043	4.8927e-21	.	.	ExpAA=89.85^PredHel=4^Topology=i7-29o51-73i86-108o128-150i	.	.	.	.
TRINITY_DN44344_c2_g1	TRINITY_DN44344_c2_g1_i12					TRINITY_DN44344_c2_g1_i12.p4	3084-2716[-]	KR122_HUMAN	Keratin-associated protein 12-2 (High sulfur keratin-associated protein 12.2) (Keratin-associated protein 12.2)	A0A067R3Z4	Uncharacterized protein	2.68043	4.8927e-21	.	.	.	ENOG4111EDC^In the hair cortex, hair keratin intermediate filaments are embedded in an interfilamentous matrix, consisting of hair keratin-associated proteins (KRTAP), which are essential for the formation of a rigid and resistant hair shaft through their extensive disulfide bond cross-linking with abundant cysteine residues of hair keratins. The matrix proteins include the high- sulfur and high-…	KEGG:hsa:353323	GO:0005829^cellular_component^cytosol`GO:0045095^cellular_component^keratin filament`GO:0031424^biological_process^keratinization	.
TRINITY_DN44344_c2_g1	TRINITY_DN44344_c2_g1_i12					TRINITY_DN44344_c2_g1_i12.p5	870-529[-]			A0A0P4W2T9	Uncharacterized protein	2.68043	4.8927e-21	.	.	.	.	.	.	.
TRINITY_DN44451_c1_g1	TRINITY_DN44451_c1_g1_i17	ACTS_PLEWA	Actin, alpha skeletal muscle (Fragment)			TRINITY_DN44451_c1_g1_i17.p1	1-300[+]			A0A182III8	Uncharacterized protein	2.68008	1.90094e-16	.	.	.	.	.	.	.
TRINITY_DN44451_c1_g1	TRINITY_DN44451_c1_g1_i17	ACTS_PLEWA	Actin, alpha skeletal muscle (Fragment)			TRINITY_DN44451_c1_g1_i17.p2	300-1[-]	ACTS_PLEWA	Actin, alpha skeletal muscle (Fragment)	A0A1I8HJH4	Uncharacterized protein	2.68008	1.90094e-16	PF00022.18^Actin^Actin^1-100^E:1.6e-36	.	.	.	.	GO:0005737^cellular_component^cytoplasm`GO:0005856^cellular_component^cytoskeleton`GO:0005524^molecular_function^ATP binding	.
TRINITY_DN44451_c1_g1	TRINITY_DN44451_c1_g1_i17	ACTS_PLEWA	Actin, alpha skeletal muscle (Fragment)			TRINITY_DN44451_c1_g1_i17.p3	2-298[+]					2.68008	1.90094e-16	.	.	ExpAA=20.82^PredHel=1^Topology=i13-35o	.	.	.	.
TRINITY_DN40703_c1_g1	TRINITY_DN40703_c1_g1_i8	HYOU1_XENLA	Hypoxia up-regulated protein 1 (Fragment)			TRINITY_DN40703_c1_g1_i8.p1	4357-1400[-]	HYOU1_RAT	Hypoxia up-regulated protein 1 (150 kDa oxygen-regulated protein) (ORP-150)	UPI0001DCBFA8		2.67622	4.62681e-17	PF00012.19^HSP70^Hsp70 protein^30-660^E:1.4e-86	sigP:1^26^0.596^YES	ExpAA=22.72^PredHel=1^Topology=i12-34o	COG0443^Heat shock protein	KEGG:rno:192235`KO:K09486	GO:0034663^cellular_component^endoplasmic reticulum chaperone complex`GO:0005788^cellular_component^endoplasmic reticulum lumen`GO:0070062^cellular_component^extracellular exosome`GO:0005925^cellular_component^focal adhesion`GO:0016020^cellular_component^membrane`GO:0005790^cellular_component^smooth endoplasmic reticulum`GO:0005524^molecular_function^ATP binding`GO:0071456^biological_process^cell…	.
TRINITY_DN46908_c2_g3	TRINITY_DN46908_c2_g3_i1					TRINITY_DN46908_c2_g3_i1.p1	1-915[+]					2.6721	1.77349e-32	.	.	.	.	.	.	.
TRINITY_DN46908_c2_g3	TRINITY_DN46908_c2_g3_i1					TRINITY_DN46908_c2_g3_i1.p2	741-1[-]					2.6721	1.77349e-32	.	.	.	.	.	.	.
TRINITY_DN46908_c2_g3	TRINITY_DN46908_c2_g3_i1					TRINITY_DN46908_c2_g3_i1.p3	3-575[+]					2.6721	1.77349e-32	.	.	.	.	.	.	.
TRINITY_DN46908_c2_g3	TRINITY_DN46908_c2_g3_i1					TRINITY_DN46908_c2_g3_i1.p4	2-376[+]					2.6721	1.77349e-32	.	.	.	.	.	.	.
TRINITY_DN46908_c2_g3	TRINITY_DN46908_c2_g3_i1					TRINITY_DN46908_c2_g3_i1.p5	1133-1477[+]			UPI0005CF7936		2.6721	1.77349e-32	.	.	ExpAA=22.49^PredHel=1^Topology=o4-26i	.	.	.	.
TRINITY_DN46953_c2_g1	TRINITY_DN46953_c2_g1_i1	SCPDL_HUMAN	Saccharopine dehydrogenase-like oxidoreductase (EC 1.-.-.-)	A0A0P4WIK0	Uncharacterized protein	TRINITY_DN46953_c2_g1_i1.p1	99-1394[+]	SCPDL_HUMAN	Saccharopine dehydrogenase-like oxidoreductase (EC 1.-.-.-)			2.6711	1.48397e-29	PF03435.17^Sacchrp_dh_NADP^Saccharopine dehydrogenase NADP binding domain^9-142^E:9.2e-20	.	ExpAA=23.52^PredHel=1^Topology=o278-300i	COG3268^saccharopine dehydrogenase	KEGG:hsa:51097	GO:0005576^cellular_component^extracellular region`GO:0005811^cellular_component^lipid droplet`GO:0016020^cellular_component^membrane`GO:0030496^cellular_component^midbody`GO:0005739^cellular_component^mitochondrion`GO:0005634^cellular_component^nucleus`GO:0031093^cellular_component^platelet alpha granule lumen`GO:0016491^molecular_function^oxidoreductase activity`GO:0002576^biological_process^pl…	GO:0016491^molecular_function^oxidoreductase activity`GO:0055114^biological_process^oxidation-reduction process
TRINITY_DN46953_c2_g1	TRINITY_DN46953_c2_g1_i1	SCPDL_HUMAN	Saccharopine dehydrogenase-like oxidoreductase (EC 1.-.-.-)	A0A0P4WIK0	Uncharacterized protein	TRINITY_DN46953_c2_g1_i1.p2	437-3[-]					2.6711	1.48397e-29	.	.	.	.	.	.	.
TRINITY_DN46953_c2_g1	TRINITY_DN46953_c2_g1_i1	SCPDL_HUMAN	Saccharopine dehydrogenase-like oxidoreductase (EC 1.-.-.-)	A0A0P4WIK0	Uncharacterized protein	TRINITY_DN46953_c2_g1_i1.p3	1412-1023[-]			G1AP69	Hemocyanin	2.6711	1.48397e-29	.	.	ExpAA=18.38^PredHel=1^Topology=i73-95o	.	.	.	.
TRINITY_DN43060_c1_g1	TRINITY_DN43060_c1_g1_i2					.	.			D3ZFM4	NUS1 dehydrodolichyl diphosphate synthase subunit (uncharacterized protein RGD1307879_predicted)	2.65801	1.0818e-28	.	.	.	.	.	.	.
TRINITY_DN47357_c1_g1	TRINITY_DN47357_c1_g1_i2					TRINITY_DN47357_c1_g1_i2.p1	149-2155[+]			A0A0P4W4P5	Uncharacterized protein	2.62369	4.36647e-19	.	sigP:1^26^0.87^YES	.	.	.	.	.
TRINITY_DN40002_c0_g3	TRINITY_DN40002_c0_g3_i2	CUL3_RAT	Cullin-3			TRINITY_DN40002_c0_g3_i2.p1	3880-1364[-]	CUL3_RAT	Cullin-3			2.62163	3.8076e-24	PF00888.21^Cullin^Cullin family^33-569^E:5.1e-191`PF00888.21^Cullin^Cullin family^659-736^E:4e-25`PF10557.8^Cullin_Nedd8^Cullin protein neddylation domain^768-830^E:1.8e-28	.	.	COG5647^cullin 1	.	GO:0031463^cellular_component^Cul3-RING ubiquitin ligase complex`GO:0031461^cellular_component^cullin-RING ubiquitin ligase complex`GO:0005737^cellular_component^cytoplasm`GO:0070062^cellular_component^extracellular exosome`GO:0005794^cellular_component^Golgi apparatus`GO:0000139^cellular_component^Golgi membrane`GO:0016020^cellular_component^membrane`GO:0005634^cellular_component^nucleus`GO:0005…	GO:0031625^molecular_function^ubiquitin protein ligase binding`GO:0006511^biological_process^ubiquitin-dependent protein catabolic process
TRINITY_DN40002_c0_g3	TRINITY_DN40002_c0_g3_i2	CUL3_RAT	Cullin-3			TRINITY_DN40002_c0_g3_i2.p2	1866-2195[+]					2.62163	3.8076e-24	.	.	.	.	.	.	.
TRINITY_DN38292_c0_g1	TRINITY_DN38292_c0_g1_i4	SP34_APIME	Venom serine protease 34 (SP34) (EC 3.4.21.-) (allergen Api m 7)			TRINITY_DN38292_c0_g1_i4.p1	919-128[-]	SP34_APIME	Venom serine protease 34 (SP34) (EC 3.4.21.-) (allergen Api m 7)			2.62136	3.80776e-29	PF00089.25^Trypsin^Trypsin^33-257^E:1.5e-31	sigP:1^25^0.676^YES	.	COG5640^protease	KEGG:ame:406095	GO:0005576^cellular_component^extracellular region`GO:0004252^molecular_function^serine-type endopeptidase activity	GO:0004252^molecular_function^serine-type endopeptidase activity`GO:0006508^biological_process^proteolysis
TRINITY_DN38292_c0_g1	TRINITY_DN38292_c0_g1_i4	SP34_APIME	Venom serine protease 34 (SP34) (EC 3.4.21.-) (allergen Api m 7)			TRINITY_DN38292_c0_g1_i4.p2	2-622[+]					2.62136	3.80776e-29	.	.	.	.	.	.	.
TRINITY_DN38292_c0_g1	TRINITY_DN38292_c0_g1_i4	SP34_APIME	Venom serine protease 34 (SP34) (EC 3.4.21.-) (allergen Api m 7)			TRINITY_DN38292_c0_g1_i4.p3	594-911[+]			A0A0P4WKZ6	Uncharacterized protein	2.62136	3.80776e-29	.	.	.	.	.	.	.
TRINITY_DN44775_c1_g1	TRINITY_DN44775_c1_g1_i7					TRINITY_DN44775_c1_g1_i7.p1	2212-116[-]					2.61806	1.30881e-32	.	sigP:1^30^0.71^YES	.	.	.	.	.
TRINITY_DN44775_c1_g1	TRINITY_DN44775_c1_g1_i7					TRINITY_DN44775_c1_g1_i7.p2	1777-2211[+]					2.61806	1.30881e-32	.	.	.	.	.	.	.
TRINITY_DN44775_c1_g1	TRINITY_DN44775_c1_g1_i7					TRINITY_DN44775_c1_g1_i7.p3	91-471[+]					2.61806	1.30881e-32	.	.	.	.	.	.	.
TRINITY_DN44775_c1_g1	TRINITY_DN44775_c1_g1_i7					TRINITY_DN44775_c1_g1_i7.p4	1374-1060[-]			A0A182M6Q4	Uncharacterized protein	2.61806	1.30881e-32	.	.	.	.	.	.	.
TRINITY_DN41453_c2_g2	TRINITY_DN41453_c2_g2_i8					TRINITY_DN41453_c2_g2_i8.p1	813-1[-]					2.6154	4.04524e-16	.	.	ExpAA=22.03^PredHel=1^Topology=o54-76i	.	.	.	.
TRINITY_DN41453_c2_g2	TRINITY_DN41453_c2_g2_i8					TRINITY_DN41453_c2_g2_i8.p2	2-313[+]					2.6154	4.04524e-16	.	.	.	.	.	.	.
TRINITY_DN44591_c0_g2	TRINITY_DN44591_c0_g2_i8	MNT_MOUSE	Max-binding protein MNT (Myc antagonist MNT) (Protein ROX)			TRINITY_DN44591_c0_g2_i8.p1	574-2802[+]	MNT_HUMAN	Max-binding protein MNT (Class D basic helix-loop-helix protein 3) (bHLHd3) (Myc antagonist MNT) (Protein ROX)			2.60595	1.38746e-23	PF00010.25^HLH^Helix-loop-helix DNA-binding domain^304-353^E:6e-12	.	.	ENOG4111VW9^MNT, MAX dimerization protein	KEGG:hsa:4335`KO:K09115	GO:0005654^cellular_component^nucleoplasm`GO:0005634^cellular_component^nucleus`GO:0003682^molecular_function^chromatin binding`GO:0003700^molecular_function^DNA binding transcription factor activity`GO:0046983^molecular_function^protein dimerization activity`GO:0000977^molecular_function^RNA polymerase II regulatory region sequence-specific DNA binding`GO:0003713^molecular_function^transcription…	GO:0046983^molecular_function^protein dimerization activity
TRINITY_DN44591_c0_g2	TRINITY_DN44591_c0_g2_i8	MNT_MOUSE	Max-binding protein MNT (Myc antagonist MNT) (Protein ROX)			TRINITY_DN44591_c0_g2_i8.p2	879-556[-]			UPI00084BA434		2.60595	1.38746e-23	.	sigP:1^35^0.586^YES	ExpAA=39.13^PredHel=2^Topology=i21-40o60-82i	.	.	.	.
TRINITY_DN47284_c0_g1	TRINITY_DN47284_c0_g1_i1	OCTC_HUMAN	Peroxisomal carnitine O-octanoyltransferase (COT) (EC 2.3.1.137)	UPI00097D916D		TRINITY_DN47284_c0_g1_i1.p1	4245-2371[-]	OCTC_RAT	Peroxisomal carnitine O-octanoyltransferase (COT) (EC 2.3.1.137)			2.60225	2.55838e-20	PF00755.19^Carn_acyltransf^Choline/Carnitine o-acyltransferase^32-613^E:3.5e-170	.	.	ENOG410ZE4S^carnitine O-octanoyltransferase	KEGG:rno:83842`KO:K05940	GO:0005739^cellular_component^mitochondrion`GO:0005777^cellular_component^peroxisome`GO:0008458^molecular_function^carnitine O-octanoyltransferase activity`GO:0005102^molecular_function^receptor binding`GO:0009437^biological_process^carnitine metabolic process`GO:0015936^biological_process^coenzyme A metabolic process`GO:0006635^biological_process^fatty acid beta-oxidation`GO:0006631^biological_p…	GO:0016746^molecular_function^transferase activity, transferring acyl groups
TRINITY_DN47284_c0_g1	TRINITY_DN47284_c0_g1_i1	OCTC_HUMAN	Peroxisomal carnitine O-octanoyltransferase (COT) (EC 2.3.1.137)	UPI00097D916D		TRINITY_DN47284_c0_g1_i1.p2	2920-3339[+]					2.60225	2.55838e-20	.	.	.	.	.	.	.
TRINITY_DN47284_c0_g1	TRINITY_DN47284_c0_g1_i1	OCTC_HUMAN	Peroxisomal carnitine O-octanoyltransferase (COT) (EC 2.3.1.137)	UPI00097D916D		TRINITY_DN47284_c0_g1_i1.p3	3272-3619[+]			A0A1I9UVP1	Polephole-like protein	2.60225	2.55838e-20	.	.	.	.	.	.	.
TRINITY_DN46695_c0_g1	TRINITY_DN46695_c0_g1_i1	K319L_MOUSE	Dyslexia-associated protein KIAA0319-like protein (Adeno-associated virus receptor) (AAVR)			TRINITY_DN46695_c0_g1_i1.p1	1915-92[-]	K319L_MOUSE	Dyslexia-associated protein KIAA0319-like protein (Adeno-associated virus receptor) (AAVR)			2.60209	5.09412e-25	.	.	ExpAA=23.24^PredHel=1^Topology=o505-527i	ENOG410XQ5Y^KIAA0319-like	KEGG:mmu:100317	GO:0031410^cellular_component^cytoplasmic vesicle`GO:0000139^cellular_component^Golgi membrane`GO:0016021^cellular_component^integral component of membrane`GO:0005886^cellular_component^plasma membrane	.
TRINITY_DN46695_c0_g1	TRINITY_DN46695_c0_g1_i1	K319L_MOUSE	Dyslexia-associated protein KIAA0319-like protein (Adeno-associated virus receptor) (AAVR)			TRINITY_DN46695_c0_g1_i1.p2	972-1307[+]			UPI00084ADABC		2.60209	5.09412e-25	.	.	ExpAA=40.66^PredHel=2^Topology=i45-67o87-109i	.	.	.	.
TRINITY_DN42337_c1_g1	TRINITY_DN42337_c1_g1_i6	UBP4_HUMAN	Ubiquitin carboxyl-terminal hydrolase 4 (EC 3.4.19.12) (Deubiquitinating enzyme 4) (Ubiquitin thioesterase 4) (Ubiquitin-specific-processing protease 4) (Ubiquitous nuclear protein homolog)			TRINITY_DN42337_c1_g1_i6.p1	310-4248[+]	UBP4_HUMAN	Ubiquitin carboxyl-terminal hydrolase 4 (EC 3.4.19.12) (Deubiquitinating enzyme 4) (Ubiquitin thioesterase 4) (Ubiquitin-specific-processing protease 4) (Ubiquitous nuclear protein homolog)			2.59582	7.68323e-21	PF00443.28^UCH^Ubiquitin carboxyl-terminal hydrolase^195-1258^E:1.6e-51`PF13423.5^UCH_1^Ubiquitin carboxyl-terminal hydrolase^1110-1240^E:2.8e-11	.	.	COG5560^ubiquitin carboxyl-terminal hydrolase	KEGG:hsa:7375`KO:K11835	GO:0005737^cellular_component^cytoplasm`GO:0005829^cellular_component^cytosol`GO:0005764^cellular_component^lysosome`GO:0005634^cellular_component^nucleus`GO:0005886^cellular_component^plasma membrane`GO:0031685^molecular_function^adenosine receptor binding`GO:0042802^molecular_function^identical protein binding`GO:0046872^molecular_function^metal ion binding`GO:0004843^molecular_function^thiol-d…	GO:0036459^molecular_function^thiol-dependent ubiquitinyl hydrolase activity`GO:0016579^biological_process^protein deubiquitination
TRINITY_DN42337_c1_g1	TRINITY_DN42337_c1_g1_i6	UBP4_HUMAN	Ubiquitin carboxyl-terminal hydrolase 4 (EC 3.4.19.12) (Deubiquitinating enzyme 4) (Ubiquitin thioesterase 4) (Ubiquitin-specific-processing protease 4) (Ubiquitous nuclear protein homolog)			TRINITY_DN42337_c1_g1_i6.p2	2888-3283[+]					2.59582	7.68323e-21	.	.	.	.	.	.	.
TRINITY_DN42337_c1_g1	TRINITY_DN42337_c1_g1_i6	UBP4_HUMAN	Ubiquitin carboxyl-terminal hydrolase 4 (EC 3.4.19.12) (Deubiquitinating enzyme 4) (Ubiquitin thioesterase 4) (Ubiquitin-specific-processing protease 4) (Ubiquitous nuclear protein homolog)			TRINITY_DN42337_c1_g1_i6.p3	1205-1540[+]					2.59582	7.68323e-21	.	.	ExpAA=22.91^PredHel=1^Topology=i21-43o	.	.	.	.
TRINITY_DN42337_c1_g1	TRINITY_DN42337_c1_g1_i6	UBP4_HUMAN	Ubiquitin carboxyl-terminal hydrolase 4 (EC 3.4.19.12) (Deubiquitinating enzyme 4) (Ubiquitin thioesterase 4) (Ubiquitin-specific-processing protease 4) (Ubiquitous nuclear protein homolog)			TRINITY_DN42337_c1_g1_i6.p4	1471-1160[-]					2.59582	7.68323e-21	.	.	ExpAA=22.72^PredHel=1^Topology=o36-58i	.	.	.	.
TRINITY_DN42337_c1_g1	TRINITY_DN42337_c1_g1_i6	UBP4_HUMAN	Ubiquitin carboxyl-terminal hydrolase 4 (EC 3.4.19.12) (Deubiquitinating enzyme 4) (Ubiquitin thioesterase 4) (Ubiquitin-specific-processing protease 4) (Ubiquitous nuclear protein homolog)			TRINITY_DN42337_c1_g1_i6.p5	5553-5245[-]			A0A0P4W5R3	Uncharacterized protein	2.59582	7.68323e-21	.	.	.	.	.	.	.
TRINITY_DN46167_c1_g1	TRINITY_DN46167_c1_g1_i12					.	.			UPI000B3E1285		2.59426	6.58146e-18	.	.	.	.	.	.	.
TRINITY_DN39873_c0_g1	TRINITY_DN39873_c0_g1_i1	GLYG_RABIT	Glycogenin-1 (GN-1) (GN1) (EC 2.4.1.186)			TRINITY_DN39873_c0_g1_i1.p1	247-1167[+]	GLYG_RABIT	Glycogenin-1 (GN-1) (GN1) (EC 2.4.1.186)			2.55928	6.14931e-16	PF01501.19^Glyco_transf_8^Glycosyl transferase family 8^6-215^E:2.3e-19	.	.	.	KEGG:ocu:100009058`KO:K00750	GO:0008466^molecular_function^glycogenin glucosyltransferase activity`GO:0046872^molecular_function^metal ion binding`GO:0102751^molecular_function^UDP-alpha-D-glucose:glucosyl-glycogenin alpha-D-glucosyltransferase activity`GO:0005978^biological_process^glycogen biosynthetic process	GO:0016757^molecular_function^transferase activity, transferring glycosyl groups
TRINITY_DN39873_c0_g1	TRINITY_DN39873_c0_g1_i1	GLYG_RABIT	Glycogenin-1 (GN-1) (GN1) (EC 2.4.1.186)			TRINITY_DN39873_c0_g1_i1.p2	620-285[-]			A0A0V1GFA9	Uncharacterized protein	2.55928	6.14931e-16	.	.	.	.	.	.	.
TRINITY_DN43385_c0_g2	TRINITY_DN43385_c0_g2_i3					.	.			A0A0P4WD80	Uncharacterized protein	2.55668	2.10828e-19	.	.	.	.	.	.	.
TRINITY_DN47164_c1_g2	TRINITY_DN47164_c1_g2_i5	TCAF_XENLA	TRPM8 channel-associated factor homolog (TRPM8 channel-associated factor 1)	A0A0U2Z3R3	Uncharacterized protein	TRINITY_DN47164_c1_g2_i5.p1	1469-735[-]	TCAF_XENLA	TRPM8 channel-associated factor homolog (TRPM8 channel-associated factor 1)			2.5242	6.68185e-31	PF13402.5^Peptidase_M60^Peptidase M60, enhancin and enhancin-like^5-212^E:1.2e-25	.	.	.	KEGG:xla:494989	.	.
TRINITY_DN45574_c0_g1	TRINITY_DN45574_c0_g1_i2	PTPRQ_MOUSE	Phosphatidylinositol phosphatase PTPRQ (EC 3.1.3.-) (Receptor-type tyrosine-protein phosphatase Q) (PTP-RQ) (R-PTP-Q) (EC 3.1.3.48)			TRINITY_DN45574_c0_g1_i2.p1	2031-1[-]	PTPRQ_MOUSE	Phosphatidylinositol phosphatase PTPRQ (EC 3.1.3.-) (Receptor-type tyrosine-protein phosphatase Q) (PTP-RQ) (R-PTP-Q) (EC 3.1.3.48)	V9IMH5	Histone-lysine N-methyltransferase MLL5	2.52154	9.71412e-19	PF00041.20^fn3^Fibronectin type III domain^17-101^E:8.5e-07`PF00041.20^fn3^Fibronectin type III domain^120-195^E:1.4e-07`PF00041.20^fn3^Fibronectin type III domain^213-291^E:2e-12`PF00041.20^fn3^Fibronectin type III domain^304-387^E:6.8e-11	.	ExpAA=26.14^PredHel=1^Topology=o400-422i	COG5599^protein tyrosine phosphatase	KEGG:mmu:237523`KO:K16910	GO:0016021^cellular_component^integral component of membrane`GO:0032421^cellular_component^stereocilium bundle`GO:0004725^molecular_function^protein tyrosine phosphatase activity`GO:0050910^biological_process^detection of mechanical stimulus involved in sensory perception of sound`GO:0002244^biological_process^hematopoietic progenitor cell differentiation`GO:0042472^biological_process^inner ear m…	GO:0005515^molecular_function^protein binding
TRINITY_DN43011_c0_g3	TRINITY_DN43011_c0_g3_i8					TRINITY_DN43011_c0_g3_i8.p1	1087-176[-]					2.51865	1.52729e-22	PF00059.20^Lectin_C^Lectin C-type domain^166-257^E:1.2e-07	sigP:1^19^0.816^YES	.	.	.	.	.
TRINITY_DN43011_c0_g3	TRINITY_DN43011_c0_g3_i8					TRINITY_DN43011_c0_g3_i8.p2	662-1066[+]					2.51865	1.52729e-22	.	.	.	.	.	.	.
TRINITY_DN45286_c0_g1	TRINITY_DN45286_c0_g1_i2	MMS19_MOUSE	MMS19 nucleotide excision repair protein homolog (MET18 homolog) (MMS19-like protein)			TRINITY_DN45286_c0_g1_i2.p1	1-2997[+]	MMS19_MOUSE	MMS19 nucleotide excision repair protein homolog (MET18 homolog) (MMS19-like protein)			2.51162	1.18536e-22	PF14500.5^MMS19_N^Dos2-interacting transcription regulator of RNA-Pol-II^49-309^E:2.1e-86`PF12460.7^MMS19_C^RNAPII transcription regulator C-terminal^522-950^E:2.2e-59	.	.	ENOG410XNMZ^MMS19 nucleotide excision repair homolog (S. cerevisiae)	KEGG:mmu:72199`KO:K15075	GO:0097361^cellular_component^CIA complex`GO:0005737^cellular_component^cytoplasm`GO:0005829^cellular_component^cytosol`GO:0071817^cellular_component^MMXD complex`GO:0005654^cellular_component^nucleoplasm`GO:0005634^cellular_component^nucleus`GO:0005819^cellular_component^spindle`GO:0019899^molecular_function^enzyme binding`GO:0030331^molecular_function^estrogen receptor binding`GO:0003713^molecu…	.
TRINITY_DN45286_c0_g1	TRINITY_DN45286_c0_g1_i2	MMS19_MOUSE	MMS19 nucleotide excision repair protein homolog (MET18 homolog) (MMS19-like protein)			TRINITY_DN45286_c0_g1_i2.p2	1523-696[-]					2.51162	1.18536e-22	.	sigP:1^27^0.804^YES	ExpAA=57.33^PredHel=2^Topology=i5-27o94-111i	.	.	.	.
TRINITY_DN45286_c0_g1	TRINITY_DN45286_c0_g1_i2	MMS19_MOUSE	MMS19 nucleotide excision repair protein homolog (MET18 homolog) (MMS19-like protein)			TRINITY_DN45286_c0_g1_i2.p3	2111-1803[-]					2.51162	1.18536e-22	.	.	.	.	.	.	.
TRINITY_DN45585_c1_g1	TRINITY_DN45585_c1_g1_i2	C3H7_ARATH	Zinc finger CCCH domain-containing protein 7 (AtC3H7) (EC 3.1.-.-) (AtSmicl)			TRINITY_DN45585_c1_g1_i2.p1	139-3519[+]	C3H7_ARATH	Zinc finger CCCH domain-containing protein 7 (AtC3H7) (EC 3.1.-.-) (AtSmicl)			2.51084	5.94246e-21	.	.	.	COG5084^zinc finger	.	GO:0005847^cellular_component^mRNA cleavage and polyadenylation specificity factor complex`GO:0003677^molecular_function^DNA binding`GO:0004521^molecular_function^endoribonuclease activity`GO:0046872^molecular_function^metal ion binding`GO:0003723^molecular_function^RNA binding`GO:0006378^biological_process^mRNA polyadenylation`GO:0016973^biological_process^poly(A)+ mRNA export from nucleus	.
TRINITY_DN45585_c1_g1	TRINITY_DN45585_c1_g1_i2	C3H7_ARATH	Zinc finger CCCH domain-containing protein 7 (AtC3H7) (EC 3.1.-.-) (AtSmicl)			TRINITY_DN45585_c1_g1_i2.p2	3413-3069[-]			UPI00092F753C		2.51084	5.94246e-21	.	sigP:1^21^0.615^YES	.	.	.	.	.
TRINITY_DN45993_c0_g2	TRINITY_DN45993_c0_g2_i2	BDH_RAT	D-beta-hydroxybutyrate dehydrogenase, mitochondrial (EC 1.1.1.30) (3-hydroxybutyrate dehydrogenase) (BDH)	A0A0P4WGE5	Uncharacterized protein	TRINITY_DN45993_c0_g2_i2.p1	176-1204[+]	BDH_RAT	D-beta-hydroxybutyrate dehydrogenase, mitochondrial (EC 1.1.1.30) (3-hydroxybutyrate dehydrogenase) (BDH)			2.50967	1.23512e-23	PF00106.24^adh_short^short chain dehydrogenase^61-250^E:3.2e-42`PF08659.9^KR^KR domain^64-224^E:7e-05`PF13561.5^adh_short_C2^Enoyl-(Acyl carrier protein) reductase^68-247^E:9.5e-24	.	ExpAA=58.47^PredHel=1^Topology=i13-35o	ENOG410Y7FK^retinol dehydrogenase activity	KEGG:rno:117099`KO:K00019	GO:0099617^cellular_component^matrix side of mitochondrial inner membrane`GO:0005743^cellular_component^mitochondrial inner membrane`GO:0005759^cellular_component^mitochondrial matrix`GO:0005739^cellular_component^mitochondrion`GO:0003858^molecular_function^3-hydroxybutyrate dehydrogenase activity`GO:0005543^molecular_function^phospholipid binding`GO:0060612^biological_process^adipose tissue deve…	.
TRINITY_DN45993_c0_g2	TRINITY_DN45993_c0_g2_i2	BDH_RAT	D-beta-hydroxybutyrate dehydrogenase, mitochondrial (EC 1.1.1.30) (3-hydroxybutyrate dehydrogenase) (BDH)	A0A0P4WGE5	Uncharacterized protein	TRINITY_DN45993_c0_g2_i2.p2	1171-791[-]			T2ET53	C-type lectin	2.50967	1.23512e-23	.	.	.	.	.	.	.
TRINITY_DN42963_c0_g2	TRINITY_DN42963_c0_g2_i5			A0A0P4WIK9	Uncharacterized protein	TRINITY_DN42963_c0_g2_i5.p1	3761-342[-]	PKHG1_HUMAN	Pleckstrin homology domain-containing family G member 1			2.49212	5.47291e-17	.	.	.	ENOG410XR81^pleckstrin homology domain containing, family G (with RhoGef domain) member	KEGG:hsa:57480	GO:0005654^cellular_component^nucleoplasm`GO:0005634^cellular_component^nucleus`GO:0005089^molecular_function^Rho guanyl-nucleotide exchange factor activity`GO:0035023^biological_process^regulation of Rho protein signal transduction	.
TRINITY_DN42963_c0_g2	TRINITY_DN42963_c0_g2_i5			A0A0P4WIK9	Uncharacterized protein	TRINITY_DN42963_c0_g2_i5.p2	2239-2631[+]					2.49212	5.47291e-17	.	.	.	.	.	.	.
TRINITY_DN44044_c1_g2	TRINITY_DN44044_c1_g2_i2	CENPT_MACFA	Centromere protein T (CENP-T)			TRINITY_DN44044_c1_g2_i2.p1	3619-1310[-]	CENPT_MACFA	Centromere protein T (CENP-T)	UPI00084AD657		2.48451	3.11746e-16	PF15511.5^CENP-T_C^Centromere kinetochore component CENP-T histone fold^658-755^E:2.3e-16	.	.	.	KEGG:mcf:101926328`KO:K11512	GO:0000775^cellular_component^chromosome, centromeric region`GO:0000777^cellular_component^condensed chromosome kinetochore`GO:0005634^cellular_component^nucleus`GO:0003677^molecular_function^DNA binding`GO:0046982^molecular_function^protein heterodimerization activity`GO:0051301^biological_process^cell division`GO:0051276^biological_process^chromosome organization`GO:0007059^biological_process^c…	.
TRINITY_DN41887_c0_g1	TRINITY_DN41887_c0_g1_i10	REXO4_MOUSE	RNA exonuclease 4 (EC 3.1.-.-) (Exonuclease XPMC2) (Prevents mitotic catastrophe 2 protein homolog)			TRINITY_DN41887_c0_g1_i10.p1	1614-577[-]	REXO4_MOUSE	RNA exonuclease 4 (EC 3.1.-.-) (Exonuclease XPMC2) (Prevents mitotic catastrophe 2 protein homolog)	K1S321	RNA exonuclease 4	2.48364	4.33764e-19	PF00929.23^RNase_T^Exonuclease^69-219^E:6.8e-17	.	.	COG0847^DNA polymerase iii	KEGG:mmu:227656`KO:K18327	GO:0016607^cellular_component^nuclear speck`GO:0005730^cellular_component^nucleolus`GO:0005634^cellular_component^nucleus`GO:0008408^molecular_function^3'-5' exonuclease activity`GO:0003676^molecular_function^nucleic acid binding`GO:0006364^biological_process^rRNA processing	.
TRINITY_DN44132_c0_g1	TRINITY_DN44132_c0_g1_i1	CLA4A_MOUSE	Calcium-activated chloride channel regulator 4A (EC 3.4.-.-) (Calcium-activated chloride channel regulator 6) (mClca6) [Cleaved into: Calcium-activated chloride channel regulator 4A, 110 kDa form; Calcium-activated chloride channel regulator 4A, 30 kDa form]			TRINITY_DN44132_c0_g1_i1.p1	1632-1[-]	CLA4A_MOUSE	Calcium-activated chloride channel regulator 4A (EC 3.4.-.-) (Calcium-activated chloride channel regulator 6) (mClca6) [Cleaved into: Calcium-activated chloride channel regulator 4A, 110 kDa form; Calcium-activated chloride channel regulator 4A, 30 kDa form]			2.46559	4.7429e-17	PF00092.27^VWA^von Willebrand factor type A domain^9-118^E:5.5e-12`PF13768.5^VWA_3^von Willebrand factor type A domain^11-104^E:0.00037	.	.	ENOG410XPSZ^chloride channel	.	GO:0016324^cellular_component^apical plasma membrane`GO:0005576^cellular_component^extracellular region`GO:0005887^cellular_component^integral component of plasma membrane`GO:0005886^cellular_component^plasma membrane`GO:0005254^molecular_function^chloride channel activity`GO:0005229^molecular_function^intracellular calcium activated chloride channel activity`GO:0015276^molecular_function^ligand-…	.
TRINITY_DN44132_c0_g1	TRINITY_DN44132_c0_g1_i1	CLA4A_MOUSE	Calcium-activated chloride channel regulator 4A (EC 3.4.-.-) (Calcium-activated chloride channel regulator 6) (mClca6) [Cleaved into: Calcium-activated chloride channel regulator 4A, 110 kDa form; Calcium-activated chloride channel regulator 4A, 30 kDa form]			TRINITY_DN44132_c0_g1_i1.p2	1084-1632[+]					2.46559	4.7429e-17	.	.	.	.	.	.	.
TRINITY_DN44132_c0_g1	TRINITY_DN44132_c0_g1_i1	CLA4A_MOUSE	Calcium-activated chloride channel regulator 4A (EC 3.4.-.-) (Calcium-activated chloride channel regulator 6) (mClca6) [Cleaved into: Calcium-activated chloride channel regulator 4A, 110 kDa form; Calcium-activated chloride channel regulator 4A, 30 kDa form]			TRINITY_DN44132_c0_g1_i1.p3	1-351[+]					2.46559	4.7429e-17	.	.	.	.	.	.	.
TRINITY_DN44132_c0_g1	TRINITY_DN44132_c0_g1_i1	CLA4A_MOUSE	Calcium-activated chloride channel regulator 4A (EC 3.4.-.-) (Calcium-activated chloride channel regulator 6) (mClca6) [Cleaved into: Calcium-activated chloride channel regulator 4A, 110 kDa form; Calcium-activated chloride channel regulator 4A, 30 kDa form]			TRINITY_DN44132_c0_g1_i1.p4	713-411[-]					2.46559	4.7429e-17	.	.	.	.	.	.	.
TRINITY_DN45326_c6_g5	TRINITY_DN45326_c6_g5_i4					.	.					2.4529	5.0959e-21	.	.	.	.	.	.	.
TRINITY_DN44086_c2_g1	TRINITY_DN44086_c2_g1_i7	GLB_NERAL	Globin (Myoglobin)			TRINITY_DN44086_c2_g1_i7.p1	3-578[+]	GLB_NERAL	Globin (Myoglobin)			2.45252	1.16108e-15	PF00042.21^Globin^Globin^51-153^E:4.7e-21	sigP:1^19^0.699^YES	.	.	.	GO:0005576^cellular_component^extracellular region`GO:0005833^cellular_component^hemoglobin complex`GO:0020037^molecular_function^heme binding`GO:0005506^molecular_function^iron ion binding`GO:0019825^molecular_function^oxygen binding`GO:0005344^molecular_function^oxygen carrier activity	GO:0020037^molecular_function^heme binding
TRINITY_DN44086_c2_g1	TRINITY_DN44086_c2_g1_i7	GLB_NERAL	Globin (Myoglobin)			TRINITY_DN44086_c2_g1_i7.p2	553-53[-]					2.45252	1.16108e-15	.	sigP:1^21^0.511^YES	.	.	.	.	.
TRINITY_DN44086_c2_g1	TRINITY_DN44086_c2_g1_i7	GLB_NERAL	Globin (Myoglobin)			TRINITY_DN44086_c2_g1_i7.p3	599-213[-]			E9FX62	Uncharacterized protein	2.45252	1.16108e-15	.	.	.	.	.	.	.
TRINITY_DN46416_c0_g2	TRINITY_DN46416_c0_g2_i3	MCTS1_MOUSE	Malignant T-cell-amplified sequence 1 (MCT-1) (Multiple copies T-cell malignancies 1)	A0A0P4WAC0	Uncharacterized protein	TRINITY_DN46416_c0_g2_i3.p1	3-563[+]	MCTS1_MOUSE	Malignant T-cell-amplified sequence 1 (MCT-1) (Multiple copies T-cell malignancies 1)	A0A1A9W797	Uncharacterized protein	2.44648	1.45263e-29	PF01472.19^PUA^PUA domain^99-175^E:1.8e-18	.	.	COG2016^Rna-binding protein	.	GO:0005829^cellular_component^cytosol`GO:0022627^cellular_component^cytosolic small ribosomal subunit`GO:0005886^cellular_component^plasma membrane`GO:0003743^molecular_function^translation initiation factor activity`GO:0007049^biological_process^cell cycle`GO:0006974^biological_process^cellular response to DNA damage stimulus`GO:0001731^biological_process^formation of translation preinitiation c…	GO:0003723^molecular_function^RNA binding
TRINITY_DN46416_c0_g2	TRINITY_DN46416_c0_g2_i3	MCTS1_MOUSE	Malignant T-cell-amplified sequence 1 (MCT-1) (Multiple copies T-cell malignancies 1)	A0A0P4WAC0	Uncharacterized protein	TRINITY_DN46416_c0_g2_i3.p2	502-92[-]					2.44648	1.45263e-29	.	.	.	.	.	.	.
TRINITY_DN43121_c0_g1	TRINITY_DN43121_c0_g1_i2					TRINITY_DN43121_c0_g1_i2.p1	131-514[+]			E5DRB9	C-type lectin	2.43106	3.08493e-28	.	.	.	.	.	.	.
TRINITY_DN43121_c0_g1	TRINITY_DN43121_c0_g1_i2					TRINITY_DN43121_c0_g1_i2.p2	514-188[-]					2.43106	3.08493e-28	.	sigP:1^36^0.517^YES	ExpAA=20.63^PredHel=1^Topology=i20-42o	.	.	.	.
TRINITY_DN46682_c0_g1	TRINITY_DN46682_c0_g1_i16	RL15_FAXLI	60S ribosomal protein L15			TRINITY_DN46682_c0_g1_i16.p1	59-673[+]	RL15_DROME	60S ribosomal protein L15	UPI00084AA812		2.40963	1.92798e-19	PF00827.16^Ribosomal_L15e^Ribosomal L15^2-190^E:4.1e-88	.	.	COG1632^Ribosomal protein L15	KEGG:dme:Dmel_CG17420`KO:K02877	GO:0022625^cellular_component^cytosolic large ribosomal subunit`GO:0003723^molecular_function^RNA binding`GO:0003735^molecular_function^structural constituent of ribosome`GO:0002181^biological_process^cytoplasmic translation	GO:0003735^molecular_function^structural constituent of ribosome`GO:0006412^biological_process^translation`GO:0005840^cellular_component^ribosome
TRINITY_DN45125_c1_g1	TRINITY_DN45125_c1_g1_i2					.	.					2.40883	3.04346e-23	.	.	.	.	.	.	.
TRINITY_DN38498_c0_g1	TRINITY_DN38498_c0_g1_i1	PHCY2_HOMAM	Pseudohemocyanin-2 (Fragment)	G1AP69	Hemocyanin	TRINITY_DN38498_c0_g1_i1.p1	2-331[+]	PHCY2_HOMAM	Pseudohemocyanin-2 (Fragment)	B9VR33	Hemocyanin	2.40765	1.36858e-20	PF03722.13^Hemocyanin_N^Hemocyanin, all-alpha domain^32-110^E:2.2e-09	sigP:1^15^0.871^YES	.	.	.	GO:0016491^molecular_function^oxidoreductase activity	.
TRINITY_DN46361_c2_g1	TRINITY_DN46361_c2_g1_i4					.	.			A0A1S3JJB4	Nucleolar protein 6	2.40741	4.1965e-20	.	.	.	.	.	.	.
TRINITY_DN43912_c0_g1	TRINITY_DN43912_c0_g1_i3	PUA1B_SALSA	Adenylosuccinate synthetase isozyme 1 B (AMPSase 1 B) (AdSS 1 B) (EC 6.3.4.4) (Adenylosuccinate synthetase, basic isozyme B) (Adenylosuccinate synthetase, muscle isozyme B) (M-type adenylosuccinate synthetase B) (IMP--aspartate ligase 1 B)			TRINITY_DN43912_c0_g1_i3.p1	48-1400[+]	PUA1B_SALSA	Adenylosuccinate synthetase isozyme 1 B (AMPSase 1 B) (AdSS 1 B) (EC 6.3.4.4) (Adenylosuccinate synthetase, basic isozyme B) (Adenylosuccinate synthetase, muscle isozyme B) (M-type adenylosuccinate synthetase B) (IMP--aspartate ligase 1 B)			2.39702	2.39387e-25	PF00709.20^Adenylsucc_synt^Adenylosuccinate synthetase^25-447^E:9.5e-180	.	.	.	KEGG:sasa:100194620`KO:K01939	GO:0005737^cellular_component^cytoplasm`GO:0004019^molecular_function^adenylosuccinate synthase activity`GO:0005525^molecular_function^GTP binding`GO:0046872^molecular_function^metal ion binding`GO:0044208^biological_process^'de novo' AMP biosynthetic process	GO:0004019^molecular_function^adenylosuccinate synthase activity`GO:0005525^molecular_function^GTP binding`GO:0006164^biological_process^purine nucleotide biosynthetic process
TRINITY_DN43912_c0_g1	TRINITY_DN43912_c0_g1_i3	PUA1B_SALSA	Adenylosuccinate synthetase isozyme 1 B (AMPSase 1 B) (AdSS 1 B) (EC 6.3.4.4) (Adenylosuccinate synthetase, basic isozyme B) (Adenylosuccinate synthetase, muscle isozyme B) (M-type adenylosuccinate synthetase B) (IMP--aspartate ligase 1 B)			TRINITY_DN43912_c0_g1_i3.p2	3264-3572[+]					2.39702	2.39387e-25	.	.	.	.	.	.	.
TRINITY_DN45844_c0_g1	TRINITY_DN45844_c0_g1_i5	PPN_DROME	Papilin			TRINITY_DN45844_c0_g1_i5.p1	3439-2[-]	PPN_DROME	Papilin			2.39038	6.6565e-17	PF00090.18^TSP_1^Thrombospondin type 1 domain^114-162^E:1.6e-05`PF05986.13^ADAM_spacer1^ADAM-TS Spacer 1^288-419^E:1.4e-28`PF00090.18^TSP_1^Thrombospondin type 1 domain^434-486^E:0.00015`PF00090.18^TSP_1^Thrombospondin type 1 domain^493-519^E:0.0018`PF00090.18^TSP_1^Thrombospondin type 1 domain^581-633^E:0.00013`PF00090.18^TSP_1^Thrombospondin type 1 domain^699-734^E:0.00026`PF00090.18^TSP_1^Thro…	sigP:1^24^0.891^YES	.	ENOG410XQNP^serine peptidase inhibitor, Kunitz type	KEGG:dme:Dmel_CG33103	GO:0005604^cellular_component^basement membrane`GO:0005201^molecular_function^extracellular matrix structural constituent`GO:0008233^molecular_function^peptidase activity`GO:0004867^molecular_function^serine-type endopeptidase inhibitor activity`GO:0030198^biological_process^extracellular matrix organization`GO:0007275^biological_process^multicellular organism development	.
TRINITY_DN45844_c0_g1	TRINITY_DN45844_c0_g1_i5	PPN_DROME	Papilin			TRINITY_DN45844_c0_g1_i5.p2	956-1798[+]					2.39038	6.6565e-17	.	.	ExpAA=25.08^PredHel=1^Topology=o52-74i	.	.	.	.
TRINITY_DN45844_c0_g1	TRINITY_DN45844_c0_g1_i5	PPN_DROME	Papilin			TRINITY_DN45844_c0_g1_i5.p3	3-692[+]					2.39038	6.6565e-17	.	.	ExpAA=24.42^PredHel=1^Topology=i166-188o	.	.	.	.
TRINITY_DN45844_c0_g1	TRINITY_DN45844_c0_g1_i5	PPN_DROME	Papilin			TRINITY_DN45844_c0_g1_i5.p4	1544-1086[-]					2.39038	6.6565e-17	.	.	.	.	.	.	.
TRINITY_DN45844_c0_g1	TRINITY_DN45844_c0_g1_i5	PPN_DROME	Papilin			TRINITY_DN45844_c0_g1_i5.p5	2-442[+]					2.39038	6.6565e-17	.	.	.	.	.	.	.
TRINITY_DN45844_c0_g1	TRINITY_DN45844_c0_g1_i5	PPN_DROME	Papilin			TRINITY_DN45844_c0_g1_i5.p6	1377-1054[-]					2.39038	6.6565e-17	.	.	.	.	.	.	.
TRINITY_DN45844_c0_g1	TRINITY_DN45844_c0_g1_i5	PPN_DROME	Papilin			TRINITY_DN45844_c0_g1_i5.p7	3133-3432[+]					2.39038	6.6565e-17	.	.	.	.	.	.	.
TRINITY_DN40470_c4_g1	TRINITY_DN40470_c4_g1_i3	MTHR_BOVIN	Methylenetetrahydrofolate reductase (EC 1.5.1.20)	A0A0P4WD38	Methylenetetrahydrofolate reductase (EC 1.5.1.20)	TRINITY_DN40470_c4_g1_i3.p1	1983-67[-]	MTHR_BOVIN	Methylenetetrahydrofolate reductase (EC 1.5.1.20)	UPI00084B2B94		2.38936	1.70086e-25	PF02219.16^MTHFR^Methylenetetrahydrofolate reductase^57-348^E:1.6e-112	.	.	COG0685^Methylenetetrahydrofolate reductase	KEGG:bta:497032`KO:K00297	GO:0005829^cellular_component^cytosol`GO:0004489^molecular_function^methylenetetrahydrofolate reductase (NAD(P)H) activity`GO:0006555^biological_process^methionine metabolic process`GO:0006730^biological_process^one-carbon metabolic process`GO:0035999^biological_process^tetrahydrofolate interconversion	GO:0004489^molecular_function^methylenetetrahydrofolate reductase (NAD(P)H) activity`GO:0006555^biological_process^methionine metabolic process`GO:0055114^biological_process^oxidation-reduction process
TRINITY_DN46382_c2_g1	TRINITY_DN46382_c2_g1_i4	NDC80_XENLA	Kinetochore protein NDC80 homolog (Kinetochore protein Hec1) (Kinetochore-associated protein 2) (xNdc80)	A0A0P4WFI7	Uncharacterized protein	TRINITY_DN46382_c2_g1_i4.p1	2-1936[+]	NDC80_XENLA	Kinetochore protein NDC80 homolog (Kinetochore protein Hec1) (Kinetochore-associated protein 2) (xNdc80)	UPI00084AF9B5		2.38604	1.26246e-23	PF03801.12^Ndc80_HEC^HEC/Ndc80p family^111-240^E:1.4e-41	.	.	.	KEGG:xla:398429`KO:K11547	GO:0000777^cellular_component^condensed chromosome kinetochore`GO:0000776^cellular_component^kinetochore`GO:0031262^cellular_component^Ndc80 complex`GO:0005634^cellular_component^nucleus`GO:0051315^biological_process^attachment of mitotic spindle microtubules to kinetochore`GO:0051301^biological_process^cell division`GO:0007059^biological_process^chromosome segregation`GO:0051310^biological_proce…	.
TRINITY_DN45931_c0_g1	TRINITY_DN45931_c0_g1_i2	TOR2A_XENLA	Torsin-2A (Torsin family 2 member A)	A0A0P4WF64	Uncharacterized protein	TRINITY_DN45931_c0_g1_i2.p1	3-1508[+]	TOR2A_XENLA	Torsin-2A (Torsin family 2 member A)	Q1PSV4	C-type lectin	2.36609	3.13442e-15	PF06309.10^Torsin^Torsin^218-313^E:5.2e-08	.	ExpAA=22.76^PredHel=1^Topology=i191-213o	.	KEGG:xla:447294	GO:0005788^cellular_component^endoplasmic reticulum lumen`GO:0005524^molecular_function^ATP binding`GO:0051085^biological_process^chaperone cofactor-dependent protein refolding	GO:0005524^molecular_function^ATP binding
TRINITY_DN47363_c2_g1	TRINITY_DN47363_c2_g1_i6	BRCA2_FELCA	Breast cancer type 2 susceptibility protein homolog (Fanconi anemia group D1 protein homolog)			TRINITY_DN47363_c2_g1_i6.p1	4421-2205[-]	BRCA2_FELCA	Breast cancer type 2 susceptibility protein homolog (Fanconi anemia group D1 protein homolog)			2.36298	4.91982e-19	PF09169.9^BRCA-2_helical^BRCA2, helical^80-243^E:4.6e-34`PF09103.9^BRCA-2_OB1^BRCA2, oligonucleotide/oligosaccharide-binding, domain 1^247-374^E:6.5e-38`PF09104.9^BRCA-2_OB3^BRCA2, oligonucleotide/oligosaccharide-binding, domain 3^618-737^E:2e-27	.	.	ENOG410Y06W^Breast cancer 2, early onset	KEGG:fca:493878`KO:K08775	GO:0033593^cellular_component^BRCA2-MAGE-D1 complex`GO:0005813^cellular_component^centrosome`GO:0005634^cellular_component^nucleus`GO:0030141^cellular_component^secretory granule`GO:0043015^molecular_function^gamma-tubulin binding`GO:0003697^molecular_function^single-stranded DNA binding`GO:0051298^biological_process^centrosome duplication`GO:0000910^biological_process^cytokinesis`GO:0006302^biol…	GO:0000724^biological_process^double-strand break repair via homologous recombination
TRINITY_DN47363_c2_g1	TRINITY_DN47363_c2_g1_i6	BRCA2_FELCA	Breast cancer type 2 susceptibility protein homolog (Fanconi anemia group D1 protein homolog)			TRINITY_DN47363_c2_g1_i6.p2	2134-1220[-]					2.36298	4.91982e-19	.	sigP:1^20^0.816^YES	.	.	.	.	.
TRINITY_DN47363_c2_g1	TRINITY_DN47363_c2_g1_i6	BRCA2_FELCA	Breast cancer type 2 susceptibility protein homolog (Fanconi anemia group D1 protein homolog)			TRINITY_DN47363_c2_g1_i6.p3	795-1454[+]					2.36298	4.91982e-19	.	.	.	.	.	.	.
TRINITY_DN47363_c2_g1	TRINITY_DN47363_c2_g1_i6	BRCA2_FELCA	Breast cancer type 2 susceptibility protein homolog (Fanconi anemia group D1 protein homolog)			TRINITY_DN47363_c2_g1_i6.p4	2229-2540[+]					2.36298	4.91982e-19	.	.	.	.	.	.	.
TRINITY_DN47363_c2_g1	TRINITY_DN47363_c2_g1_i6	BRCA2_FELCA	Breast cancer type 2 susceptibility protein homolog (Fanconi anemia group D1 protein homolog)			TRINITY_DN47363_c2_g1_i6.p5	2962-3261[+]			Q3T7C9	2-(3-amino-3-carboxypropyl)histidine synthase subunit 1 (EC 2.5.1.108) (Diphthamide biosynthesis protein 1) (Diphtheria toxin resistance protein 1) (S-adenosyl-L-methionine:L-histidine 3-amino-3-carboxypropyltransferase 1) (Tumor suppressor-like protein) (TSL)	2.36298	4.91982e-19	.	sigP:1^34^0.493^YES	.	.	.	.	.
TRINITY_DN46889_c1_g4	TRINITY_DN46889_c1_g4_i1					.	.			UPI00084AAACB		2.34236	3.33451e-15	.	.	.	.	.	.	.
TRINITY_DN39883_c0_g1	TRINITY_DN39883_c0_g1_i2					.	.			A0A0P4WEB8	Ribosome biogenesis regulatory protein	2.33369	1.00104e-18	.	.	.	.	.	.	.
[truncated: 235 more rows]
