# Supplementary material for: Transcriptomic analysis of Pacific white shrimp (Litopenaeus vannamei, Boone 1931) in response to acute hepatopancreatic necrosis disease caused by Vibrio parahaemolyticus
Source: PLoS One. 2019 Aug 13;14(8):e0220993. doi: 10.1371/journal.pone.0220993 (PMC6692014; doi:10.1371/journal.pone.0220993)
Supplement: S4 Table — (XLSX) [file pone.0220993.s007.xlsx]

## Sheet: Hoja1
S4 Table. Up-regulated biological process enriched terms of Network 1.
Category	Term	Count	%	PValue
GOTERM_BP_DIRECT	GO:0006030~chitin metabolic process	8	3.94089	0.00090192
GOTERM_BP_DIRECT	GO:0007156~homophilic cell adhesion via plasma membrane adhesion molecules	5	2.46305	0.00185878
GOTERM_BP_DIRECT	GO:0055114~oxidation-reduction process	16	7.88177	0.00202221
GOTERM_BP_DIRECT	GO:0007476~imaginal disc-derived wing morphogenesis	11	5.41872	0.0021569
GOTERM_BP_DIRECT	GO:0018990~ecdysis, chitin-based cuticle	4	1.97044	0.00406572
GOTERM_BP_DIRECT	GO:0007158~neuron cell-cell adhesion	4	1.97044	0.0133753
GOTERM_BP_DIRECT	GO:0007413~axonal fasciculation	3	1.47783	0.0223471
GOTERM_BP_DIRECT	GO:0050804~modulation of synaptic transmission	4	1.97044	0.0227669
GOTERM_BP_DIRECT	GO:0035025~positive regulation of Rho protein signal transduction	3	1.47783	0.0252805
GOTERM_BP_DIRECT	GO:0016319~mushroom body development	5	2.46305	0.0424971
GOTERM_BP_DIRECT	GO:0008362~chitin-based embryonic cuticle biosynthetic process	3	1.47783	0.0457908
GOTERM_BP_DIRECT	GO:0040005~chitin-based cuticle attachment to epithelium	2	0.985222	0.0462001
GOTERM_BP_DIRECT	GO:0007416~synapse assembly	4	1.97044	0.0498726
GOTERM_BP_DIRECT	GO:0006032~chitin catabolic process	3	1.47783	0.0576962
GOTERM_BP_DIRECT	GO:0007286~spermatid development	4	1.97044	0.0595783
GOTERM_BP_DIRECT	GO:0007155~cell adhesion	5	2.46305	0.0597067
GOTERM_BP_DIRECT	GO:1904799~regulation of neuron remodeling	2	0.985222	0.0611236
GOTERM_BP_DIRECT	GO:0009062~fatty acid catabolic process	2	0.985222	0.0611236
GOTERM_BP_DIRECT	GO:0006109~regulation of carbohydrate metabolic process	2	0.985222	0.0611236
GOTERM_BP_DIRECT	GO:0008315~meiotic G2/MI transition	2	0.985222	0.0758149
GOTERM_BP_DIRECT	GO:0045214~sarcomere organization	3	1.47783	0.0795669
GOTERM_BP_DIRECT	GO:0008360~regulation of cell shape	5	2.46305	0.0822956
GOTERM_BP_DIRECT	GO:0005975~carbohydrate metabolic process	5	2.46305	0.0845323
GOTERM_BP_DIRECT	GO:0033353~S-adenosylmethionine cycle	2	0.985222	0.0902776
GOTERM_BP_DIRECT	GO:0044745~amino acid transmembrane import	2	0.985222	0.0902776
GOTERM_BP_DIRECT	GO:0072661~protein targeting to plasma membrane	2	0.985222	0.0902776
