# Supplementary material for: Transcriptomic analysis of Pacific white shrimp (Litopenaeus vannamei, Boone 1931) in response to acute hepatopancreatic necrosis disease caused by Vibrio parahaemolyticus
Source: PLoS One. 2019 Aug 13;14(8):e0220993. doi: 10.1371/journal.pone.0220993 (PMC6692014; doi:10.1371/journal.pone.0220993)
Supplement: S5 Table — (XLSX) [file pone.0220993.s008.xlsx]

## Sheet: Hoja1
S5 Table. Down-regulated biological process enriched terms of Network 2.
Category	Term	Count	%	PValue
GOTERM_BP_DIRECT	GO:0007409~axonogenesis	7	3.0837	0.000668221
GOTERM_BP_DIRECT	GO:0045214~sarcomere organization	5	2.20264	0.00186612
GOTERM_BP_DIRECT	GO:0055114~oxidation-reduction process	17	7.48899	0.00285432
GOTERM_BP_DIRECT	GO:0048841~regulation of axon extension involved in axon guidance	3	1.32159	0.00305116
GOTERM_BP_DIRECT	GO:0006357~regulation of transcription from RNA polymerase II promoter	10	4.40529	0.00378621
GOTERM_BP_DIRECT	GO:0001751~compound eye photoreceptor cell differentiation	4	1.76211	0.0131643
GOTERM_BP_DIRECT	GO:0007291~sperm individualization	5	2.20264	0.0136118
GOTERM_BP_DIRECT	GO:0007476~imaginal disc-derived wing morphogenesis	10	4.40529	0.0154882
GOTERM_BP_DIRECT	GO:0007517~muscle organ development	6	2.64317	0.0161883
GOTERM_BP_DIRECT	GO:0007318~pole plasm protein localization	3	1.32159	0.01855
GOTERM_BP_DIRECT	GO:0032259~methylation	3	1.32159	0.01855
GOTERM_BP_DIRECT	GO:0045892~negative regulation of transcription, DNA-templated	7	3.0837	0.0203314
GOTERM_BP_DIRECT	GO:0006517~protein deglycosylation	3	1.32159	0.0249873
GOTERM_BP_DIRECT	GO:0016203~muscle attachment	4	1.76211	0.0277948
GOTERM_BP_DIRECT	GO:0006909~phagocytosis	9	3.96476	0.0335933
GOTERM_BP_DIRECT	GO:0010906~regulation of glucose metabolic process	8	3.52423	0.0389202
GOTERM_BP_DIRECT	GO:0007616~long-term memory	5	2.20264	0.0394046
GOTERM_BP_DIRECT	GO:0007411~axon guidance	8	3.52423	0.0471994
GOTERM_BP_DIRECT	GO:0048812~neuron projection morphogenesis	6	2.64317	0.051378
GOTERM_BP_DIRECT	GO:0035999~tetrahydrofolate interconversion	2	0.881057	0.0525312
GOTERM_BP_DIRECT	GO:0016322~neuron remodeling	4	1.76211	0.0537449
GOTERM_BP_DIRECT	GO:0045467~R7 cell development	3	1.32159	0.0626071
GOTERM_BP_DIRECT	GO:0051923~sulfation	2	0.881057	0.0694241
GOTERM_BP_DIRECT	GO:0034088~maintenance of mitotic sister chromatid cohesion	2	0.881057	0.0694241
GOTERM_BP_DIRECT	GO:0007614~short-term memory	3	1.32159	0.0777082
GOTERM_BP_DIRECT	GO:0030707~ovarian follicle cell development	5	2.20264	0.0818319
GOTERM_BP_DIRECT	GO:0019730~antimicrobial humoral response	3	1.32159	0.0829723
GOTERM_BP_DIRECT	GO:0007298~border follicle cell migration	6	2.64317	0.084896
GOTERM_BP_DIRECT	GO:0071689~muscle thin filament assembly	2	0.881057	0.0860173
GOTERM_BP_DIRECT	GO:0017183~peptidyl-diphthamide biosynthetic process from peptidyl-histidine	2	0.881057	0.0860173
GOTERM_BP_DIRECT	GO:0007155~cell adhesion	5	2.20264	0.086964
GOTERM_BP_DIRECT	GO:0035206~regulation of hemocyte proliferation	3	1.32159	0.0883422
GOTERM_BP_DIRECT	GO:0042060~wound healing	4	1.76211	0.0913521
