# Supplementary material for: Transcriptomic analysis of Pacific white shrimp (Litopenaeus vannamei, Boone 1931) in response to acute hepatopancreatic necrosis disease caused by Vibrio parahaemolyticus
Source: PLoS One. 2019 Aug 13;14(8):e0220993. doi: 10.1371/journal.pone.0220993 (PMC6692014; doi:10.1371/journal.pone.0220993)
Supplement: S6 Table — (XLSX) [file pone.0220993.s009.xlsx]

## Sheet: Hoja1
S6 Table. Up- and Down-regulated biological process enriched terms of Network 3.
Category	Term	Count	%	PValue
GOTERM_BP_DIRECT	GO:0055114~oxidation-reduction process	29	7.63158	3.27658e-05
GOTERM_BP_DIRECT	GO:0045214~sarcomere organization	7	1.84211	0.000203948
GOTERM_BP_DIRECT	GO:0007476~imaginal disc-derived wing morphogenesis	18	4.73684	0.000233199
GOTERM_BP_DIRECT	GO:0007409~axonogenesis	8	2.10526	0.00182688
GOTERM_BP_DIRECT	GO:0043044~ATP-dependent chromatin remodeling	4	1.05263	0.00186554
GOTERM_BP_DIRECT	GO:0018990~ecdysis, chitin-based cuticle	5	1.31579	0.00297729
GOTERM_BP_DIRECT	GO:0008360~regulation of cell shape	10	2.63158	0.00376968
GOTERM_BP_DIRECT	GO:0007614~short-term memory	5	1.31579	0.00662489
GOTERM_BP_DIRECT	GO:0048841~regulation of axon extension involved in axon guidance	3	0.789474	0.00815998
GOTERM_BP_DIRECT	GO:0042060~wound healing	7	1.84211	0.00821636
GOTERM_BP_DIRECT	GO:0006030~chitin metabolic process	9	2.36842	0.00874294
GOTERM_BP_DIRECT	GO:0007413~axonal fasciculation	4	1.05263	0.00886247
GOTERM_BP_DIRECT	GO:0045892~negative regulation of transcription, DNA-templated	10	2.63158	0.00895519
GOTERM_BP_DIRECT	GO:0050803~regulation of synapse structure or activity	4	1.05263	0.010673
GOTERM_BP_DIRECT	GO:0006357~regulation of transcription from RNA polymerase II promoter	12	3.15789	0.0134064
GOTERM_BP_DIRECT	GO:0007158~neuron cell-cell adhesion	5	1.31579	0.0138819
GOTERM_BP_DIRECT	GO:0007156~homophilic cell adhesion via plasma membrane adhesion molecules	5	1.31579	0.0171018
GOTERM_BP_DIRECT	GO:0007416~synapse assembly	6	1.57895	0.0194676
GOTERM_BP_DIRECT	GO:0007155~cell adhesion	8	2.10526	0.0208146
GOTERM_BP_DIRECT	GO:0016203~muscle attachment	5	1.31579	0.0227431
GOTERM_BP_DIRECT	GO:0050804~modulation of synaptic transmission	5	1.31579	0.0270634
GOTERM_BP_DIRECT	GO:0019094~pole plasm mRNA localization	3	0.789474	0.0271717
GOTERM_BP_DIRECT	GO:0006032~chitin catabolic process	4	1.05263	0.0360979
GOTERM_BP_DIRECT	GO:0005975~carbohydrate metabolic process	8	2.10526	0.0369237
GOTERM_BP_DIRECT	GO:0016319~mushroom body development	7	1.84211	0.0373195
GOTERM_BP_DIRECT	GO:0046328~regulation of JNK cascade	3	0.789474	0.0399362
GOTERM_BP_DIRECT	GO:0006909~phagocytosis	12	3.15789	0.0451639
GOTERM_BP_DIRECT	GO:0032259~methylation	3	0.789474	0.0470085
GOTERM_BP_DIRECT	GO:0007318~pole plasm protein localization	3	0.789474	0.0470085
GOTERM_BP_DIRECT	GO:0030727~germarium-derived female germ-line cyst formation	3	0.789474	0.0470085
GOTERM_BP_DIRECT	GO:0001751~compound eye photoreceptor cell differentiation	4	1.05263	0.0482235
GOTERM_BP_DIRECT	GO:0016322~neuron remodeling	5	1.31579	0.0522344
GOTERM_BP_DIRECT	GO:0048675~axon extension	4	1.05263	0.0526544
GOTERM_BP_DIRECT	GO:0045887~positive regulation of synaptic growth at neuromuscular junction	4	1.05263	0.0572742
GOTERM_BP_DIRECT	GO:0007616~long-term memory	6	1.57895	0.0608137
GOTERM_BP_DIRECT	GO:0006517~protein deglycosylation	3	0.789474	0.0623727
GOTERM_BP_DIRECT	GO:0035075~response to ecdysone	3	0.789474	0.0623727
GOTERM_BP_DIRECT	GO:0007291~sperm individualization	5	1.31579	0.0664379
GOTERM_BP_DIRECT	GO:0007412~axon target recognition	3	0.789474	0.0706051
GOTERM_BP_DIRECT	GO:0035167~larval lymph gland hemopoiesis	4	1.05263	0.0722277
GOTERM_BP_DIRECT	GO:0035025~positive regulation of Rho protein signal transduction	3	0.789474	0.0791668
GOTERM_BP_DIRECT	GO:0035999~tetrahydrofolate interconversion	2	0.526316	0.0858243
GOTERM_BP_DIRECT	GO:0007286~spermatid development	5	1.31579	0.086708
GOTERM_BP_DIRECT	GO:0007612~learning	3	0.789474	0.0880315
GOTERM_BP_DIRECT	GO:0007298~border follicle cell migration	8	2.10526	0.0922447
GOTERM_BP_DIRECT	GO:0007411~axon guidance	10	2.63158	0.0965683
GOTERM_BP_DIRECT	GO:0050770~regulation of axonogenesis	3	0.789474	0.097174
GOTERM_BP_DIRECT	GO:0007517~muscle organ development	6	1.57895	0.0978837
